# Supplementary material for: PI3Kδ coordinates transcriptional, chromatin, and metabolic changes to promote effector CD8+ T cells at the expense of central memory
Source: Cell Rep. Author manuscript; Available in PMC 2021 Nov 11. (PMC8582080; doi:10.1016/j.celrep.2021.109804)
Supplement: 2 [file NIHMS1747909-supplement-2.xlsx]

## Sheet: Day3 GSEA Results MsigDB Hall
Pairwise Comparison: WT_OT1 vs. Pik3cdE1020_OT1
Starting Population: live, CD62L+ CD44-low CD8+ naïve T cells
Stimulus: OVA peptide (257-264) + splenopcytes
Duration: 72 hours
Analysis Type: GSEA
Analysis Database: MsigDB H: hallmark gene sets
Analysis Package: clusterProfiler
Analysis Input: All expressed genes ranked by Log2FC * -log10 adjusted p Value
Associated Figures: 4B, 4C, 5A & 5C
ID	Description	setSize	enrichmentScore	NES	pvalue	p.adjust	qvalues	rank	leading_edge	core_enrichment
HALLMARK_MYC_TARGETS_V2	HALLMARK_MYC_TARGETS_V2	57	-0.851655	-2.3524	0.000287356	0.00335751	0.00275669	754	tags=70%, list=7%, signal=66%	Dctpp1/Prmt3/Pes1/Farsa/Tmem97/Pa2g4/Npm1/Slc19a1/Rcl1/Nop56/Las1l/Pus1/Ddx18/Imp4/Ipo4/Noc4l/Tbrg4/Mphosph10/Nip7/Mybbp1a/Mrto4/Wdr43/Bysl/Hspe1/Nolc1/Pprc1/Hspd1/Gnl3/Utp20/Grwd1/Nop16/Ppan/Rrp12/Nop2/Wdr74/Rrp9/Ndufaf4/Slc29a2/Srm
HALLMARK_UNFOLDED_PROTEIN_RESPONSE	HALLMARK_UNFOLDED_PROTEIN_RESPONSE	107	-0.673348	-2.05875	0.000325098	0.00335751	0.00275669	1160	tags=39%, list=11%, signal=35%	Kif5b/Hspa5/Slc1a4/Srpr/Eif4a1/Calr/Serp1/Srprb/Ttc37/Herpud1/Hsp90b1/Nabp1/Exosc2/Ddx10/Eif4e/Mthfd2/Atf3/Eif4g1/Npm1/Aldh18a1/Asns/Pdia6/Eif2s1/Xbp1/Nop56/Nop14/Chac1/Hyou1/Exosc4/Iars/Hspa9/Xpot/Atf4/Dkc1/Gemin4/Tars/Nolc1/Nhp2/Exosc1/Slc7a5/Rrp9
HALLMARK_IL2_STAT5_SIGNALING	HALLMARK_IL2_STAT5_SIGNALING	179	-0.503287	-1.64212	0.000390168	0.00335751	0.00275669	570	tags=17%, list=5%, signal=17%	Mapkapk2/Xbp1/Csf1/Pus1/Socs2/Nfil3/Rgs16/Lif/Tnfsf10/Bcl2l1/Batf3/Tnfrsf21/Socs1/Tgm2/Odc1/Nop2/Ifitm3/Spp1/Slc29a2/Ccr4/Il1rl1/Il2ra/Gpr65/Cish/F2rl2/Tnfrsf8/Penk/Csf2/Il13/Eomes
HALLMARK_MTORC1_SIGNALING	HALLMARK_MTORC1_SIGNALING	191	-0.569821	-1.87852	0.000396197	0.00335751	0.00275669	2170	tags=48%, list=20%, signal=39%	Ssr1/Nufip1/Psmg1/Qdpr/Slc6a6/Tcea1/Slc1a5/Ube2d3/Hk2/Actr2/Immt/Bhlhe40/Psma4/Psmd14/Psmd13/Polr3g/Gga2/Acaca/Nmt1/Prdx1/Psmc4/Glrx/Ufm1/Psmc6/Canx/Got1/Psat1/Phgdh/Stip1/Dhcr24/Pitpnb/Nfkbib/Idi1/Cyb5b/Psmb5/Cdc25a/Gmps/Psmd12/Cops5/Shmt2/Hspa5/Ddx39/Slc1a4/Calr/Serp1/Uso1/Sdf2l1/Psma3/Eprs/Tes/Gsr/Atp5g1/Psph/Hsp90b1/Pdap1/Psme3/Psmc2/Atp2a2/Mthfd2/Hspa4/Tmem97/Uchl5/Eif2s2/Tomm40/Asns/Xbp1/Rp…
HALLMARK_OXIDATIVE_PHOSPHORYLATION	HALLMARK_OXIDATIVE_PHOSPHORYLATION	193	-0.538094	-1.77519	0.000396511	0.00335751	0.00275669	2515	tags=40%, list=23%, signal=32%	Pdhb/Abcb7/Isca1/Mrps30/Atp5a1/Hccs/Cox15/Got2/Aco2/Pmpca/Opa1/Mrps11/Pdha1/Atp5b/Uqcrc1/Atp5g3/Suclg1/Ndufb4/Cox17/Atp5f1/Atp6v1e1/Immt/Sucla2/Uqcrfs1/Grpel1/Mrps12/Oat/Mrps15/Iscu/Uqcrb/Alas1/Mdh2/Atp6v0e/Cox5a/Ndufs1/Rhot1/Vdac3/Htra2/Cs/Por/Pdhx/Nqo2/Cyc1/Tomm70a/Slc25a3/Supv3l1/Timm50/Mtrr/Tomm22/Cox11/Ndufa5/Dld/Dlst/Dlat/Ndufab1/Mfn2/Mtx2/Mrpl11/Atp5g1/Idh3a/Mrpl15/Polr2f/Lrpprc/Mrps22/Phb…
HALLMARK_MYC_TARGETS_V1	HALLMARK_MYC_TARGETS_V1	198	-0.750584	-2.48154	0.000402901	0.00335751	0.00275669	2377	tags=65%, list=22%, signal=52%	Snrpd1/Tcp1/Pold2/Dut/Psmb2/Psma2/Tfdp1/Eif4h/Srsf7/Kpna2/Srsf1/Srsf2/Psma1/Ube2l3/Nap1l1/Psma7/Myc/Snrpb2/Ywhae/Psma4/G3bp1/Psmd14/Ssb/Psma6/Snrpd3/Acp1/Ube2e1/Cct2/Cox5a/Dhx15/Erh/Hdac2/Psmc4/Vdac3/U2af1/Tardbp/Psmb3/Psmc6/Sf3b3/Ruvbl2/Xpo1/Hnrnpu/Canx/Hdgf/Ilf2/Aimp2/Cyc1/Ncbp1/Tomm70a/Slc25a3/Fbl/Cct5/Hnrnpc/Lsm7/Pcbp1/Ncbp2/Rad23b/Clns1a/Lsm2/Kars/Psmd3/Cops5/Rpl34/Ppm1g/Phb/Ywhaq/Kpnb1/Cct7…
HALLMARK_HYPOXIA	HALLMARK_HYPOXIA	144	0.515141	1.48168	0.00222099	0.0158642	0.0130253	1523	tags=29%, list=14%, signal=25%	Cxcr4/Selenbp1/Aldoc/Vldlr/Rora/Bnip3l/Tpd52/Ccng2/Klhl24/Ndrg1/Pygm/Ets1/Rragd/Pdk1/Fos/Gys1/Zfp36/Gapdhs/Eno2/Irs2/Cdkn1b/Pnrc1/Slc37a4/Map3k1/Ankzf1/Jun/Vhl/Gbe1/Mxi1/Slc2a3/Kif5a/Kdm3a/Dusp1/Prdx5/Casp6/Sdc4/Nedd4l/Zfp292/Pgam2/Akap12/Pgm2/Tnfaip3
HALLMARK_ALLOGRAFT_REJECTION	HALLMARK_ALLOGRAFT_REJECTION	153	-0.47434	-1.51502	0.00292933	0.0183083	0.0150321	1007	tags=24%, list=9%, signal=22%	Eif5a/Itk/Mrpl3/Dyrk3/Ripk2/Ccnd2/Degs1/Aars/Lyn/Npm1/F2r/Nme1/Rars/Csf1/Fgr/Glmn/Abce1/Lif/Bcat1/Socs1/Tnf/Icosl/Ccr2/Fasl/Gzma/Gcnt1/Ccr5/Il2ra/Cdkn2a/Gpr65/Il12rb1/Prf1/Ccl4/Gzmb/Ifng/Il13
HALLMARK_APICAL_JUNCTION	HALLMARK_APICAL_JUNCTION	109	0.525763	1.46293	0.00693742	0.0385412	0.0316444	966	tags=18%, list=9%, signal=17%	Grb7/Kcnh2/Pecam1/Fyb/Itgb4/Actn2/Ldlrap1/Itga2/Rras/B4galt1/Lamb3/Myl12b/Cercam/Cntn1/Map4k2/Tmem8b/Akt3/Pkd1/Actn1/Plcg1
HALLMARK_P53_PATHWAY	HALLMARK_P53_PATHWAY	171	-0.419838	-1.36275	0.0114416	0.0572082	0.046971	761	tags=18%, list=7%, signal=17%	Ccnd2/Atf3/Rrp8/Slc19a2/Bax/F2r/Perp/Dnttip2/Rhbdf2/Rgs16/Lif/Slc3a2/Rps27l/Ak1/Nol8/Mapkapk3/Hras/Blcap/Cd82/Socs1/Rnf19b/Nupr1/Zmat3/Aen/Cdkn2b/Phlda3/Ccng1/Hbegf/Cdkn2a/Cdkn1a
HALLMARK_HEME_METABOLISM	HALLMARK_HEME_METABOLISM	153	0.458539	1.32804	0.0295695	0.134407	0.110355	2147	tags=29%, list=19%, signal=23%	Aqp3/Igsf3/Selenbp1/Sptb/Klf3/Mboat2/E2f2/Blvrb/Bnip3l/Ccdc28a/Khnyn/C3/Epor/Kdm7a/Tfdp2/Ypel5/Aldh6a1/Ppox/Ctns/Add1/Mxi1/Smox/Ezh1/Ctse/Narf/Acp5/Tnrc6b/Btg2/Slc11a2/March2/Ucp2/Rnf19a/Aldh1l1/Cir1/Bcam/Sdcbp/Myl4/Mgst3/Abcg2/Dcaf11/Rnf123/Foxj2/Sidt2/Endod1
HALLMARK_MITOTIC_SPINDLE	HALLMARK_MITOTIC_SPINDLE	186	0.420552	1.24143	0.070901	0.282045	0.231574	1697	tags=16%, list=15%, signal=14%	Plekhg2/Arhgef11/Arhgef3/Prex1/Gsn/Cntrob/Cep72/Ssh2/Sun2/Palld/Nusap1/Synpo/Rictor/Alms1/Sptbn1/Smc4/Tiam1/Arhgap4/Tlk1/Cep131/Akap13/Ccnb2/Arhgap27/Cenpf/Dst/Wasf2/Abl1/Numa1/Sptan1/Myo9b
HALLMARK_PANCREAS_BETA_CELLS	HALLMARK_PANCREAS_BETA_CELLS	11	0.740414	1.38963	0.0844825	0.282045	0.231574	1184	tags=45%, list=11%, signal=41%	Pcsk1/Dpp4/Akt3/Stxbp1/Foxo1
HALLMARK_GLYCOLYSIS	HALLMARK_GLYCOLYSIS	157	0.421972	1.22485	0.0908219	0.282045	0.231574	1458	tags=17%, list=13%, signal=15%	Cxcr4/Pygl/Vldlr/Cln6/Nt5e/Ndufv3/Phka2/Rragd/Capn5/Gys1/Gapdhs/Eno2/Irs2/Slc37a4/B4galt1/Pkp2/Ankzf1/Stmn1/Agl/Nol3/Mxi1/Xylt2/Qsox1/Casp6/Zfp292/Plod2/Pgam2
HALLMARK_E2F_TARGETS	HALLMARK_E2F_TARGETS	197	-0.353095	-1.16563	0.093674	0.282045	0.231574	2130	tags=22%, list=19%, signal=18%	Srsf1/Ppp1r8/Srsf2/Hells/Nap1l1/Myc/Ipo7/Pnn/Nasp/Asf1a/Cse1l/Xpo1/Ccne1/Trip13/Snrpb/Cdc25a/Prps1/Pop7/Dctpp1/Phf5a/Ddx39/Eed/Hus1/Syncrip/Ranbp1/Ran/Gspt1/Hmgb3/Mthfd2/Orc2/Pa2g4/Nme1/Eif2s1/Ctps/Nop56/Shmt1/Ak2/Tbrg4/Lyar/Nolc1/Cdkn2a/Cdkn1a
HALLMARK_COAGULATION	HALLMARK_COAGULATION	59	0.503176	1.29248	0.0937167	0.282045	0.231574	1510	tags=25%, list=14%, signal=22%	Rapgef3/Dpp4/Mmp15/Pecam1/Usp11/Gsn/Itga2/C3/Capn5/Ctso/Gp1ba/Ctse/C8g/Mst1/Mmp11
HALLMARK_DNA_REPAIR	HALLMARK_DNA_REPAIR	142	-0.374468	-1.18651	0.0958953	0.282045	0.231574	2395	tags=35%, list=22%, signal=28%	Polr2j/Aaas/Edf1/Gmpr2/Dad1/Rbx1/Ddb1/Tsg101/Dut/Gtf2b/Ercc1/Taf9/Sf3a3/Ada/Stx3/Cox17/Polb/Taf12/Ercc3/Snapc5/Alyref/Sac3d1/Cstf3/Polr2g/Rnmt/Zwint/Bola2/Snapc4/Sec61a1/Polr2h/Tmed2/Rae1/Ncbp2/Gtf2h5/Mrpl40/Umps/Polr2c/Itpa/Polr2k/Guk1/Tarbp2/Polr2f/Adrm1/Ercc8/Nme1/Polr2e/Ak1/Gtf2h1/Aprt
HALLMARK_REACTIVE_OXIGEN_SPECIES_PATHWAY	HALLMARK_REACTIVE_OXIGEN_SPECIES_PATHWAY	44	-0.493097	-1.29901	0.107579	0.292611	0.240249	1697	tags=27%, list=15%, signal=23%	Prdx1/Txn1/Glrx/Abcc1/Txnrd2/Nqo1/Gsr/Sod2/Ftl1/Txnrd1/Srxn1
HALLMARK_INTERFERON_ALPHA_RESPONSE	HALLMARK_INTERFERON_ALPHA_RESPONSE	91	0.455858	1.24189	0.111192	0.292611	0.240249	2222	tags=33%, list=20%, signal=27%	Ifi27l2a/Sell/Ube2l6/Txnip/Dhx58/H2-Q2/Ncoa7/Gbp2/Irf2/Cnp/Uba7/Trim25/Tap1/Irf7/Parp9/Irf1/Ly6e/Psmb9/Irf9/H2-Q4/Ddx60/Trim14/Helz2/Trim12c/H2-T23/Elf1/B2m/Stat2/Epsti1/Trim21
HALLMARK_ESTROGEN_RESPONSE_LATE	HALLMARK_ESTROGEN_RESPONSE_LATE	126	0.423082	1.19901	0.134953	0.333445	0.273776	1732	tags=23%, list=16%, signal=20%	Lsr/Il6st/Tjp3/Blvrb/Plxnb1/Ret/Add3/Fos/Impa2/Zfp36/Atp2b4/Jak2/Myb/Nrip1/Tspan13/Ugdh/Prlr/Tiam1/Stil/Abca3/Celsr2/Chpt1/Tob1/Cacna2d2/Pdcd4/Pkp3/Klf4/Rab31/Slc2a8
HALLMARK_IL6_JAK_STAT3_SIGNALING	HALLMARK_IL6_JAK_STAT3_SIGNALING	62	-0.435243	-1.22214	0.140047	0.333445	0.273776	555	tags=15%, list=5%, signal=14%	Csf1/Tnfrsf21/Socs1/Tnf/Il2ra/Il12rb1/Cd36/Csf2
HALLMARK_TNFA_SIGNALING_VIA_NFKB	HALLMARK_TNFA_SIGNALING_VIA_NFKB	157	-0.352864	-1.13122	0.15211	0.345704	0.283841	530	tags=11%, list=5%, signal=11%	Csf1/Yrdc/Nfil3/Id2/Lif/B4galt5/Ehd1/Rnf19b/Tnf/Map2k3/Icosl/Fosl1/Hbegf/Slc16a6/Cdkn1a/Ccl4/Csf2
HALLMARK_KRAS_SIGNALING_DN	HALLMARK_KRAS_SIGNALING_DN	55	0.475537	1.20788	0.16618	0.361262	0.296615	1517	tags=27%, list=14%, signal=24%	Snn/Pdk2/Slc25a23/Msh5/Rgs11/Tcf7l1/Sidt1/Stag3/Gpr19/Synpo/Celsr2/Gp1ba/Camk1d/Ypel1/Btg2
HALLMARK_ADIPOGENESIS	HALLMARK_ADIPOGENESIS	164	-0.33817	-1.09196	0.207632	0.432566	0.35516	2251	tags=32%, list=20%, signal=26%	Suclg1/Arl4a/Qdpr/Gpam/Mgll/Slc1a5/Esrra/Nkiras1/Dbt/Immt/Rreb1/G3bp2/Grpel1/Mccc1/Chuk/Slc5a6/Mdh2/Nmt1/Ubqln1/Dhrs7b/Cs/Por/Mtch2/Ywhag/Coq3/Cyc1/Stat5a/Samm50/Agpat3/Rnf11/Pemt/Rmdn3/Ndufa5/Dld/Dlat/Ndufab1/Nabp1/Ptcd3/Idh3a/Mrpl15/Coq5/Slc19a1/Pim3/Pex14/Jagn1/Angptl4/Gpd2/Ak2/Prdx3/Ptger3/Pparg/Cd36
HALLMARK_INFLAMMATORY_RESPONSE	HALLMARK_INFLAMMATORY_RESPONSE	121	-0.350421	-1.08823	0.244316	0.469404	0.385405	1117	tags=16%, list=10%, signal=14%	Slc7a1/Tnfrsf9/Ripk2/Atp2a2/Adrm1/Lyn/Csf1/Rgs16/Lif/Tnfsf10/Cd82/Icosl/Osm/Adora2b/Hbegf/Lta/Cdkn1a/Aqp9
HALLMARK_APOPTOSIS	HALLMARK_APOPTOSIS	125	-0.348181	-1.08556	0.250172	0.469404	0.385405	861	tags=18%, list=8%, signal=16%	Slc20a1/Ccnd2/Ptk2/Atf3/Bax/Vdac2/F2r/Sod2/Gpx1/Bid/Tnfsf10/Etf1/Nedd9/Bcl2l1/Tnf/Fasl/Cth/Ifitm3/Cdkn1a/Prf1/Lmna
HALLMARK_FATTY_ACID_METABOLISM	HALLMARK_FATTY_ACID_METABOLISM	121	-0.348827	-1.08328	0.253478	0.469404	0.385405	2127	tags=25%, list=19%, signal=20%	Aldh9a1/Sucla2/Lgals1/Acat3/Suclg2/Mdh2/Eno3/Sms/Acsl4/Acsl5/Hsd17b7/Ostc/Dhcr24/Idi1/Rap1gds1/Hsp90aa1/Dld/Dlst/Acsl1/Fasn/Apex1/Metap1/Alad/Adsl/Eci1/Gpd2/Odc1/Hsph1/Cd36
HALLMARK_MYOGENESIS	HALLMARK_MYOGENESIS	95	0.40388	1.10692	0.26854	0.469944	0.385848	1711	tags=28%, list=15%, signal=24%	Itga7/Kcnh2/Vipr1/Itgb4/Actn2/Gsn/Pygm/Mapre3/Tnnt3/Igfbp7/Smtn/Dapk2/Camk2b/Agl/Hdac5/Lsp1/Ocel1/Chrnb1/Mef2d/Ablim1/Mylpf/Erbb3/Pgam2/Prnp/Pfkm/Sptan1/Rb1
HALLMARK_ESTROGEN_RESPONSE_EARLY	HALLMARK_ESTROGEN_RESPONSE_EARLY	122	0.38801	1.09452	0.278359	0.469944	0.385848	1303	tags=22%, list=12%, signal=20%	Aqp3/Igf1r/Il6st/Tjp3/Blvrb/Sh3bp5/Ret/Bcl11b/Add3/Fos/B4galt1/Jak2/Myb/Nrip1/Lrig1/Slc37a1/Tiam1/Kdm4b/Ar/Abca3/Celsr2/Rasgrp1/Cbfa2t3/Chpt1/Tubb2b/Ablim1/Tob1
HALLMARK_KRAS_SIGNALING_UP	HALLMARK_KRAS_SIGNALING_UP	117	-0.343782	-1.06574	0.281966	0.469944	0.385848	834	tags=15%, list=8%, signal=14%	Galnt3/Ptcd2/Prdm1/Ccnd2/Fcer1g/Yrdc/Angptl4/Id2/Rgs16/Lif/Pdcd1lg2/Spp1/Gadd45g/Hbegf/Adam8/Csf2
HALLMARK_CHOLESTEROL_HOMEOSTASIS	HALLMARK_CHOLESTEROL_HOMEOSTASIS	59	-0.390415	-1.08306	0.300379	0.484482	0.397786	1535	tags=20%, list=14%, signal=18%	Fabp5/Plscr1/Idi1/Fasn/Actg1/Atf3/Tmem97/Gusb/Nfil3/Gldc/Pparg
HALLMARK_UV_RESPONSE_DN	HALLMARK_UV_RESPONSE_DN	97	0.379825	1.04287	0.371918	0.55212	0.453319	1168	tags=16%, list=11%, signal=15%	Igf1r/Vldlr/Arhgef9/Add3/Dbp/Cdkn1b/Atp2b4/Syne1/Plcb4/Cap2/Akt3/Pik3cd/Kit/Prkce/Smad7/Dusp1
HALLMARK_APICAL_SURFACE	HALLMARK_APICAL_SURFACE	20	0.509334	1.07282	0.379787	0.55212	0.453319	1474	tags=25%, list=13%, signal=22%	Rtn4rl1/B4galt1/Tmem8b/Crocc/Flot2
HALLMARK_EPITHELIAL_MESENCHYMAL_TRANSITION	HALLMARK_EPITHELIAL_MESENCHYMAL_TRANSITION	75	0.391635	1.04075	0.380689	0.55212	0.453319	1948	tags=29%, list=18%, signal=24%	Sntb1/Aplp1/Nt5e/Pdlim4/Itga2/Eno2/Fbln1/Emp3/Cap2/Jun/Qsox1/Sdc4/Plod2/Gadd45a/Dst/Tnfaip3/Pcolce/Pfn2/Tgfbr3/Fuca1/Col7a1/Fas
HALLMARK_INTERFERON_GAMMA_RESPONSE	HALLMARK_INTERFERON_GAMMA_RESPONSE	169	0.353404	1.03324	0.386484	0.55212	0.453319	2622	tags=34%, list=24%, signal=27%	Ifi27l2a/Itgb7/Arid5b/Vamp5/Ube2l6/Bank1/Hif1a/Txnip/Jak2/St8sia4/Dhx58/Klrk1/H2-Q2/Pde4b/Irf2/H2-DMa/Nod1/Ifnar2/Trim25/Tap1/Irf7/Pml/Lats2/Irf1/Ly6e/Gbp9/Gpr18/Auts2/Psmb9/Irf9/Tnfaip3/Samhd1/Peli1/H2-Q4/Ddx60/Trim14/Helz2/Btg1/H2-T23/Fas/Sri/Cd86/B2m/Stat2/Epsti1/Trim21/Selp/Tapbp/Xaf1/Rnf31/Ddx58/Nlrc5/Oas2/Cd74/Eif4e3/Herc6/Ifi27/Ifih1
HALLMARK_COMPLEMENT	HALLMARK_COMPLEMENT	124	0.35653	1.0073	0.439328	0.610177	0.500988	1371	tags=20%, list=12%, signal=18%	Timp2/Spock2/Dpp4/Mmp15/Gzmk/Actn2/C3/Dyrk2/Jak2/Anxa5/Itgam/Ctso/Cd55/Cpm/Irf2/Kcnip2/Ctss/Stx4a/Rasgrp1/Gp1ba/Irf7/Irf1/Raf1/Psmb9/Gnai2
HALLMARK_PI3K_AKT_MTOR_SIGNALING	HALLMARK_PI3K_AKT_MTOR_SIGNALING	91	-0.328198	-0.979231	0.491267	0.648869	0.532756	1729	tags=21%, list=16%, signal=18%	Acaca/Ube2n/Arf1/Cltc/Them4/Nfkbib/Ywhab/Prkar2a/Pin1/Calr/Ppp2r1b/Hsp90b1/Eif4e/Hras/Map2k3/Fasl/Dusp3/Cdkn1a
HALLMARK_SPERMATOGENESIS	HALLMARK_SPERMATOGENESIS	72	0.370566	0.979954	0.49314	0.648869	0.532756	2477	tags=25%, list=22%, signal=20%	Tcp11/Gapdhs/Spata6/Sept4/Ip6k1/Acrbp/Ccnb2/Scg5/Jam3/Hspa4l/Mllt10/Cdkn3/Tle4/Phkg2/Ncaph/Lpin1/Map7/Hspa2
HALLMARK_HEDGEHOG_SIGNALING	HALLMARK_HEDGEHOG_SIGNALING	21	0.424784	0.903322	0.614958	0.788408	0.647324	2847	tags=43%, list=26%, signal=32%	Vldlr/Tle3/Pml/Ptch1/Nrp1/Nrp2/Vegfa/L1cam/Gli1
HALLMARK_ANGIOGENESIS	HALLMARK_ANGIOGENESIS	15	-0.409558	-0.863465	0.641482	0.799104	0.656107	745	tags=33%, list=7%, signal=31%	Ccnd2/Ptk2/Tnfrsf21/Spp1
HALLMARK_NOTCH_SIGNALING	HALLMARK_NOTCH_SIGNALING	22	0.408662	0.87595	0.655265	0.799104	0.656107	1896	tags=18%, list=17%, signal=15%	Arrb1/Fzd7/Ppard/Maml2
HALLMARK_UV_RESPONSE_UP	HALLMARK_UV_RESPONSE_UP	126	0.312917	0.886804	0.711838	0.847426	0.695782	1291	tags=13%, list=12%, signal=12%	Aqp3/Kcnh2/Il6st/H2afx/Ret/Ephx1/Fos/Eno2/Dlg4/H2-Q2/Cnp/Polg2/Tap1/Rasgrp1/Fosb/Plcl1/Irf1
HALLMARK_TGF_BETA_SIGNALING	HALLMARK_TGF_BETA_SIGNALING	43	0.34365	0.83638	0.743237	0.864229	0.709577	1877	tags=21%, list=17%, signal=17%	Id3/Hipk2/Sptbn1/Smad7/Xiap/Smad3/Rab31/Ppp1r15a/Eng
HALLMARK_WNT_BETA_CATENIN_SIGNALING	HALLMARK_WNT_BETA_CATENIN_SIGNALING	27	0.340002	0.760724	0.832187	0.945667	0.776443	1675	tags=26%, list=15%, signal=22%	Tcf7/Axin2/Lef1/Hdac5/Maml1/Ppard/Ptch1
HALLMARK_G2M_CHECKPOINT	HALLMARK_G2M_CHECKPOINT	184	0.285611	0.842401	0.851393	0.945992	0.77671	1791	tags=14%, list=16%, signal=12%	Cdc25b/H2afv/E2f2/H2afx/Cdkn1b/Hif1a/Cdkn2c/Wrn/Rps6ka5/Stmn1/Nusap1/Foxn3/Smc4/Stil/Tle3/Pml/Ccnb2/Cenpf/Bcl3/Abl1/Lbr/Numa1/Smad3/Cenpa/Atrx/Racgap1
HALLMARK_ANDROGEN_RESPONSE	HALLMARK_ANDROGEN_RESPONSE	79	0.293083	0.784268	0.880083	0.955724	0.7847	586	tags=9%, list=5%, signal=8%	Tpd52/Elk4/Arid5b/Ndrg1/B4galt1/Tsc22d1/Herc3
HALLMARK_XENOBIOTIC_METABOLISM	HALLMARK_XENOBIOTIC_METABOLISM	129	0.282539	0.803671	0.898381	0.955724	0.7847	1296	tags=16%, list=12%, signal=14%	Cyp2s1/Mpp2/Blvrb/Aldh2/Ndrg2/Ephx1/Entpd5/Hacl1/Pink1/Spint2/Fbln1/Slc46a3/Pts/Ugdh/Bphl/Smox/Casp6/Ddah2/Gstm4/Dhrs1
HALLMARK_BILE_ACID_METABOLISM	HALLMARK_BILE_ACID_METABOLISM	63	0.253574	0.657472	0.986362	0.99811	0.819501	1744	tags=16%, list=16%, signal=13%	Hacl1/Abcd1/Gstk1/Phyh/Ar/Abca3/Prdx5/Abca1/Pfkm/Abca2
HALLMARK_PEROXISOME	HALLMARK_PEROXISOME	79	0.245337	0.656503	0.994064	0.99811	0.819501	528	tags=6%, list=5%, signal=6%	Cln6/Cacna1b/Abcd1/Gstk1/Dlg4
HALLMARK_PROTEIN_SECRETION	HALLMARK_PROTEIN_SECRETION	85	-0.235247	-0.691835	0.99811	0.99811	0.819501	2804	tags=25%, list=25%, signal=19%	M6pr/Ykt6/Galc/Ap2m1/Copb2/Arcn1/Tsg101/Yipf6/Tmed10/Tmx1/Cav2/Sec31a/Arf1/Cltc/Rab5a/Tmed2/Sec24d/Lman1/Uso1/Cd63

## Sheet: Day3 HGT Results MsigDB C3_TFT
Pairwise Comparison: WT_OT1 vs. Pik3cdE1020_OT1
Starting Population: live, CD62L+ CD44-low CD8+ naïve T cells
Stimulus: OVA peptide (257-264) + splenopcytes
Duration: 72 hours
Analysis Type: HGT
Analysis Database: MsigDB C3: regulatory target gene sets
Analysis Package: clusterProfiler
Analysis Input: DEG enriched in WT or mutant
Associated Figures: 4E
DEG_all	Description	GeneRatio	BgRatio	pvalue	p.adjust	qvalue	geneID	Count	DEG_pos_WT_enriched	Description.1	GeneRatio.1	BgRatio.1	pvalue.1	p.adjust.1	qvalue.1	geneID.1	Count.1	DEG_neg_Mutant_enriched	Description.2	GeneRatio.2	BgRatio.2	pvalue.2	p.adjust.2	qvalue.2	geneID.2	Count.2
CACGTG_MYC_Q2	CACGTG_MYC_Q2	185/1341	1018/12347	2.16316e-13	1.32818e-10	1.22503e-10	Mdn1/Zmym6/Mapkapk3/Rexo2/Aldh6a1/Macrod1/Slc12a6/Shmt2/Camk2d/Atic/Mthfd1/Atad3a/Ampd2/Pwp2/Ak2/Akap1/B3galt6/Apex1/Atf4/Atp5g1/Slc7a3/Bckdha/Bcl6/C1qbp/Runx2/Cdkn2c/Cebpb/Ddx3x/Dyrk1b/Eif4a1/Eif4e/Fbl/Fosl1/Fpgs/Bloc1s1/Gpm6b/Gtf2h1/Prmt1/Hsph1/Hspd1/Hspa4/Hspa9/Hspe1/Hyal2/Ifrd2/Igf1r/Stmn1/Lef1/Lig3/Lrp8/Lyar/Mxd4/Myb/Ncl/Nid1/Nudc/Odc1/Sigmar1/Pdk2/Pfdn2/Prkce/Pa2g4/Psme3/Dusp1/Ranbp1/Rasgrp…	185	CAGGTG_E12_Q6	CAGGTG_E12_Q6	204/731	2440/12347	2.76032e-08	1.68379e-05	1.48185e-05	Slc44a1/Ypel1/Wdr90/Slc12a6/Egln1/Chrnb1/Actn2/Acvr1b/Alcam/Atp1b1/Atp7b/Axin2/Bcl6/Cxcr5/Zfp36l1/Cacnb3/Ddr1/Camk2b/Runx1/Cbfa2t3/Cdkn2c/Cxcr4/Col11a2/Dgka/Dbp/Dst/S1pr1/Ephb6/Esr1/Evpl/F2rl1/Fos/Slc37a4/Gabre/Tsc22d3/Gpm6b/Grb7/Grik5/Grin1/Gtf2i/Id3/Igf1r/Il6ra/Lrig1/Itga2/Itga6/Itga7/Itpr2/Itpr3/Kcnh2/Kit/Aff3/Lef1/Lsp1/Ltb/Rtkn2/Ntng2/Bmf/Matk/Mmp11/Mmp15/Map1a/Npas2/Nsg2/Numbl/Pafah1b3/Palm/…	204	CACGTG_MYC_Q2	CACGTG_MYC_Q2	134/610	1018/12347	2.91575e-27	1.76403e-24	1.75558e-24	Mdn1/Mapkapk3/Rexo2/Shmt2/Atic/Mthfd1/Atad3a/Ampd2/Pwp2/Ak2/Akap1/B3galt6/Apex1/Atf4/Atp5g1/Slc7a3/C1qbp/Runx2/Cebpb/Ddx3x/Eif4a1/Eif4e/Fbl/Fosl1/Fpgs/Gtf2h1/Prmt1/Hsph1/Hspd1/Hspa4/Hspa9/Hspe1/Hyal2/Ifrd2/Lig3/Lrp8/Lyar/Ncl/Nid1/Nudc/Odc1/Sigmar1/Pfdn2/Pa2g4/Psme3/Ranbp1/Rpl30/Sema7a/Shmt1/Slc7a5/Eif4g1/Gps1/Sdc1/Socs2/Utp18/Top1/Tuba4a/Dcaf13/Pprc1/Znhit6/Nol6/Pabpc4/Ppat/Naa25/Snx8/Mat2a/Plcg2…	134
USF_C	USF_C	66/1341	276/12347	3.39929e-10	1.04358e-07	9.62535e-08	Zmym6/Mthfd1/Ampd2/Bckdha/Bcl6/Runx2/Eif4e/Fbl/Gtf2h1/Prmt1/Hsph1/Hspa4/Hspe1/Hyal2/Stmn1/Lrp8/Lyar/Mxd4/Nudc/Sigmar1/Pdk2/Pfdn2/Prkce/Pa2g4/Sema7a/St6gal1/Eif4g1/Sdc1/Utp18/Nr1d1/Exosc2/Fam214b/Pabpc4/Ppat/Mat2a/Slc4a11/Polr3e/Eif5a/Timm9/Timm10/Mical2/Nol4l/Batf3/B4galt2/Set/Cyp2d22/Wdr46/Chst11/Tspan4/Fkbp11/Eef1e1/Myo19/Polr2l/Lap3/Aen/Gcsh/Pogk/Ier5l/Ipo4/Nln/Crebrf/Spata2l/Bcl9l/Tmem108/Tnf…	66	GGGAGGRR_MAZ_Q6	GGGAGGRR_MAZ_Q6	182/731	2224/12347	9.73933e-07	0.000297049	0.000261424	Slc44a1/Mapre3/Phldb1/Wdr90/Slc14a1/Pnrc1/Chrnb2/Adam19/Adam22/Alcam/Apbb1/Bach2/Cxcr5/Bnip3l/Zfp36l1/Cbfa2t3/Ccng2/Ccr7/Col11a2/Dbp/Dst/S1pr1/S1pr4/Phc1/Ephb6/Esr1/Fgfr1/Fos/Gabre/Tsc22d3/Gpm6b/Grin1/Gucy2e/H2-DMa/Id3/Igf1r/Il16/Il18/Jak2/Jun/Kcna3/Kcnc1/Kcnh2/Lag3/Ldhb/Lef1/Sertad3/Bmf/Mmp15/Mxi1/Myb/Npas2/Ctnnd2/Numbl/Oprm1/Pdk2/Prkce/Sept4/Pou2af1/Endou/Rasgrp2/Rfx3/Rora/Rras/Slc12a7/Sox12/So…	182	MYCMAX_01	MYCMAX_01	51/610	248/12347	1.2348e-18	3.73527e-16	3.7174e-16	Rexo2/Mthfd1/Atad3a/Ampd2/Runx2/Eif4e/Prmt1/Hspa9/Ifrd2/Lrp8/Lyar/Ncl/Nudc/Odc1/Sigmar1/Pa2g4/Psme3/Ranbp1/Gps1/Sdc1/Top1/Tuba4a/Dcaf13/Pprc1/Ppat/Mat2a/Gadd45g/BC048403/Timm9/Timm8a1/Timm10/Nol4l/Nop58/Pus1/Syncrip/Rcl1/Fkbp11/Dctpp1/Lap3/Nop56/Enoph1/Gcsh/Cad/Slc25a32/Cd3eap/Pogk/Ubiad1/Cluh/Manf/Rai14/Armc6	51
MYCMAX_01	MYCMAX_01	60/1341	248/12347	1.34486e-09	2.75248e-07	2.53872e-07	Rexo2/Mthfd1/Atad3a/Ampd2/Runx2/Eif4e/Gpm6b/Prmt1/Hspa9/Ifrd2/Stmn1/Lrp8/Lyar/Mxd4/Ncl/Nudc/Odc1/Sigmar1/Pa2g4/Psme3/Ranbp1/Gps1/Sdc1/Tet2/Top1/Tuba4a/Dcaf13/Dirc2/Pprc1/Ppat/Mat2a/Gadd45g/BC048403/Timm9/Timm8a1/Timm10/Nol4l/Wipi1/Nop58/Pus1/Syncrip/Cyp2d22/Rcl1/Fkbp11/Dctpp1/Lap3/Nop56/Enoph1/Gcsh/Cad/Slc25a32/Cd3eap/Pogk/Ubiad1/Slc43a1/Cluh/Manf/Rai14/Armc6/Tmem108	60	RTAAACA_FREAC2_01	RTAAACA_FREAC2_01	88/731	901/12347	1.59458e-06	0.000324232	0.000285347	Synpo/Slc12a6/Pnrc1/Mex3b/Gpr18/Egln1/Axin2/Bach2/Zfp36l2/Runx1/Cdkn1b/Gadd45a/Dst/S1pr1/Ezh1/Fos/Tsc22d3/Grb7/Igf1r/Il16/Il6st/Insr/Kcnh2/Klf3/Lag3/Ltb/Mxd4/Mttp/Ndrg1/Nsg2/Palm/Pcsk1/Pde6d/Pou2af1/Dusp1/Rora/Sox12/Tfdp2/Tet2/Tcf7/Tcp11l2/Pik3ip1/Thra/Tiam1/Tob1/Ube2h/Trerf1/Ikzf2/Smox/Kiz/Pbxip1/Zfp362/Crebl2/Pcyt1b/Ets1/Nyap1/Vasn/Sema4g/Acsf2/Adamts13/Ndrg2/Ninj2/Fry/Ust/Atxn7l1/Maml3/Txnip/B…	88	USF_C	USF_C	50/610	276/12347	6.7504e-16	1.36133e-13	1.35482e-13	Mthfd1/Ampd2/Runx2/Eif4e/Fbl/Gtf2h1/Prmt1/Hsph1/Hspa4/Hspe1/Hyal2/Lrp8/Lyar/Nudc/Sigmar1/Pfdn2/Pa2g4/Sema7a/Eif4g1/Sdc1/Utp18/Exosc2/Pabpc4/Ppat/Mat2a/Slc4a11/Polr3e/Eif5a/Timm9/Timm10/Mical2/Nol4l/Batf3/B4galt2/Set/Wdr46/Chst11/Tspan4/Fkbp11/Eef1e1/Myo19/Polr2l/Lap3/Aen/Gcsh/Pogk/Ipo4/Nln/Tnfrsf21/Nat10	50
NMYC_01	NMYC_01	55/1341	268/12347	2.14624e-06	0.000329448	0.000303863	Zmym6/Mapkapk3/Mthfd1/Atad3a/Ampd2/Atp5g1/Runx2/Cebpb/Fbl/Prmt1/Hspd1/Hspa9/Hspe1/Hyal2/Lig3/Mxd4/Pdk2/Prkce/Pa2g4/Klf11/Sema7a/St6gal1/Sox12/Eif4g1/Gps1/Tet2/Utp18/Nr1d1/Top1/Fam214b/Pabpc4/Ppat/Gadd45g/Cops7a/Polr3e/BC048403/Timm9/Timm10/Batf3/Dlc1/B4galt2/Aldh18a1/Chst11/Rcl1/Pes1/Dctpp1/Lap3/Nop56/Enoph1/Aen/Gcsh/Pogk/Slc43a1/Ipo4/Armc6	55	FOXO4_01	FOXO4_01	32/731	237/12347	1.02064e-05	0.00155648	0.00136981	Slc12a6/Gpr18/Runx1/Dst/Ezh1/Il6st/Mxi1/Ndrg1/Palm/Pdcd4/Thra/Ube2h/Vldlr/Trerf1/Nmnat2/Ikzf2/Crebl2/Pde4d/Sh3bp5/Nyap1/Vasn/Atxn7l1/Maml3/Cacna2d2/Bcl11b/Zfp580/Pitpnc1/Sesn3/Crebrf/H2afv/Skap1/Immp2l	32	NMYC_01	NMYC_01	44/610	268/12347	1.42842e-12	2.16049e-10	2.15015e-10	Mapkapk3/Mthfd1/Atad3a/Ampd2/Atp5g1/Runx2/Cebpb/Fbl/Prmt1/Hspd1/Hspa9/Hspe1/Hyal2/Lig3/Pa2g4/Sema7a/Eif4g1/Gps1/Utp18/Top1/Pabpc4/Ppat/Gadd45g/Cops7a/Polr3e/BC048403/Timm9/Timm10/Batf3/Dlc1/B4galt2/Aldh18a1/Chst11/Rcl1/Pes1/Dctpp1/Lap3/Nop56/Enoph1/Aen/Gcsh/Pogk/Ipo4/Armc6	44
MYC_Q2	MYC_Q2	40/1341	182/12347	9.54102e-06	0.00117164	0.00108065	Zmym6/Rexo2/Macrod1/Shmt2/Atad3a/Ampd2/Ak2/B3galt6/Fosl1/Gtf2h1/Stmn1/Lrp8/Nid1/Nudc/Pfdn2/Pa2g4/Ptprf/Slc16a1/Pprc1/Pabpc4/Plekha6/Cops7a/BC048403/Timm10/Mical2/Batf3/B4galt2/Aldh18a1/Tspan4/Fkbp11/Polr2l/Ebna1bp2/Mrto4/Wdr77/Pogk/Ubiad1/Slc43a1/Bcl9l/Nat10/Dnttip2	40	CAGCTG_AP4_Q5	CAGCTG_AP4_Q5	125/731	1482/12347	1.90792e-05	0.00232766	0.0020485	Slc44a1/Mapre3/Phldb1/Macrod1/Bach2/Bcl6/Cxcr5/Bnip3/Smyd1/Zfp36l1/Btg2/Cacna1s/Cacnb1/Ddr1/Runx1/Cbfa2t3/Cdc25b/Cdkn1b/Cdkn2c/Epor/Esr1/Fmo5/Tsc22d3/Gpm6b/Id3/Cd79b/Igf1r/Insr/Itga6/Itpr3/Kcna2/Kcnh2/Lef1/Lsp1/Ntng2/Bmf/Mbp/Map1a/Mxi1/Ndrg1/Nsg2/Numbl/P2rx4/Pdk2/Prkcb/Sept4/Dusp1/Ptprs/Pygm/Renbp/Selplg/Pmel/St8sia4/Snn/Sox12/Sox4/Tfdp2/Tbx6/Tcf7/Phf1/Hid1/Tnnt3/Tob1/Tubb4a/Ube2h/Vamp1/Trerf1/He…	125	MYC_Q2	MYC_Q2	34/610	182/12347	1.40245e-11	1.69697e-09	1.68885e-09	Rexo2/Shmt2/Atad3a/Ampd2/Ak2/B3galt6/Fosl1/Gtf2h1/Lrp8/Nid1/Nudc/Pfdn2/Pa2g4/Ptprf/Slc16a1/Pprc1/Pabpc4/Cops7a/BC048403/Timm10/Mical2/Batf3/B4galt2/Aldh18a1/Tspan4/Fkbp11/Polr2l/Ebna1bp2/Mrto4/Wdr77/Pogk/Ubiad1/Nat10/Dnttip2	34
MYCMAX_02	MYCMAX_02	51/1341	264/12347	2.86813e-05	0.00293505	0.00270711	Mthfd1/Ampd2/Bach2/Bckdha/Runx2/Cdkn2c/Dbp/Fbl/Gpr65/Prmt1/Hsph1/Hspa4/Igf1r/Lef1/Osm/Pa2g4/Psme3/Sema7a/Pmel/Sox12/Gps1/Nr1d1/Top1/Umps/Dcaf13/Pprc1/Nmnat2/Pabpc4/Mat2a/Polr3e/BC048403/Add3/Ip6k1/Timm8a1/Timm10/Apln/Maml3/Syncrip/Chst11/Rcl1/Enoph1/Tmem109/Cad/Nolc1/Pogk/Usp36/Ier5l/Cluh/Rai14/Bcl9l/Tnfrsf21	51	TTGTTT_FOXO4_01	TTGTTT_FOXO4_01	160/731	2025/12347	4.05132e-05	0.00381667	0.00335893	Slc44a1/Ypel1/Dhx57/Slc12a6/Pnrc1/Adtrp/Gpr18/Acvr1b/Axin2/Bcl6/Cxcr5/Btg2/Runx1/Ccng2/Ctla4/Cd24a/Cdkn1b/Cdkn2c/Dgka/Dbp/Dst/S1pr1/Emb/Ephb6/Evl/Ezh1/Gabre/Tsc22d3/Grb7/Id3/Igf1r/Il18/Il6st/Insr/Itga2/Itpr3/Klf3/Aff3/Stmn1/Lag3/Sertad3/Bmf/Mfge8/Mxi1/Ndrg1/Nfia/Npas2/Nsg2/Pafah1b3/Palm/Pdcd4/Pdk2/Sept4/Prx/Dusp1/Pts/Itgb4/Rgs9/Rora/Selenbp1/Selplg/Sema6c/Pmel/St6gal1/St8sia1/Tfdp2/Tmem71/Map9/Tb…	160	MAX_01	MAX_01	36/610	256/12347	1.2324e-08	1.24267e-06	1.23673e-06	Rexo2/Mthfd1/Ampd2/Akap1/Atf4/Runx2/Ddx3x/Eif4e/Gtf2h1/Nudc/Odc1/Sigmar1/Pfdn2/Pa2g4/Psme3/Top1/Tuba4a/Dcaf13/Pprc1/Mat2a/Plcg2/BC048403/Timm8a1/Timm10/Nol4l/Batf3/Nop58/Aatf/Syncrip/Rcl1/Fkbp11/Cad/Slc25a32/Pogk/Manf/Rai14	36
RACCACAR_AML_Q6	RACCACAR_AML_Q6	49/1341	254/12347	4.24255e-05	0.00372133	0.00343232	Fam129c/Rexo2/Slc12a6/Bcl6/Calr/Runx2/Runx1/Csf2/Dyrk1b/Fcer1g/Fgfr1/Bloc1s1/Id3/Ifng/Il3/Itgb7/Lif/Mafg/Apobr/Pparg/Ptprs/Ccl4/Tcf7/Slc43a2/Fam117a/Wbp1/Etf1/Madd/Ppp2r3a/Rtn4rl1/Zeb2/Vasn/Eif5a/Batf3/Polg2/Nucb2/Hpcal1/Tacc2/Nek6/Sdf2l1/Abhd8/Map1lc3a/Calcoco1/Gpr155/Dab2ip/Foxn3/Pitpnc1/Zfp821/Ston1	49	GGGYGTGNY_UNKNOWN	GGGYGTGNY_UNKNOWN	64/731	654/12347	4.37978e-05	0.00381667	0.00335893	Pls1/Aldh6a1/Chrnb1/Apbb1/Atp7b/Cacna1b/Ccni/Col11a2/Dbp/S1pr1/Hck/Kcnc1/Kcnh2/Kcnk7/Kif5a/Stmn1/Lamb3/Ndrg1/Pafah1b3/Palm/Pou2af1/Prx/Itgb4/Rora/Sox12/Tcf7l1/Fam117a/Phf1/Trib2/Thra/Depdc1b/Vamp2/Trerf1/Fam214b/Atp10d/Nyap1/Lgi4/Rhbdl3/Rab6b/Armcx6/Fry/Atxn7l1/Apold1/Klf13/Stag3/Myadm/Mpp2/Hacl1/Syne1/Trappc6a/Armcx2/Calcoco1/Gdpd3/2310022B05Rik/Gpc2/Slc43a1/Jakmip1/Ankrd55/Ralgps2/Coro7/Pik3ap1…	64	USF2_Q6	USF2_Q6	34/610	247/12347	5.39061e-08	4.65903e-06	4.63674e-06	Rexo2/Atad3a/Ampd2/Ak2/B3galt6/Fosl1/Gtf2h1/Lrp8/Nid1/Nudc/Pfdn2/Pa2g4/Ptprf/Slc16a1/Pprc1/Znhit6/Pabpc4/Cops7a/Timm10/Mical2/Batf3/B4galt2/Aldh18a1/Tspan4/Fkbp11/Polr2l/Rrp15/Ebna1bp2/Mrto4/Wdr77/Pogk/Ubiad1/Nat10/Dnttip2	34
MYCMAX_B	MYCMAX_B	49/1341	261/12347	8.67084e-05	0.00665487	0.00613805	Mex3b/Bckdha/Zfp36l1/Cnbp/Dbp/Kpnb1/Ajuba/Kcnh2/Kit/Stmn1/Lrp8/Smad7/Mmp11/Ncl/Ranbp1/Sema7a/Sox12/Sox4/Xylt2/Nr1d1/Etf1/Ahctf1/Fam214b/Zfp362/Dnajc11/Abce1/BC048403/Eif5a/Eif3b/Nsun2/Apln/Mical2/Tsen2/Klf13/Ankzf1/Trpc4ap/Cyp2d22/Bcl11b/Rcl1/Pes1/Myo19/Bzw2/Rnf125/Enoph1/1700025G04Rik/Tmem248/Fam117b/Rai14/Ptov1	49	WTTGKCTG_UNKNOWN	WTTGKCTG_UNKNOWN	52/731	507/12347	7.0103e-05	0.00502674	0.00442388	Macrod1/Mex3b/Ar/Atp1b1/Bach2/Bckdha/Cdkn1b/Phc1/Slc37a4/H2-Oa/Atcay/Kcnh2/Aff3/Stmn1/Sertad3/Palm/Sept4/Prx/Klf11/Rora/Pik3ip1/Phf1/Stac2/Nr1d1/Trib2/Tsc22d1/Tiam1/Wbp1/Adamts10/Smox/Fam214b/Zfp362/Man1c1/Arhgap33/Pcyt1b/Abca7/Fry/Maml3/Sp140/Dlg3/Cxxc5/Hist1h2bc/Cryl1/Rere/Ptms/Cic/Pitpnc1/Ier5l/Nipal3/Ston1/Nol3/Sfxn3	52	MYCMAX_02	MYCMAX_02	35/610	264/12347	8.89719e-08	6.7285e-06	6.69631e-06	Mthfd1/Ampd2/Runx2/Fbl/Gpr65/Prmt1/Hsph1/Hspa4/Osm/Pa2g4/Psme3/Sema7a/Gps1/Top1/Umps/Dcaf13/Pprc1/Pabpc4/Mat2a/Polr3e/BC048403/Timm8a1/Timm10/Syncrip/Chst11/Rcl1/Enoph1/Tmem109/Cad/Nolc1/Pogk/Usp36/Cluh/Rai14/Tnfrsf21	35
MAX_01	MAX_01	47/1341	256/12347	0.000206948	0.0141185	0.013022	Rexo2/Aldh6a1/Mthfd1/Ampd2/Akap1/Atf4/Runx2/Ddx3x/Eif4e/Gtf2h1/Stmn1/Mxd4/Nudc/Odc1/Sigmar1/Pdk2/Pfdn2/Pa2g4/Psme3/Dusp1/Klf11/Top1/Tuba4a/Dcaf13/Pprc1/Nmnat2/Mat2a/Plcg2/Plekha6/BC048403/Timm8a1/Timm10/Nol4l/Batf3/Nop58/Aatf/Syncrip/Cyp2d22/Zfp318/Rcl1/Fkbp11/Cad/Slc25a32/Pogk/Manf/Rai14/Tmem108	47	MYOGENIN_Q6	MYOGENIN_Q6	31/731	250/12347	7.41651e-05	0.00502674	0.00442388	Sept10/Macrod1/Atp1b1/Bnip3/Zfp36l1/Cacnb1/Cdkn2c/Dbp/Slc37a4/Itga6/Kcna2/Map1a/Selplg/Sptb/Hid1/Tnnt3/Tubb4a/Vamp2/Rapgef3/Crebl2/Arhgap33/Xylt1/Tnfaip8l1/Polr3gl/Thap3/Cic/Fbxl20/Btbd11/Fam49a/Igsf3/Kcnip2	31	ARNT_01	ARNT_01	28/610	255/12347	6.19419e-05	0.00416387	0.00414395	Rexo2/Ampd2/B3galt6/Ddx3x/Eif4e/Gtf2h1/Hspd1/Ifrd2/Nudc/Odc1/Sigmar1/Psme3/Shmt1/Utp18/Pprc1/Ppat/Snx8/Plcg2/Cops7a/Timm9/Batf3/Nop58/Aatf/Syncrip/Rcl1/Pogk/Manf/Dnttip2	28
AML_Q6	AML_Q6	47/1341	258/12347	0.000249355	0.0153104	0.0141214	Slc16a6/Eif2b3/B3gnt5/Atp2a2/Atp6v0a1/Bcl6/Cxcr5/Calr/Runx2/Runx1/Csf2/Bloc1s1/Tsc22d3/Il13/Il3/Kpnb1/Itgb7/Lif/Xcl1/Mafg/Dusp1/Ptprs/Slc2a3/Tcf7/Fam117a/Etf1/Madd/Pigv/Ccdc102a/Vasn/H2afy/Eif5a/Nol4l/Batf3/Polg2/Hpcal1/Nek6/Sdf2l1/Abhd8/Map1lc3a/Tmem109/Pitpnc1/Nol9/Purg/Rnf19b/Ston1/P2ry10	47	FOXO1_01	FOXO1_01	30/731	240/12347	8.32229e-05	0.0050766	0.00446776	Gpr18/Axin2/Runx1/Ccng2/Ezh1/Grb7/H2afx/Itpr3/Lag3/Bmf/Ndrg1/Nsg2/Palm/Pdcd4/Dusp1/Thra/Ube2h/Nmnat2/Ikzf2/Sh3bp5/Sema4g/Atxn7l1/Bcl11b/Cxxc5/Foxn3/Ier5l/Sesn3/Crebrf/H2afv/Fam53b	30	USF_02	USF_02	26/610	266/12347	0.000700958	0.0414156	0.0412174	Rexo2/Mthfd1/Atf4/Calr/Clcn5/Ddx3x/Eif4e/Gpr65/Gtf2h1/Nudc/Sigmar1/Pfdn2/Rhbdf2/Umps/Dcaf13/Snx8/Mat2a/Vash1/Timm8a1/Batf3/Nop58/Aatf/Slc25a32/Pogk/Manf/Rai14	26
USF2_Q6	USF2_Q6	44/1341	247/12347	0.000634088	0.0353936	0.0326449	Zmym6/Rexo2/Macrod1/Atad3a/Ampd2/Ak2/B3galt6/Cdkn2c/Fosl1/Bloc1s1/Gtf2h1/Stmn1/Lrp8/Nid1/Nudc/Pfdn2/Pa2g4/Ptprf/Rasgrp2/Slc16a1/Pprc1/Nmnat2/Znhit6/Pabpc4/Plekha6/Cops7a/Timm10/Mical2/Batf3/B4galt2/Aldh18a1/Tspan4/Fkbp11/Polr2l/Rrp15/Ebna1bp2/Mrto4/Wdr77/Pogk/Ubiad1/Slc43a1/Bcl9l/Nat10/Dnttip2	44	CTAWWWATA_RSRFC4_Q2	CTAWWWATA_RSRFC4_Q2	39/731	353/12347	0.000121767	0.00675255	0.00594271	Slc44a1/Phka2/Smyd1/Cacnb1/Capn3/Cd24a/Dst/S1pr1/Emb/Esr1/Gpm6b/Itga7/Jun/Ctnnd2/Pde6d/Prx/Rasgrp2/Sptb/Fam117a/Trib2/Tsc22d1/Timp2/Ikzf2/Neil3/Plscr4/Plekha6/Gpr157/Armcx6/Ndrg2/Atp2b4/Wipi1/Atp2a3/Hdac7/Sv2a/Mboat2/Trpm4/Dyrk2/Palld/Bcl9l	39	USF_01	USF_01	25/610	253/12347	0.00075301	0.0414156	0.0412174	Atic/Akap1/Apex1/Atf4/Ddx3x/Eif4e/Gtf2h1/Nudc/Odc1/Sigmar1/Pfdn2/Ranbp1/Eif4g1/Plcg2/Timm8a1/Batf3/Nop58/Set/Aatf/Tsr2/Pogk/Cluh/Manf/Rai14/Usp31	25
HIF1_Q3	HIF1_Q3	40/1341	229/12347	0.00160366	0.0705473	0.0650685	Ampd2/Bcl6/Ccnd2/Slc37a4/Gpm6b/Gys1/Hbegf/Prmt1/Hyal2/Stmn1/Lrp8/Nfil3/Prkar2a/Psme3/Ptprf/Kdm4b/Klf11/Rgs16/St6gal1/Eif4g1/Tet2/Pik3ip1/Utp18/Nr1d1/Pprc1/Ikzf2/Fam214b/Polr3e/BC048403/Mical2/Gm5617/Trpc4ap/Bcl11b/Pes1/Gcsh/Fam114a1/Mrto4/Cluh/Gbe1/Crebrf	40	AREB6_03	AREB6_03	30/731	253/12347	0.000215311	0.0106395	0.0093635	Slc44a1/Chrnb1/Cacnb3/Cxcr4/Dgka/Dst/S1pr1/Itga6/Lsp1/Numbl/Itgb4/Phf1/Thra/Tnnt3/Rell2/Ikzf2/Ssh3/Sema4g/H2afy/Smtn/Lsr/Irf6/Tspan2/Fbxo24/Lmntd2/Fam117b/Kremen2/Jakmip1/Fam49a/Skap1	30	MYCMAX_03	MYCMAX_03	24/610	248/12347	0.00127246	0.064153	0.063846	Rexo2/Akap1/Atf4/Cebpb/Ddx3x/Eif4e/Lig3/Odc1/Sigmar1/Pfdn2/Shmt1/Eif4g1/Pprc1/Pabpc4/Mat2a/Plcg2/Gadd45g/Timm8a1/Nop58/Syncrip/Chst11/Fkbp11/Cluh/Manf	24
ICSBP_Q6	ICSBP_Q6	42/1341	244/12347	0.00166484	0.0705473	0.0650685	Ddb2/Adam8/Entpd1/Cdk6/Cdkn2c/Socs1/Cxcr4/Ctss/Dgka/Elk4/Esr1/Ptk2/Gzmk/Itpr3/Mxi1/Slc12a7/Tfdp2/Sema6d/Top1/Zer1/Ikzf2/Pigv/Usp28/Tnfsf13b/Zeb2/Bank1/Eif5a/Armcx6/Syne2/Fry/Nol4l/Maml3/Sp140/Hpcal1/Syncrip/Angptl4/Slc15a3/Tubb6/Zpbp2/Tspan2/Uba7/Fam53b	42	GGGTGGRR_PAX4_03	GGGTGGRR_PAX4_03	105/731	1272/12347	0.000226744	0.0106395	0.0093635	Mapre3/Igflr1/Slc12a6/Mex3b/Abcd1/Bach2/Cacnb1/Capn5/Cbfa2t3/Cdkn1b/Col11a2/Cd55/S1pr4/Eno2/Ephb6/Evpl/Fgfr1/Slc37a4/Gpm6b/Grb7/H2afx/Id3/Cd79b/Itga2/Itga6/Itgb7/Jun/Kcnh2/Klf3/Lag3/Zfp287/Bmf/Map1a/Mxi1/Ctnnd2/Numbl/Oaz2/Prkce/Pygm/Rab3d/Rasgrp2/Rora/Sema6c/St8sia1/Serpini1/Sptb/Slc43a2/Phf1/Nr1d1/Trib2/Thra/Cd27/Tob1/Tubb4a/Wbp1/Rapgef3/Trerf1/Pbxip1/Fam214b/Pigv/Phldb3/Blvrb/Cdr2l/Tmem8b/Nyap1…	105	TCCCRNNRTGC_UNKNOWN	TCCCRNNRTGC_UNKNOWN	21/610	211/12347	0.00177158	0.0824466	0.0820521	Gart/Gspt1/Hsph1/Ifrd2/Kpnb1/Pa2g4/Rpl30/Polr1a/Prmt5/Eif5a/Prpf19/Krr1/Rpp30/Scamp4/Rrs1/Pes1/Ptcd3/Cd3eap/Ndc1/Xpot/9130401M01Rik	21
COREBINDINGFACTOR_Q6	COREBINDINGFACTOR_Q6	45/1341	267/12347	0.00179616	0.0705473	0.0650685	Slc12a6/Eif2b3/B3gnt5/Atp2a2/Calr/Runx2/Runx1/Fcer1g/Slc37a4/Bloc1s1/Tsc22d3/Gzmb/Il13/Il3/Itgb7/Lif/Xcl1/Mafg/Pparg/Ptprs/Ccl3/Ccl4/Slc2a3/Fam117a/Tubb4a/Tnfsf4/Etf1/Madd/Pigv/Arhgap33/Vasn/Eif5a/Batf3/Hpcal1/Slc37a2/Cd101/Sdf2l1/Rgs18/Map1lc3a/Tmem109/2310022B05Rik/Foxn3/Pitpnc1/Rnf19b/Ston1	45	CTTTGT_LEF1_Q2	CTTTGT_LEF1_Q2	147/731	1923/12347	0.000430793	0.0187703	0.0165191	Slc44a1/Ypel1/Dhx57/B3gnt5/Pnrc1/Mex3b/Acvr1b/Adam19/Atp1b1/Atp8a1/Axin2/Bach2/Bcl6/Bnip3/Bnip3l/Zfp36l1/Btg2/Ddr1/Ccng2/Dgka/Dbp/Gadd45a/Dst/Fbln1/Fos/Tsc22d3/Gpm6b/Grin1/Gtf2i/Igf1r/Itga2/Itpr3/Atcay/Kif5a/Kit/Klf3/Aff3/Stmn1/Lamb3/Lef1/Rtkn2/Mxi1/Myb/Numbl/Oaz2/Palm/Pcsk1/Pdcd4/Dusp1/Rfx3/Rgs9/Sema6c/St6gal1/St8sia1/Snn/Serpini1/Ttc28/Tfdp2/Tet2/Tcf7l1/Nr1d1/Hid1/Trib2/Susd6/Tsc22d1/Tiam1/Tnnt…	147	USF_Q6	USF_Q6	24/610	257/12347	0.00205928	0.0889901	0.0885643	Mapkapk3/Atic/Ampd2/Akap1/Ddx3x/Gtf2h1/Hspe1/Pfdn2/Ranbp1/Slc16a1/Larp4/Eif4g1/Socs2/Snx8/Gadd45g/Cops7a/Polr3e/BC048403/Fkbp11/Nop56/Chac1/Rai14/Usp31/Armc6	24
AREB6_03	AREB6_03	43/1341	253/12347	0.00190137	0.0705473	0.0650685	Slc44a1/Slc16a6/Npnt/Chrnb1/Cacnb3/Cxcr4/Dgka/Doc2a/Dst/S1pr1/Ehd1/Elmo1/Wdr5/Fgr/Itga6/Ajuba/Lsp1/Numbl/Itgb4/Larp4/Phf1/Rhbdf2/Thra/Tnnt3/Rell2/Ikzf2/Ssh3/Sema4g/H2afy/Smtn/Lsr/Irf6/Tacc2/Chac1/Usp46/Tspan2/Fbxo24/Lmntd2/Fam117b/Kremen2/Jakmip1/Fam49a/Skap1	43	FOXO4_02	FOXO4_02	29/731	253/12347	0.000481547	0.0195829	0.0172343	Acvr1b/Cxcr5/Runx1/Ezh1/Grb7/Il6st/Insr/Palm/Pdcd4/Sept4/Rfx3/Tmem71/Pik3ip1/Nr1d1/Thra/Tiam1/Ube2h/Trerf1/Ikzf2/Zfp362/Crebl2/Lix1l/Fry/Txnip/Cxxc5/Pitpnc1/Klhl24/Crebrf/Skap1	29	MYCMAX_B	MYCMAX_B	24/610	261/12347	0.00252426	0.101812	0.101325	Cnbp/Kpnb1/Ajuba/Lrp8/Ncl/Ranbp1/Sema7a/Etf1/Ahctf1/Dnajc11/Abce1/BC048403/Eif5a/Eif3b/Nsun2/Mical2/Tsen2/Rcl1/Pes1/Myo19/Bzw2/Enoph1/Tmem248/Rai14	24
AR_01	AR_01	29/1341	153/12347	0.00194039	0.0705473	0.0650685	Slc25a45/Bcl6/Prdm1/Cd36/Cdkn1a/Slc29a2/S1pr1/Tsc22d3/Id2/Il16/Itga7/Jak2/Kcnh2/Mxd4/Mt2/Pa2g4/Ell2/Larp4/Trerf1/Ikzf2/Smox/Lrrc8a/Nphp4/Txnip/Cldn10/Dab2ip/Slc43a1/Ndc1/Fam49a	29	ICSBP_Q6	ICSBP_Q6	28/731	244/12347	0.00058787	0.0223401	0.0196608	Ddb2/Cdkn2c/Cxcr4/Ctss/Dgka/Elk4/Esr1/Gzmk/Itpr3/Mxi1/Slc12a7/Tfdp2/Zer1/Ikzf2/Pigv/Usp28/Tnfsf13b/Bank1/Armcx6/Syne2/Fry/Maml3/Sp140/Hpcal1/Zpbp2/Tspan2/Uba7/Fam53b	28	AML_Q6	AML_Q6	23/610	258/12347	0.00450852	0.167381	0.16658	Slc16a6/Eif2b3/Atp2a2/Atp6v0a1/Calr/Runx2/Csf2/Il13/Il3/Kpnb1/Lif/Xcl1/Mafg/Etf1/Ccdc102a/Eif5a/Nol4l/Batf3/Nek6/Sdf2l1/Tmem109/Nol9/Rnf19b	23
NRF2_Q4	NRF2_Q4	42/1341	246/12347	0.00195327	0.0705473	0.0650685	Mapre3/Synpo/Rexo2/Slc16a6/Abcd1/Atp1b1/Atp6v0a1/Prdm1/Bnip3/Cnbp/S1pr1/F2rl2/Hspa9/Kcna2/Kif5a/Psmd7/Prx/Psmc5/Ran/Rdh5/Eif4g1/Bag2/Nr1d1/Tuba4a/Cdh23/Blvrb/Akt3/Gadd45g/Pde4d/Kbtbd8/Ndrg2/Nol4l/Txnrd1/Ftsj3/Necab3/Usp14/Cpne8/Psmd1/Tecpr1/Pitpnc1/Xpot/Bcl9l	42	AP1_Q4_01	AP1_Q4_01	29/731	257/12347	0.000622592	0.0223401	0.0196608	Mapre3/Synpo/Abcd1/Atp1b1/Cxcr5/Bnip3/Gadd45a/S1pr1/Kcna2/Myb/Prx/Itgb4/Rab3d/Nr1d1/Rnf144b/Tob1/Tubb4a/Cdh23/Rell2/Phldb3/Ssh2/Akt3/Ndrg2/Proser3/Gtpbp2/Zpbp2/1700025G04Rik/Fam49a/Bcl9l	29	HIF1_Q3	HIF1_Q3	21/610	229/12347	0.00470326	0.167381	0.16658	Ampd2/Ccnd2/Hbegf/Prmt1/Hyal2/Lrp8/Nfil3/Prkar2a/Psme3/Ptprf/Rgs16/Eif4g1/Utp18/Pprc1/Polr3e/BC048403/Mical2/Pes1/Gcsh/Mrto4/Cluh	21
BACH2_01	BACH2_01	44/1341	263/12347	0.00232259	0.0792262	0.0730734	Mapre3/Synpo/Rexo2/Slc16a6/Akap1/Abcd1/Atf4/Prdm1/Cdk6/Cdkn1a/Gadd45a/Dlg4/Eif4e/Eno2/F2rl2/Hbegf/Kcna2/Lmna/Myb/Pcsk1/Prkar2a/Prx/Itgb4/Rab3d/Eif4g1/Nr1d1/Nol10/Rnf144b/Tubb4a/Cdh23/Rell2/Akt3/Kbtbd8/Slc4a11/Polr3e/Ndrg2/Zcwpw1/Ypel5/Rundc3a/Usp14/Fbxo24/Xpot/Btbd11/Bcl9l	44	NFKAPPAB_01	NFKAPPAB_01	28/731	247/12347	0.000713682	0.0241859	0.0212852	Slc44a1/Actn1/Atp1b1/Cxcr5/Zfp36l2/Ddr1/Col11a2/Ltb/Bmf/Prx/Itgb4/Rras/Sptb/Sdc4/Fam117a/Trib2/Ube2h/Hcst/Nod2/Map4k2/Lix1l/Fbxl12/Parp8/Abhd8/Calcoco1/Ptms/Zfp821/P2ry10	28	COREBINDINGFACTOR_Q6	COREBINDINGFACTOR_Q6	23/610	267/12347	0.00679457	0.21831	0.217265	Eif2b3/Atp2a2/Calr/Runx2/Fcer1g/Gzmb/Il13/Il3/Lif/Xcl1/Mafg/Pparg/Ccl3/Ccl4/Tnfsf4/Etf1/Eif5a/Batf3/Slc37a2/Sdf2l1/Rgs18/Tmem109/Rnf19b	23
USF_02	USF_02	44/1341	266/12347	0.00289819	0.093634	0.0863622	Rexo2/Aldh6a1/Slc12a6/Mthfd1/Atf4/Calr/Runx1/Cdkn2c/Clcn5/Ddx3x/Eif4e/Gpr65/Gtf2h1/Gzmk/Nudc/Sigmar1/Pfdn2/Dusp1/Fam117a/Rhbdf2/Umps/Dcaf13/Vldlr/Snx8/Mat2a/Vash1/Plekha6/Nyap1/H2afy/Armcx6/Timm8a1/Apln/Batf3/Nop58/Aatf/Ube2l6/Tnfaip8l1/Slc25a32/Pogk/Manf/Rai14/Sesn3/Tmem108/Ctns	44	FREAC2_01	FREAC2_01	28/731	251/12347	0.000917736	0.0294642	0.0259305	Egln1/Ezh1/Il6st/Klf3/Mttp/Ndrg1/Pcsk1/Dusp1/Rora/Tet2/Thra/Tiam1/Tob1/Ube2h/Ikzf2/Zfp362/Crebl2/Nyap1/Adamts13/Fry/Txnip/Bcl11b/Cxxc5/Pitpnc1/Klhl24/Crebrf/Skap1/Abtb1	28	TTCNRGNNNNTTC_HSF_Q6	TTCNRGNNNNTTC_HSF_Q6	15/610	149/12347	0.00685601	0.21831	0.217265	Cct8/Eif4a1/Fkbp4/Hsph1/Hspd1/Hspe1/Lrp8/Map6/Stip1/Ahsa1/Sesn2/Mat2a/Nop58/Zbtb32/Ppid	15
FOXO4_01	FOXO4_01	40/1341	237/12347	0.00304997	0.093634	0.0863622	Slc12a6/Gpr18/Dph1/Prdm1/Runx1/Dst/Ezh1/Id2/Il6st/Mxi1/Ndrg1/Palm/Pdcd4/Eif4g1/Thra/Top1/Tnfsf4/Ube2h/Vldlr/Trerf1/Nmnat2/Ikzf2/Crebl2/Pde4d/Sh3bp5/Nyap1/Vasn/Atxn7l1/Maml3/Cacna2d2/Bcl11b/Tspan4/Polr2l/Zfp580/Pitpnc1/Sesn3/Crebrf/H2afv/Skap1/Immp2l	40	T3R_Q6	T3R_Q6	27/731	244/12347	0.00126834	0.0386845	0.034045	Ldlrap1/Synpo/Apbb1/Bcl6/Hipk2/Kcnh2/Ldhb/Mxi1/Npas2/Ctnnd2/Pdk2/Sema6c/Tcf7/Xylt2/Thra/Tob1/Vamp2/Rell2/Zfp362/Tmem8b/Nyap1/Rap1gap2/Cacna2d2/Cul7/Rere/Ptms/Jakmip1	27	RACCACAR_AML_Q6	RACCACAR_AML_Q6	22/610	254/12347	0.00752652	0.227677	0.226588	Rexo2/Calr/Runx2/Csf2/Fcer1g/Ifng/Il3/Lif/Mafg/Apobr/Pparg/Ccl4/Etf1/Ppp2r3a/Zeb2/Eif5a/Batf3/Tacc2/Nek6/Sdf2l1/Gpr155/Dab2ip	22
GGGYGTGNY_UNKNOWN	GGGYGTGNY_UNKNOWN	93/1341	654/12347	0.00363548	0.106294	0.0980394	Pls1/Aldh6a1/Slc35b1/Chrnb1/Apbb1/Atp7b/Slc7a1/Cacna1b/Ccni/Cdk6/Cdkn2b/Chl1/Col11a2/Dbp/S1pr1/Hspa5/Hck/Prmt1/Kpnb1/Kcnc1/Kcnh2/Kcnk7/Kif5a/Stmn1/Lamb3/Ltb4r1/Ndrg1/Osm/Pafah1b3/Palm/Pou2af1/Prx/Itgb4/Rora/Sox12/Tcf7l1/Fam117a/Phf1/Trib2/Thra/Depdc1b/Vamp2/Trerf1/Cbwd1/Pprc1/Fam214b/Atp10d/Smyd5/Vash1/Nyap1/Lgi4/Rhbdl3/Rab6b/Armcx6/Fry/Atxn7l1/Apold1/Txnrd1/Klf13/Stag3/Myadm/Uchl3/Mpp2/Sssca1/Ha…	93	TGGAAA_NFAT_Q4_01	TGGAAA_NFAT_Q4_01	138/731	1847/12347	0.00169268	0.0467083	0.0411065	Phldb1/Impa2/Abcd1/Atp1b1/Bcl6/Cxcr5/Zfp36l1/Cacnb1/Cacnb3/Runx1/Ccni/Ctla4/Dgka/Gadd45a/Esr1/Fos/Gabre/Tsc22d3/Grin1/H2-Q2/Cd79b/Il16/Il6st/Itga2/Itga7/Kcna2/Aff3/Stmn1/Lag3/Lamb3/Ldhb/Mcoln3/Ntng2/Msh5/Mxi1/Nfia/Npas2/Ctnnd2/Nsg2/Pdcd4/Pde4b/Pdk2/Sept4/Pou2af1/Klf11/Rora/St8sia1/St8sia4/Serpini1/Stxbp1/Sdc4/Tfdp2/Slc43a2/Fam117a/Pik3ip1/Dntt/Xylt2/Stac2/Nr1d1/Trib2/Tiam1/Cd27/Tnnt3/Ube2h/Wbp1/T…	138	SCGGAAGY_ELK1_02	SCGGAAGY_ELK1_02	76/610	1182/12347	0.00960672	0.276765	0.275441	Kti12/Grwd1/Ddx1/Slc39a6/Wdr74/Yars/B3galt6/Atp2a2/Bcl2l1/C1qbp/Ccnd2/Eif2s1/Eif4a1/Gart/Gspt1/Hars/Hsph1/Hspa4/Alad/Galnt10/Nudc/Psme3/Tmem199/Mars/Slc35c2/Pabpc4/Gnl2/Dcun1d3/Ppan/Cops7a/BC048403/Eif5a/Exoc3l/Prpf19/Nsun2/Timm10/Fastkd5/Krr1/Sco1/Tomm40/Timm23/Nudt5/Metap2/Aatf/Pus1/Wdr46/Spata5/Rrs1/Mrps10/Myo19/Rps19bp1/Mtap/Bzw2/Trmt6/Polr3d/Rrp15/Jagn1/Wdr55/Rps27l/Nifk/Gar1/Ddx39/Gpr155/Te…	76
AP1_Q4_01	AP1_Q4_01	42/1341	257/12347	0.00444432	0.122941	0.113393	Mapre3/Synpo/Rexo2/Tsr1/Slc16a6/Slc35b1/Abcd1/Atp1b1/Prdm1/Cxcr5/Bnip3/Cdkn1a/Gadd45a/S1pr1/Fosl1/Hbegf/Kcna2/Myb/Prx/Itgb4/Rab3d/Rbpj/Bag2/Nr1d1/Rnf144b/Tob1/Tubb4a/Cdh23/Rell2/Phldb3/Ssh2/Akt3/Slc4a11/Ndrg2/Proser3/Gtpbp2/Zpbp2/1700025G04Rik/Psmd1/Xpot/Fam49a/Bcl9l	42	AREB6_04	AREB6_04	27/731	249/12347	0.00170969	0.0467083	0.0411065	Slc44a1/Cdkn2c/Igf1r/Lag3/Lst1/Bmf/Msh5/Map1a/Mxi1/Pdcd4/Sept4/Rora/Sox4/Trerf1/Nmnat2/Lrrc8a/Rhbdl3/Hip1r/Apold1/Hpcal1/Slc25a23/Thap3/Dclk2/Foxn3/Purg/H2afv/Bcl9l	27	NRF2_Q4	NRF2_Q4	21/610	246/12347	0.0103983	0.285954	0.284586	Rexo2/Slc16a6/Atp6v0a1/Prdm1/Cnbp/F2rl2/Hspa9/Psmd7/Psmc5/Ran/Eif4g1/Bag2/Tuba4a/Gadd45g/Kbtbd8/Nol4l/Txnrd1/Ftsj3/Usp14/Psmd1/Xpot	21
MYOGENIN_Q6	MYOGENIN_Q6	41/1341	250/12347	0.00460527	0.122941	0.113393	Sept10/Macrod1/Atp1b1/Bnip3/Zfp36l1/Cacnb1/Cdkn2c/Dbp/Dmpk/Eif4g2/Epn2/Fgr/Slc37a4/Hrc/Itga6/Kcna2/Map1a/Selplg/Sptb/Hid1/Tnnt3/Tubb4a/Vamp2/Rapgef3/Wnt10b/Crebl2/Arhgap33/Xylt1/Smoc1/Tnfaip8l1/Polr3gl/Thap3/Cic/Fbxl20/Fam98a/Btbd11/Nol9/Rnf19b/Fam49a/Igsf3/Kcnip2	41	OCT1_Q6	OCT1_Q6	28/731	262/12347	0.00176113	0.0467083	0.0411065	Col11a2/Tsc22d3/Grcc10/Itpr3/Nfia/Prkcb/Sema6c/Pmel/Sox12/Tcf7l1/Tcp11l2/Stac2/Thra/Trerf1/Zfp362/Pcyt1b/Pde4d/Plekha6/Nphp4/Scml4/Hist3h2a/Parp8/Ccdc141/Zbtb20/Gprc5b/Hist1h2bc/Fbxo24/Hist3h2ba	28	RGAANNTTC_HSF1_01	RGAANNTTC_HSF1_01	32/610	442/12347	0.0194319	0.499432	0.497042	Prdm1/Cct3/Cct8/Cish/Ehd1/Eif4g2/Eomes/Fasl/Fkbp4/Hsph1/Hspd1/Hspe1/Map6/Rbpj/Larp4/Stip1/Socs2/Rhbdf2/Wnt10b/Ahctf1/Mat2a/Vash1/Asns/B4galt5/Zbtb32/Nek6/Lap3/Nob1/Ppid/Cul2/Isyna1/Neto2	32
TGASTMAGC_NFE2_01	TGASTMAGC_NFE2_01	32/1341	186/12347	0.00563224	0.144091	0.132901	Mapre3/Synpo/Slc16a6/Abcd1/Prdm1/Bnip3/Gadd45a/Eif4e/Fosl1/Hspa9/Psmd7/Mt3/Myo10/Sept4/Rab3d/Eif4g1/Bag2/Nr1d1/Tuba4a/Tubb4a/Cdh23/Rell2/Akt3/Gadd45g/Pde4d/Necab3/Angptl4/Zbtb32/Cpne8/Psmd1/Tecpr1/Xpot	32	AP4_Q5	AP4_Q5	28/731	264/12347	0.00197092	0.0500942	0.0440864	Phldb1/Runx1/Cbfa2t3/Epor/Esr1/Fmo5/Gpm6b/Id3/Cd79b/Insr/Kcnh2/Mbp/Ptprs/Sox12/Tcf7/Hid1/Ube2h/Ikzf2/Pcyt1b/Plekha6/Pdlim4/Ksr2/Ypel5/Klf13/Parp8/Cul7/Ccdc18/Tubb2b	28	ARNT_02	ARNT_02	20/610	246/12347	0.0198122	0.499432	0.497042	Akap1/Apex1/Atf4/Gtf2h1/Ifrd2/Ncl/Pa2g4/Psme3/Ptprf/Eif4g1/Socs2/Utp18/Tuba4a/Timm8a1/Aatf/Syncrip/Pes1/Rrp15/Manf/Usp31	20
OCT1_Q6	OCT1_Q6	42/1341	262/12347	0.00626732	0.153925	0.141971	Atp2a2/Prdm1/Cdk6/Col11a2/Tsc22d3/Grcc10/Itpr3/Lif/Lyn/Nfia/Prkcb/Sema6c/Pmel/Sox12/Tcf7l1/Tcp11l2/Stac2/Thra/Trerf1/Zfp362/Ppp2r3a/Pcyt1b/Gadd45g/Pde4d/Plekha6/Nphp4/Scml4/Hist3h2a/Nol4l/Dlc1/Parp8/Gria3/Ccdc141/Zbtb20/Zbtb32/Gprc5b/Hist1h2bc/Fbxo24/Manf/Armc6/Ccdc116/Hist3h2ba	42	PEA3_Q6	PEA3_Q6	27/731	254/12347	0.00227721	0.0534268	0.0470192	Cd84/Cdkn2c/Ctss/Elk4/Grcc10/Il18/Itpr2/Lag3/Pou2af1/Sell/Slc2a3/Pbxip1/Crebl2/Akt3/Map4k2/Apold1/Unc93b1/Txnip/Sv2a/Cpne8/4930523C07Rik/Spata6/Pold4/Slc43a1/Nipal3/Fam53b/Sfxn3	27	GKCGCNNNNNNNTGAYG_UNKNOWN	GKCGCNNNNNNNTGAYG_UNKNOWN	7/610	57/12347	0.0215258	0.510189	0.507748	Pwp1/Ccdc86/Psme3/Abce1/Nop9/Adpgk/Pinx1	7
RGAANNTTC_HSF1_01	RGAANNTTC_HSF1_01	65/1341	442/12347	0.00662508	0.156454	0.144303	Pnrc1/Actn2/Adcy6/Abcd1/Bcl6/Prdm1/Smyd1/Cbfa2t3/Cct3/Cct8/Cish/Cxcr4/Ehd1/Eif4g2/Eomes/Fasl/Fkbp4/H2-Q2/Hsph1/Hspd1/Hspe1/Il6st/Jun/Map6/Pde6d/Dusp1/Rasgrp2/Rbpj/Rfx3/St8sia1/Larp4/Stip1/Tmem71/Socs2/Rhbdf2/Rnf144b/Wnt10b/Trerf1/Ahctf1/Zer1/Gsn/Mat2a/Vash1/Carf/Rab6b/Asns/Hip1r/Sidt1/Rundc3a/B4galt5/Zbtb20/Cacna2d2/Zbtb32/Nek6/Lap3/Nob1/Ppid/Gdpd3/Pold4/Rasgef1a/Armcx3/Cul2/Isyna1/Ier5l/Neto2	65	RACCACAR_AML_Q6	RACCACAR_AML_Q6	27/731	254/12347	0.00227721	0.0534268	0.0470192	Fam129c/Slc12a6/Bcl6/Runx1/Dyrk1b/Fgfr1/Bloc1s1/Id3/Itgb7/Ptprs/Tcf7/Slc43a2/Fam117a/Wbp1/Madd/Rtn4rl1/Vasn/Polg2/Nucb2/Hpcal1/Abhd8/Map1lc3a/Calcoco1/Foxn3/Pitpnc1/Zfp821/Ston1	27	TGASTMAGC_NFE2_01	TGASTMAGC_NFE2_01	16/610	186/12347	0.0219255	0.510189	0.507748	Slc16a6/Prdm1/Eif4e/Fosl1/Hspa9/Psmd7/Mt3/Myo10/Eif4g1/Bag2/Tuba4a/Gadd45g/Angptl4/Zbtb32/Psmd1/Xpot	16
TTGCWCAAY_CEBPB_02	TTGCWCAAY_CEBPB_02	14/1341	64/12347	0.00776049	0.176479	0.162774	Prdx3/Zfp36l1/Cebpb/Eif4a1/B4galt1/Gsr/Itpr3/Stmn1/Bmf/Msh5/Tob1/Sbsn/Syncrip/Cldn10	14	RNGTGGGC_UNKNOWN	RNGTGGGC_UNKNOWN	64/731	760/12347	0.00252192	0.0569766	0.0501434	Macrod1/Chrnb2/Cacnb3/Cbfa2t3/Dbp/S1pr1/Ephb6/B4galt1/Cd79b/Kcnh2/Map1a/Mttp/Mxi1/Pafah1b3/Prkcb/Sept4/Prx/Rora/Rras/Sox4/Syngr3/Tet2/Nr1d1/Tsc22d1/Vldlr/Rapgef3/Trerf1/Rell2/Fam214b/Pacsin1/Lrrc8a/Rhbdl3/Nphp4/Add3/Adamts13/Hip1r/Pdlim4/Apln/Fry/Atxn7l1/Atp2b4/Zcwpw1/Colq/Maml3/Mpp2/Dlg3/Vamp5/Celsr2/Lsr/Gabbr1/Fbxo36/Cpne8/Armcx2/Ankrd13d/Hddc3/Rere/1700025G04Rik/Lmntd2/Glb1l/Zbtb4/Crebrf/Ralgp…	64	TGACCTTG_SF1_Q6	TGACCTTG_SF1_Q6	19/610	240/12347	0.0289562	0.648834	0.645729	Ak2/Atp5g1/Hspd1/Hspa9/Hspe1/Ranbp1/Sema7a/Gpr55/Dnajc11/Naa25/Timm9/Tomm40/Blcap/Slc37a2/Polr3d/Idh3a/Comtd1/Mrpl47/Rnf19b	19
USF_Q6_01	USF_Q6_01	38/1341	236/12347	0.00838574	0.182601	0.16842	Apex1/Atp7b/Eif4e/Gtf2h1/Hspa9/Stmn1/Pfdn2/Ranbp1/Slc16a1/Snn/Eif4g1/Tet2/Tcf7/Tcp11l2/Dcaf13/Vldlr/Rapgef3/Gadd45g/Cops7a/Gpr157/BC048403/Eif5a/Eif3b/Apln/Atxn7l1/Batf3/Zkscan7/Wipi1/Lsr/Aatf/Zfp318/Pogk/Lmntd2/Slc43a1/Ier5l/Cluh/Crebrf/Tmem108	38	GGGCGGR_SP1_Q6	GGGCGGR_SP1_Q6	203/731	2900/12347	0.00318181	0.069318	0.0610046	Mapre3/Snx21/Ypel1/Macrod1/Nod1/Ddb2/Camk2d/B3gnt5/Pnrc1/Actn1/Chrnb1/Alcam/Abcd1/Aldh2/Apbb1/Ar/Atp1b1/Axin2/Bach2/Bcl6/Zfp36l1/Zfp36l2/Capn5/Cbfa2t3/Ccng2/Ccni/Cdc25b/Cdkn1b/Cdkn2c/Crip1/Cd55/Dgka/Dapk2/Dbp/Dyrk1b/Eno2/Ephb6/Epor/Evpl/Fgfr1/Tsc22d3/Gpm6b/Grb7/Gtf2i/Mst1/Igf1r/Il17ra/Il6st/Insr/Itga6/Itgam/Itpr2/Jun/Kcnc1/Kcnh2/Stmn1/Sertad3/Mfge8/Msh5/Map1a/Myb/Numbl/Oaz2/Pafah1b3/Pde6d/Per3/Pr…	203	CREB_Q3	CREB_Q3	19/610	244/12347	0.0335037	0.722748	0.71929	Ccnd2/Gtf2h1/Gzmb/Hnrnpab/Hspd1/Hspe1/Nol10/Thoc1/Abce1/Eif5a/Usp14/Cmss1/Tmem39a/Gpr155/Prpf31/Nolc1/Usp36/Pelp1/Nat10	19
T3R_Q6	T3R_Q6	39/1341	244/12347	0.0086245	0.182601	0.16842	Ldlrap1/Synpo/Yars/Apbb1/Bcl6/Cycs/Eif4e/Hipk2/Kcnh2/Ldhb/Mt2/Mxi1/Nfil3/Npas2/Ctnnd2/Pdk2/Ranbp1/Sema6c/Tcf7/Xylt2/Thra/Tob1/Vamp2/Rell2/Zfp362/Naa25/Tmem8b/Nyap1/Rap1gap2/Tomm40/Cacna2d2/Smoc1/Cul7/Bzw2/Rere/Ptms/Pogk/Manf/Jakmip1	39	ISRE_01	ISRE_01	26/731	250/12347	0.00366239	0.0770365	0.0677975	Gpr18/Cdkn2c/Cxcr4/Dgka/Esr1/H2-Q2/Lsp1/Fyco1/Myb/Slc12a7/Fam117a/Zer1/Ikzf2/Pigv/Tnfsf13b/Add3/Armcx6/Atxn7l1/Parp8/Hpcal1/Cacna2d2/Ssbp2/Cxxc5/Uba7/Dhx58/Tmem108	26	RCGCANGCGY_NRF1_Q6	RCGCANGCGY_NRF1_Q6	57/610	907/12347	0.0346441	0.722748	0.71929	Shmt2/Eif2b3/Atad3a/Cct3/Cdkn2b/Chl1/Ddx3x/Ehd1/Eif2s1/Gart/Hspd1/Hspe1/Lig3/Slc3a2/Prkar2a/Psmc5/Mars/Utp18/Ttc37/Top1/Pim3/Exosc2/Dnajc11/Naa25/Aimp2/Vash1/Farsb/Srr/Eif5a/Gemin4/Rrp9/Nop16/Tsen2/Uchl3/Nudcd2/Set/Ftsj3/Aatf/Zc3h8/Bccip/Eif1ax/Esf1/Mrps18b/Abhd5/Mtfr1/Nob1/Jagn1/Enoph1/Ddx39/Polr2f/Wrb/Chchd4/Fam98a/Naa15/Rnf19b/Fastkd2/Armc6	57
CAGCTG_AP4_Q5	CAGCTG_AP4_Q5	188/1341	1482/12347	0.0100443	0.197658	0.182308	Slc44a1/Mapre3/Phldb1/Macrod1/Yars/Dph1/Bach2/Bcl6/Cxcr5/Bnip3/Smyd1/Zfp36l1/Btg2/Cacna1s/Cacnb1/Ddr1/Runx1/Cbfa2t3/Ccnd2/Cdc25b/Cdkn1b/Cdkn2c/Dmpk/Doc2a/Eif2s1/Eif4g2/Eomes/Epn2/Epor/Esr1/Ptk2/Fcer1g/Fgr/Fmo5/Tsc22d3/Gpm6b/Hspa5/Gzmb/Hras/Hrc/Hyal2/Id3/Cd79b/Igf1r/Insr/Itga6/Itpr3/Kcna2/Kcnh2/Lama5/Lef1/Xcl1/Lsp1/Lta/Ntng2/Bmf/Mbp/Map1a/Mxi1/Ndrg1/Neb/Nsg2/Numbl/P2rx4/Pde1a/Pdk2/Prkcb/Sept4/Dusp…	188	AR_01	AR_01	18/731	153/12347	0.00407249	0.0828072	0.0728761	Slc25a45/Bcl6/S1pr1/Tsc22d3/Il16/Itga7/Jak2/Kcnh2/Mxd4/Trerf1/Ikzf2/Smox/Lrrc8a/Nphp4/Txnip/Cldn10/Slc43a1/Fam49a	18	SF1_Q6	SF1_Q6	19/610	249/12347	0.0399082	0.804816	0.800965	Unc5b/Ak2/Atp5g1/Epn2/Hspd1/Ptpn5/Sema7a/Smg5/Pabpc4/Dnajc11/Naa25/Timm9/Tomm40/Slc37a2/Hspbp1/Idh3a/Comtd1/Cluh/Rnf19b	19
PEA3_Q6	PEA3_Q6	40/1341	254/12347	0.0100688	0.197658	0.182308	Cd84/Cdkn2c/Ctss/Elk4/Grcc10/Gtf2h1/Il18/Il2ra/Itpr2/Lag3/Xcl1/Prf1/Pou2af1/Sell/Slc2a3/Pbxip1/Gnl2/Crebl2/Gdpd5/Akt3/Dusp5/Map4k2/Mical2/Apold1/Unc93b1/Txnip/Sv2a/Tspan4/Polr2l/Cpne8/Nkain1/4930523C07Rik/Spata6/Pold4/Slc43a1/Nipal3/Fam53b/Pus7l/Zfp202/Sfxn3	40	TGTTTGY_HNF3_Q6	TGTTTGY_HNF3_Q6	60/731	723/12347	0.0046934	0.0895527	0.0788125	Slc44a1/Mapre3/Slc14a1/Pnrc1/Adtrp/Ar/Bcl6/Esr1/Gabre/Tsc22d3/Grb7/Il16/Il18/Itpr3/Klf3/Aff3/Bmf/Mxi1/Nfia/Pafah1b3/Pdcd4/Pdk2/Prx/Dusp1/Rfx3/Selenbp1/Selplg/Sox4/Tfdp2/Tcf7l1/Slc43a2/Nr1d1/Hid1/Tert/Thra/Tob1/Ube2h/Adamts10/Nmnat2/Ikzf2/Lrrc29/Akt3/Pde4d/H2afy/Hip1r/Syne2/March3/Atxn7l1/Zfp395/Trpc4ap/Bcl11b/Calcoco1/Rere/Pold4/Rnf167/Purg/Sesn3/H2afv/Skap1/Bcl9l	60	AACYNNNNTTCCS_UNKNOWN	AACYNNNNTTCCS_UNKNOWN	9/610	94/12347	0.0423381	0.826276	0.822323	Ifrd2/Kpnb1/Polr1b/Polr1a/Mars/Kbtbd8/Prpf19/Ptcd3/Cul2	9
NFKAPPAB_01	NFKAPPAB_01	39/1341	247/12347	0.0105002	0.197658	0.182308	Slc44a1/Actn1/Atp1b1/Cxcr5/Zfp36l2/Ddr1/Cdk6/Col11a2/Il13/Il2ra/Lta/Ltb/Bmf/Prx/Itgb4/Rras/Sptb/Sdc4/Fam117a/Trib2/Tnf/Tnfrsf9/Ube2h/Wnt10b/Sesn2/Gdpd5/Hcst/Nod2/Map4k2/Eif5a/Lix1l/Fbxl12/Parp8/Smoc1/Abhd8/Calcoco1/Ptms/Zfp821/P2ry10	39	RYTTCCTG_ETS2_B	RYTTCCTG_ETS2_B	83/731	1060/12347	0.00469784	0.0895527	0.0788125	Ldlrap1/Snx21/Smim19/Actn1/Gpr18/Slc2a9/Aqp3/Bcl6/Ctss/Dgka/S1pr4/Phc1/Elk4/Evl/Grb7/Id3/Itpr2/Itpr3/Kcna2/Klrc2/Lag3/Lsp1/Ltb/Arhgap4/Nfia/Npas2/Rasa3/Rora/Sema6c/Slpi/Serpini1/Ggt7/Tmem71/Appl2/Tcp11l2/Nr1d1/Mylip/Vldlr/Abcc10/Trerf1/Ikzf2/Madd/Kiz/Crebl2/Ssh2/Ets1/Pde4d/Hcst/Card6/Tnfsf13b/Fbxl5/Map4k2/Lix1l/Slc9a9/Atxn7l1/Atp2b4/Apold1/Colq/Neurl2/Rundc3a/Parp8/Atp2a3/Vamp5/Lsr/Trpc4ap/Cd101/…	83	USF_Q6_01	USF_Q6_01	18/610	236/12347	0.044803	0.847057	0.843004	Apex1/Eif4e/Gtf2h1/Hspa9/Pfdn2/Ranbp1/Slc16a1/Eif4g1/Dcaf13/Gadd45g/Cops7a/BC048403/Eif5a/Eif3b/Batf3/Aatf/Pogk/Cluh	18
GGGAGGRR_MAZ_Q6	GGGAGGRR_MAZ_Q6	273/1341	2224/12347	0.0106233	0.197658	0.182308	Slc44a1/Mapre3/Phldb1/Tsr1/Slc16a6/Wdr90/Yars/Slc14a1/Pnrc1/Ampd2/Chrnb2/Adam19/Adam22/Alcam/Apbb1/Atp2a2/Bach2/Cxcr5/Bnip3l/Zfp36l1/Cbfa2t3/Ccnd2/Ccng1/Ccng2/Entpd1/Cdk6/Cdkn1a/Chl1/Socs1/Ccr7/Plk3/Col11a2/Dbp/Ddx3x/Dmpk/Dst/S1pr1/S1pr4/Phc1/Eif4a1/Eif4e/Eif4g2/Eomes/Epas1/Ephb6/Epn2/Esr1/Fgfr1/Fkbp4/Fos/Fosl1/Gabre/Gart/Tsc22d3/Gpm6b/Grin1/Gspt1/Gtf2h1/Gucy2e/H2-DMa/Hrc/Prmt1/Hspd1/Hspe1/Id3/Ig…	273	E47_02	E47_02	25/731	246/12347	0.00581414	0.104313	0.0918022	Egln1/Chrnb1/Dgka/S1pr1/Ephb6/Gabre/Aff3/Bmf/Npas2/Nsg2/Numbl/Pde4b/Sept4/Pou2af1/Sox12/Trib2/Thra/Trerf1/Rell2/Ikzf2/Sema4g/Syne2/Lsr/Armcx2/Btbd11	25	YYCATTCAWW_UNKNOWN	YYCATTCAWW_UNKNOWN	15/610	189/12347	0.0476016	0.872697	0.868521	Atf3/Atp5g1/Eif4e/Fosl1/Lif/Lrp8/Ranbp1/Rbpj/Usp10/Gdpd5/Tomm40/Usp14/Ppa1/Naa15/Mfsd2a	15
AP1_Q4	AP1_Q4	41/1341	264/12347	0.0116379	0.19875	0.183315	Mapre3/Synpo/Rexo2/Slc16a6/Akap1/Axin2/Prdm1/Bnip3/Cdkn1a/Dnm1/Eif4e/Kcnh2/Lamb3/Lmna/Apobr/Map1a/Endou/Eif4g1/Bag2/Tcf7/Rnf144b/Rell2/Gsn/Zfp362/Akt3/Pde4d/Kbtbd8/Slc4a11/Polr3e/Nol4l/Rap1gap2/Atxn7l1/Uchl3/Rundc3a/Necab3/Nek6/Zpbp2/Tecpr1/Pitpnc1/Xpot/Cluh	41	TAL1BETAITF2_01	TAL1BETAITF2_01	25/731	246/12347	0.00581414	0.104313	0.0918022	Haao/Atp8a1/Zfp36l1/Cbfa2t3/Ctla4/Cd79b/Aff3/Lef1/Map1a/Numbl/Sox12/Serpini1/Tfdp2/Tmem71/Hid1/Cdh23/Ikzf2/Pbxip1/Pdlim4/Slc9a9/Zbtb20/Bcl11b/Fbxo36/Rasl11b/Zfp821	25	HSF_Q6	HSF_Q6	15/610	194/12347	0.0572983	0.999953	0.995169	Ampd2/Atf3/Cct3/Fkbp4/Hsph1/Hspd1/Hspe1/Map6/Lrrk1/Dcun1d3/Gemin4/Zbtb32/Hspbp1/Ppid/Lyrm1	15
SF1_Q6	SF1_Q6	39/1341	249/12347	0.0119286	0.19875	0.183315	Macrod1/Unc5b/Ak2/Apbb1/Atp1b1/Atp5g1/Epn2/Hspd1/Insr/Kcnc1/Kif5a/Ptpn5/Rasgrp2/Sema7a/St8sia1/Tbx6/Stac2/Thra/Tubb4a/Vamp2/Madd/Smg5/Pabpc4/Dnajc11/Naa25/Xylt1/Map4k2/Ndrg2/Timm9/Tomm40/Slc37a2/Sv2a/Hspbp1/Idh3a/Comtd1/Nebl/Cluh/Rnf19b/Acsbg1	39	STTTCRNTTT_IRF_Q6	STTTCRNTTT_IRF_Q6	20/731	185/12347	0.00663862	0.115702	0.101825	Cdkn2c/Elk4/Esr1/Evl/Itgb7/Mxi1/Ncf1/Slc12a7/Tfdp2/Ikzf2/Pigv/Tnfsf13b/Nod2/Hip1r/Syne2/Hpcal1/Vamp5/Uba7/Fam53b/Dhx58	20	BACH2_01	BACH2_01	19/610	263/12347	0.06252	0.999953	0.995169	Rexo2/Slc16a6/Akap1/Atf4/Prdm1/Cdk6/Cdkn1a/Eif4e/F2rl2/Hbegf/Lmna/Prkar2a/Eif4g1/Nol10/Kbtbd8/Slc4a11/Polr3e/Usp14/Xpot	19
OSF2_Q6	OSF2_Q6	40/1341	257/12347	0.0121588	0.19875	0.183315	Fam129c/Mex3b/Dph1/Atp2a2/Atp6v0a1/Bcl6/Cxcr5/Runx2/Runx1/Csf2/Dmpk/Dyrk1b/Fgfr1/Bloc1s1/Tsc22d3/Id2/Ifng/Il16/Il3/Apobr/Rdh5/Tsc22d1/Tob1/Etf1/Zfp362/Pigv/Plekha6/Vasn/H2afy/Chsy1/Nol4l/Hpcal1/Syne1/Sdf2l1/Map1lc3a/Nob1/Rnf122/Purg/Fam53b/P2ry10	40	FAC1_01	FAC1_01	22/731	214/12347	0.00817159	0.125913	0.110812	Runx1/Ccng2/Ctla4/Dyrk1b/Aff3/Bmf/Oaz2/Pdcd4/Klf11/Fam117a/Ikzf2/Kiz/Zfp362/Lix1l/Zcwpw1/Ypel5/Polg2/Calcoco1/Rnf122/Fbxl20/Fam53b/Zc3h6	22	CCAATNNSNNNGCG_UNKNOWN	CCAATNNSNNNGCG_UNKNOWN	6/610	58/12347	0.065544	0.999953	0.995169	Utp18/Rcl1/Mrps18b/Chac1/Lman1/Dhcr24	6
USF_Q6	USF_Q6	40/1341	257/12347	0.0121588	0.19875	0.183315	Mapkapk3/Aldh6a1/Slc12a6/Atic/Ampd2/Akap1/Arsa/Ddx3x/Bloc1s1/Tsc22d3/Gtf2h1/Hspe1/Stmn1/Pfdn2/Prkce/Dusp1/Ranbp1/Selplg/Slc16a1/Larp4/Eif4g1/Tet2/Socs2/Dirc2/Snx8/Gadd45g/Plekha6/Cops7a/Polr3e/BC048403/Ypel5/Fkbp11/Nop56/Chac1/Armcx3/Ier5l/Rai14/Usp31/Armc6/Crebrf	40	SREBP1_Q6	SREBP1_Q6	24/731	240/12347	0.00825162	0.125913	0.110812	Mex3b/Zfp36l1/Cacnb1/Ddr1/Eno2/Esr1/Itpr3/Kcnk7/Map1a/Sox12/Serpini1/Nr1d1/Trerf1/Phldb3/H2afy/Inpp4a/Ndrg2/Smtn/Atxn7l1/Maml3/Ssbp2/Prrt2/Fbxo24/Dhx58	24	KTGGYRSGAA_UNKNOWN	KTGGYRSGAA_UNKNOWN	7/610	75/12347	0.0765151	0.999953	0.995169	Yars/Cnbp/Orc1/Ranbp1/Tuba4a/Timm23/Syncrip	7
RTAAACA_FREAC2_01	RTAAACA_FREAC2_01	119/1341	901/12347	0.0123005	0.19875	0.183315	Synpo/Slc16a6/Slc12a6/Cth/Pnrc1/Mex3b/Gpr18/Egln1/Axin2/Bach2/Prdm1/Zfp36l2/Runx1/Cdkn1a/Cdkn1b/Socs1/Cnbp/Gadd45a/Dst/S1pr1/Ezh1/Elmo1/Acsl1/Fhl2/Fos/Gcnt2/Tsc22d3/Grb7/Hars/Id2/Igf1r/Il16/Il6st/Insr/Kcnh2/Klf3/Lag3/Ltb/Mxd4/Mttp/Ndrg1/Nsg2/Palm/Pcsk1/Pde1a/Pde6d/Pou2af1/Dusp1/Rora/Sox12/Tfdp2/Tet2/Tcf7/Sema6d/Tcp11l2/Pik3ip1/Slc16a11/Thra/Tiam1/Tob1/Ube2h/Trerf1/Ikzf2/Smox/Kiz/Pbxip1/Zfp362/Cre…	119	TGGNNNNNNKCCAR_UNKNOWN	TGGNNNNNNKCCAR_UNKNOWN	37/731	415/12347	0.00827553	0.125913	0.110812	Macrod1/Pnrc1/Aqp3/Atp1b1/Cacnb1/Ephb6/Kcnh2/Ntng2/Smad7/Nfia/Pdk2/Sptb/Tcn2/Ube2h/Vamp1/Ikzf2/Crebl2/Plxnb1/Vasn/Add3/Lix1l/Apln/Colq/Mpp2/Gtpbp2/Necab3/Slc22a17/Ypel3/4930523C07Rik/Gdpd3/Rere/Rasl11b/Ier5l/Kremen2/Fam49a/Fam53b/Ralgps2	37	CCGNMNNTNACG_UNKNOWN	CCGNMNNTNACG_UNKNOWN	7/610	77/12347	0.0853973	0.999953	0.995169	Grwd1/Cycs/Hspd1/Hspe1/Timm8a1/Syncrip/Cad	7
HIF1_Q5	HIF1_Q5	38/1341	243/12347	0.0132631	0.208809	0.192593	Bcl6/Slc37a4/Gpm6b/Hbegf/Hspa9/Hyal2/Kpnb1/Stmn1/Lrp8/Npas2/Prkar2a/Psme3/Ptprf/Klf11/Rgs16/Rora/Tet2/Pik3ip1/Nr1d1/Tiam1/Dap/Rell2/Ikzf2/Slc4a11/BC048403/Timm10/Mical2/Gm5617/Trpc4ap/Cacna2d2/Bcl11b/Pes1/Myo19/Trmt6/Fam114a1/Mrto4/Pitpnc1/Crebrf	38	FOXJ2_02	FOXJ2_02	23/731	228/12347	0.00866238	0.125913	0.110812	Bcl6/Gpm6b/Klf3/Mxi1/Nfia/Pde4b/Rora/Fam117a/Trib2/Tob1/Utrn/Trerf1/Neil3/Pcyt1b/Ssh2/Pde4d/Igfbp7/Iffo1/Atp2b4/Atp2a3/Necab3/Calcoco1/Zc3h6	23	TTCYNRGAA_STAT5B_01	TTCYNRGAA_STAT5B_01	22/610	326/12347	0.0855312	0.999953	0.995169	Prdm1/Ccnd2/Cish/Csf2/Eif4e/Elmo1/Gzmb/Lif/Lta/Nfil3/Osm/Sdc1/Sema6d/Socs2/Tnfrsf9/Ppp2r3a/Kbtbd8/Map2k3/Nol4l/Nek6/Nob1/Tmem163	22
CTAWWWATA_RSRFC4_Q2	CTAWWWATA_RSRFC4_Q2	52/1341	353/12347	0.0136619	0.209711	0.193424	Slc44a1/Phka2/Akap1/Atf3/Slc7a1/Smyd1/Cacnb1/Capn3/Cd24a/Cd36/Dst/S1pr1/Emb/Esr1/Gpm6b/Hbegf/Hrc/Itga7/Jun/Lif/Nfil3/Ctnnd2/Pde6d/Prx/Rasgrp2/Sptb/Fam117a/Trib2/Tsc22d1/Timp2/Tuba4a/Ikzf2/Mat2a/Neil3/Plscr4/Plekha6/Gpr157/Eif5a/Armcx6/Ndrg2/Atp2b4/Wipi1/Atp2a3/Hdac7/Sv2a/Bzw2/Mboat2/Trpm4/Dyrk2/Palld/Bcl9l/Sytl2	52	RYCACNNRNNRNCAG_UNKNOWN	RYCACNNRNNRNCAG_UNKNOWN	10/731	71/12347	0.00866566	0.125913	0.110812	Phldb1/Bloc1s1/Tsc22d3/Cd79b/Sox12/Pbxip1/Fyb/Plekha6/H2afy/Susd1	10	AML1_01	AML1_01	18/610	259/12347	0.0909079	0.999953	0.995169	Rexo2/Eif2b3/Tspan9/Atp2a2/Entpd1/Fcer1g/Gzmb/Ifng/Xcl1/Tnfsf4/Batf3/Slc37a2/Tacc2/Rgs18/Slc15a3/Mrpl42/Tmem109/Rnf19b	18
WTTGKCTG_UNKNOWN	WTTGKCTG_UNKNOWN	71/1341	507/12347	0.0143582	0.209917	0.193615	Macrod1/Mex3b/Akap1/Ar/Atp1b1/Bach2/Bckdha/Cdkn1a/Cdkn1b/Phc1/Eomes/Elmo1/Slc37a4/H2-Oa/Kpnb1/Atcay/Ajuba/Kcnh2/Aff3/Stmn1/Sertad3/Palm/Sept4/Pparg/Prx/Psme3/Klf11/Rora/Pik3ip1/Phf1/Slc16a11/Stac2/Nr1d1/Trib2/Tsc22d1/Tiam1/Wbp1/Adamts10/Smox/Fam214b/Zfp362/Sesn2/Man1c1/Arhgap33/6430571L13Rik/Pcyt1b/Zeb2/Abca7/Zfp385a/Fry/Maml3/Sp140/Dlg3/Gria3/Syncrip/Eef1e1/Cxxc5/Hist1h2bc/Cryl1/Rere/Ptms/Hemk1/…	71	ELF1_Q6	ELF1_Q6	24/731	241/12347	0.00866941	0.125913	0.110812	Camk2b/Capn3/S1pr4/Cd79b/Itgb7/Itpr2/Lag3/Msh5/Nfia/Txk/Ikzf2/Madd/Clec12a/Lrrc8a/Map4k2/Add3/Ipcef1/Slc9a9/Neurl2/Klf13/Myadm/Atp2a3/Nipal3/P2ry10	24	AML1_Q6	AML1_Q6	18/610	259/12347	0.0909079	0.999953	0.995169	Rexo2/Eif2b3/Tspan9/Atp2a2/Entpd1/Fcer1g/Gzmb/Ifng/Xcl1/Tnfsf4/Batf3/Slc37a2/Tacc2/Rgs18/Slc15a3/Mrpl42/Tmem109/Rnf19b	18
YGTCCTTGR_UNKNOWN	YGTCCTTGR_UNKNOWN	18/1341	96/12347	0.0143592	0.209917	0.193615	Afp/Atp2a2/Cycs/Fhl2/Id2/Ldhb/Mt3/Prkce/Sept4/Sema6d/Thra/Vamp2/Dirc2/Rell2/Tmem8b/Armcx6/Manf/Igsf3	18	OCT1_05	OCT1_05	24/731	241/12347	0.00866941	0.125913	0.110812	Zfp36l1/Fos/Itpr3/Arhgap4/Prkcb/Rras/Sema6c/Pmel/Tcf7l1/Aldh5a1/Thra/Impg2/Trerf1/Ikzf2/Neil3/Pde4d/Plekha6/Scml4/Hist3h2a/Maml3/Parp8/Zbtb20/Gprc5b/Hist3h2ba	24	HIF1_Q5	HIF1_Q5	17/610	243/12347	0.0939338	0.999953	0.995169	Hbegf/Hspa9/Hyal2/Kpnb1/Lrp8/Prkar2a/Psme3/Ptprf/Rgs16/Slc4a11/BC048403/Timm10/Mical2/Pes1/Myo19/Trmt6/Mrto4	17
ARNT_01	ARNT_01	39/1341	255/12347	0.0171955	0.245536	0.226467	Rexo2/Aldh6a1/Ampd2/B3galt6/Ddx3x/Eif4e/Gtf2h1/Hspd1/Ifrd2/Stmn1/Lef1/Nudc/Odc1/Sigmar1/Psme3/Shmt1/Utp18/Nr1d1/Vldlr/Pprc1/Nmnat2/Ppat/Snx8/Plcg2/Plekha6/Cops7a/Armcx6/Timm9/Batf3/Nop58/Aatf/Syncrip/Bcl11b/Rcl1/Pogk/Armcx3/Manf/Spata2l/Dnttip2	39	HNF3ALPHA_Q6	HNF3ALPHA_Q6	21/731	203/12347	0.00898757	0.127498	0.112207	Adtrp/Il18/Klf3/Aff3/Nfia/Nsg2/Pafah1b3/Pdcd4/Tfdp2/Tet2/Tob1/Nmnat2/Neil3/Akt3/Pde4d/Ssh3/Vasn/H2afy/Bcl11b/Nebl/H2afv	21	SRF_C	SRF_C	15/610	209/12347	0.0942009	0.999953	0.995169	Slc7a1/Dmpk/Fhl2/Fosl1/Osm/Top1/Dcun1d3/Ppp2r3a/Gadd45g/Dusp5/Zeb2/Emilin2/Syncrip/Asb2/Lyrm1	15
SREBP1_Q6	SREBP1_Q6	37/1341	240/12347	0.0177427	0.247591	0.228363	Grwd1/Mapkapk3/Mex3b/Zfp36l1/Cacnb1/Ddr1/Cebpb/Eif4g2/Eno2/Esr1/Hspa9/Kpnb1/Itpr3/Kcnk7/Lrp8/Map1a/Sox12/Serpini1/Slc39a14/Nr1d1/Trerf1/Phldb3/H2afy/Inpp4a/Ndrg2/Smtn/Nol4l/Atxn7l1/Maml3/B4galt2/Ssbp2/Mrps18b/Prrt2/Fbxo24/Kcnk10/Dhx58/Sytl2	37	RORA1_01	RORA1_01	24/731	243/12347	0.00955679	0.130746	0.115066	Stk38/Zfp36l1/Camk2b/Dbp/Kif5a/Matk/Myb/Npas2/Tcf7/Stac2/Rnf144b/Vamp1/Vamp2/Pbxip1/Pacsin1/Ndrg2/Colq/Rasa4/Espn/Syne1/Cxxc5/Tdrp/Lca5/Spock2	24	NFY_Q6_01	NFY_Q6_01	18/610	262/12347	0.098593	0.999953	0.995169	Atp2a2/Cdc25a/Elmo1/Gart/Lrp8/Sigmar1/Pim3/Sesn2/Kbtbd8/Abcf2/Zfp385a/Mical2/Tomm40/Trmt6/Elac2/Chac1/Nup93/Dhcr24	18
ER_Q6_01	ER_Q6_01	40/1341	264/12347	0.0184381	0.251577	0.232039	Nsun5/Phldb1/Slc16a6/Eif2b3/Atp5g1/Bcl6/Prdm1/Bnip3l/Zfp36l2/Ddr1/Cdkn2c/Eif4e/Fkbp4/Hipk2/Stmn1/Mt2/Nfil3/Pde1a/Pde6d/Cox7a2l/Sdc1/Tmem71/Tbx6/Tet2/Tcf7/Nr1d1/Ikzf2/Nyap1/Ndrg2/Rmdn2/Shf/Tomm40/Necab3/Map1lc3a/1700025G04Rik/Cic/Cluh/Skap1/Zfp202/Spock2	40	OCT1_07	OCT1_07	17/731	154/12347	0.00964523	0.130746	0.115066	Runx1/Cd79b/Mbp/Nfia/Xylt2/Tob1/Tubb4a/Trerf1/Neil3/Usp28/Plekha6/Nphp4/Scml4/Add3/Bcl11b/Fam53b/Ralgps2	17	HMGIY_Q6	HMGIY_Q6	17/610	245/12347	0.0993106	0.999953	0.995169	Slc7a1/Gpr65/Lif/Rbpj/Eif4g1/Stip1/Tex2/Tnfsf4/Ppp2r3a/Map2k3/Cops7a/Srr/B4galt5/Tacc2/Fam98a/Fastkd2/Il24	17
AP1_01	AP1_01	39/1341	258/12347	0.0204568	0.273054	0.251848	Mapre3/Rexo2/Abcd1/Dph1/Atp1b1/Bnip3/Cdkn1a/Gadd45a/Fosl1/Hbegf/Hspa9/Kcna2/Lmna/Psmd7/Myb/Sept4/Rab3d/Bag2/Tcf7/Tuba4a/Tubb4a/Cdh23/Rell2/Ssh2/Akt3/Gadd45g/Kbtbd8/Slc4a11/Rap1gap2/Rmdn2/Rundc3a/Necab3/Nek6/Cpne8/Zpbp2/Pold4/Cd3eap/Kcnk10/Fam49a	39	OSF2_Q6	OSF2_Q6	25/731	257/12347	0.00995409	0.132	0.116169	Fam129c/Mex3b/Bcl6/Cxcr5/Runx1/Dyrk1b/Fgfr1/Bloc1s1/Tsc22d3/Il16/Rdh5/Tsc22d1/Tob1/Zfp362/Pigv/Plekha6/Vasn/H2afy/Hpcal1/Syne1/Map1lc3a/Rnf122/Purg/Fam53b/P2ry10	25	GGGNRMNNYCAT_UNKNOWN	GGGNRMNNYCAT_UNKNOWN	7/610	80/12347	0.0997742	0.999953	0.995169	Elmo1/Etf1/Mrpl38/2810004N23Rik/Polr3d/Utp20/Rbm19	7
FOXJ2_02	FOXJ2_02	35/1341	228/12347	0.0219227	0.286395	0.264153	Npnt/Atf3/Bcl6/Prdm1/Cdk6/Gpm6b/Il2ra/Klf3/Mxi1/Nfia/Pde4b/Rora/Slc39a14/Fam117a/Trib2/Tob1/Utrn/Trerf1/Neil3/Pcyt1b/Ssh2/Pde4d/Igfbp7/Iffo1/Nol4l/Atp2b4/Crim1/Uchl3/Atp2a3/Necab3/Calcoco1/Xpot/Mrpl47/Ipo4/Zc3h6	35	CAGNYGKNAAA_UNKNOWN	CAGNYGKNAAA_UNKNOWN	10/731	73/12347	0.0104931	0.135362	0.119128	Aff3/Tet2/Fam117a/Trib2/Hectd2/Ets1/Pde4d/Sytl4/Ypel5/Cacna2d2	10	YGTCCTTGR_UNKNOWN	YGTCCTTGR_UNKNOWN	8/610	96/12347	0.101729	0.999953	0.995169	Afp/Atp2a2/Cycs/Fhl2/Id2/Mt3/Sema6d/Manf	8
TGGAAA_NFAT_Q4_01	TGGAAA_NFAT_Q4_01	226/1341	1847/12347	0.0228756	0.292617	0.269892	Grwd1/Phldb1/Slc16a6/Yars/Impa2/Abcd1/Dph1/Atp1b1/Atp2a2/Atp5g1/Slc7a1/Bcl6/Prdm1/Cxcr5/Zfp36l1/Cacnb1/Cacnb3/Runx1/Ccni/Ctla4/Cd82/Cdk6/Cdkn1a/Chl1/Cish/Dgka/Gadd45a/Ddx3x/Eomes/Esr1/Elmo1/Fasl/Fbl/Fcer1g/Fos/Gabre/Gcnt2/Tsc22d3/Grin1/H2-Q2/Hsph1/Hyal2/Id2/Ifng/Cd79b/Il13/Il16/Il6st/Itga2/Itga7/Ajuba/Kcna2/Aff3/Stmn1/Lag3/Lamb3/Ldhb/Lif/Tmem37/Mcoln3/Ntng2/Msh5/Mxi1/Ncl/Nfia/Nfil3/Npas2/Ctnnd2/N…	226	IRF1_Q6	IRF1_Q6	25/731	259/12347	0.0109171	0.135362	0.119128	Pls1/Ccr7/Ctss/Dgka/H2-Q2/Itgb7/Lsp1/Bmf/Ctnnd2/Prkcb/Ret/Slc12a7/Serpini1/Tbx6/Megf11/Ikzf2/Tnfsf13b/Bank1/Syne2/Irs2/Hpcal1/Lsr/Zbtb20/Acss2/Fam49a	25	AP1_Q4	AP1_Q4	18/610	264/12347	0.103938	0.999953	0.995169	Rexo2/Slc16a6/Akap1/Prdm1/Cdkn1a/Eif4e/Lmna/Apobr/Eif4g1/Bag2/Kbtbd8/Slc4a11/Polr3e/Nol4l/Uchl3/Nek6/Xpot/Cluh	18
CAGNYGKNAAA_UNKNOWN	CAGNYGKNAAA_UNKNOWN	14/1341	73/12347	0.0239526	0.300141	0.276832	Aff3/Sod2/Tet2/Fam117a/Trib2/Hectd2/Ets1/Pde4d/Sytl4/Ypel5/Syncrip/Cacna2d2/Ergic1/Med27	14	OCT_C	OCT_C	25/731	259/12347	0.0109171	0.135362	0.119128	Cbfa2t3/Tsc22d3/Grcc10/Itpr3/Arhgap4/Nfia/Rras/Sema6c/Pmel/Tcf7l1/Fam117a/Nr1d1/Thra/Ikzf2/Zfp362/Pcyt1b/Cdr2l/Pde4d/Plekha6/Hist3h2a/Zbtb20/Hist1h2bc/Fbxo24/Sesn3/Hist3h2ba	25	STAT5A_01	STAT5A_01	17/610	247/12347	0.104877	0.999953	0.995169	Atp2a2/Prdm1/Cish/Eif4e/Lif/Nfil3/Osm/Sdc1/Sema6d/Socs2/Tnfrsf9/Map2k3/Batf3/Ctps/Tspan4/Nob1/Tmem163	17
ARNT_02	ARNT_02	37/1341	246/12347	0.0251851	0.309272	0.285254	Aldh6a1/Camk2d/Akap1/Apex1/Atf4/Cdkn2c/Bloc1s1/Gpm6b/Gtf2h1/Ifrd2/Stmn1/Ncl/Prkce/Pa2g4/Psme3/Ptprf/Klf11/Snn/Eif4g1/Fam117a/Socs2/Utp18/Nr1d1/Tuba4a/Vldlr/Dirc2/Armcx6/Timm8a1/Aatf/Syncrip/Pes1/Rrp15/Armcx3/Slc43a1/Manf/Usp31/Crebrf	37	MEF2_03	MEF2_03	23/731	233/12347	0.0110953	0.135362	0.119128	Phka2/Capn3/Cd24a/Dyrk1b/S1pr1/Elk4/Esr1/Fos/Itga7/Jun/Mfge8/Ctnnd2/Pde6d/Tmem71/Tsc22d1/Timp2/Neil3/Armcx6/Ndrg2/Atp2a3/Hdac7/Sv2a/Bcl9l	23	AR_Q6	AR_Q6	17/610	249/12347	0.110632	0.999953	0.995169	Coro2a/Bcl2l1/Elmo1/Gsr/Il2ra/Lif/Tmem37/Npm3/Orc1/Mars/Lrrk1/Nol4l/Gria3/Syncrip/Noc3l/Smoc1/Manf	17
STTTCRNTTT_IRF_Q6	STTTCRNTTT_IRF_Q6	29/1341	185/12347	0.0270048	0.325117	0.299868	Bcl2l1/Cdk6/Cdkn2c/Elk4/Esr1/Evl/Ptk2/Il12rb1/Itgb7/Lif/Mxi1/Ncf1/Osm/Slc12a7/Tfdp2/Ikzf2/Pigv/Tnfsf13b/Nod2/Eif5a/Hip1r/Syne2/Hpcal1/Vamp5/Slc15a3/Mrps18b/Uba7/Fam53b/Dhx58	29	TGTYNNNNNRGCARM_UNKNOWN	TGTYNNNNNRGCARM_UNKNOWN	11/731	85/12347	0.0113233	0.135436	0.119193	Slc44a1/Camk2d/Btg2/P2rx4/Selplg/Nr1d1/Tsc22d1/Sidt1/Mpp2/Fam49a/Fam53b	11	AP1_Q6	AP1_Q6	17/610	251/12347	0.116576	0.999953	0.995169	Rexo2/Slc16a6/Prdm1/Cdkn1a/Dmpk/Eif4e/Lmna/Psmd7/Rbpj/Tuba4a/Kbtbd8/Slc4a11/Polr3e/Uchl3/Nek6/Kcnk10/Xpot	17
PAX4_01	PAX4_01	38/1341	256/12347	0.0283151	0.334336	0.308371	Mex3b/Slc35b1/Prdm1/Capn5/Ccni/Dnm1/Eif4a1/Kpnb1/Galnt10/Mxd4/Mmp11/Mxi1/Oaz2/Ranbp1/Rras/Larp4/Trerf1/Pabpc4/Dnajc11/Ssh2/Gadd45g/Pde4d/Tmem8b/Eif5a/Usp39/Klf13/Dlg3/Syncrip/Necab3/Fbxo36/Nob1/1700025G04Rik/Rab43/Cic/Slc16a10/Fam117b/Rnf19b/Daam2	38	POU6F1_01	POU6F1_01	23/731	234/12347	0.0116423	0.136229	0.119891	Camk2d/Grb7/Grcc10/Ntng2/Sept4/Dusp1/Rfx3/Rora/Sox4/Tob1/Ikzf2/Ablim2/Usp11/Rtn4rl1/Tnfsf13b/Hip1r/Zbtb20/Cxxc5/Fbxo32/Rere/Tspan2/Foxn3/Dtx3	23	ER_Q6_02	ER_Q6_02	17/610	251/12347	0.116576	0.999953	0.995169	Slc16a6/Slc7a3/Cdkn1a/Cebpb/Utp18/6430571L13Rik/Adamts14/Tomm40/B4galt2/Timm23/Bzw2/Idh3a/Chchd4/Dusp3/Lrpprc/Cluh/Manf	17
ISRE_01	ISRE_01	37/1341	250/12347	0.0313766	0.345481	0.31865	Gpr18/Npnt/Cdk6/Cdkn2c/Cxcr4/Dgka/Esr1/Gpr65/H2-Q2/Lsp1/Fyco1/Myb/Osm/Rbpj/Slc12a7/Sema6d/Fam117a/Top1/Gpr55/Zer1/Ikzf2/Pigv/Tnfsf13b/Zeb2/Add3/Armcx6/Zfp385a/Atxn7l1/Parp8/Hpcal1/Cacna2d2/Angptl4/Ssbp2/Cxxc5/Uba7/Dhx58/Tmem108	37	MYCMAX_B	MYCMAX_B	25/731	261/12347	0.0119542	0.136229	0.119891	Mex3b/Bckdha/Zfp36l1/Dbp/Kcnh2/Kit/Stmn1/Smad7/Mmp11/Sox12/Sox4/Xylt2/Nr1d1/Fam214b/Zfp362/Apln/Klf13/Ankzf1/Trpc4ap/Cyp2d22/Bcl11b/Rnf125/1700025G04Rik/Fam117b/Ptov1	25	AAGWWRNYGGC_UNKNOWN	AAGWWRNYGGC_UNKNOWN	9/610	116/12347	0.11982	0.999953	0.995169	Prdm1/Prmt1/Xcl1/Cdc42bpb/Smyd5/Nus1/Mrpl38/Med27/Ubiad1	9
PR_02	PR_02	22/1341	134/12347	0.0314403	0.345481	0.31865	Adcy6/Bcl6/Cd36/Cdkn1a/Dst/Elmo1/Id3/Itga6/Mbp/Pygm/Larp4/Sdc1/Ikzf2/Smox/Pigv/Ets1/Zfp395/Dlg3/Syncrip/Cd101/Rere/Kcnk10	22	TAXCREB_01	TAXCREB_01	15/731	133/12347	0.0120596	0.136229	0.119891	Smim19/Camk2d/Pnrc1/Cdkn1b/Fos/Gpm6b/Dusp1/Vamp2/Tapt1/Klf13/Rundc3a/Rab37/Map1lc3a/Armcx3/Fam117b	15	YTCCCRNNAGGY_UNKNOWN	YTCCCRNNAGGY_UNKNOWN	6/610	69/12347	0.124827	0.999953	0.995169	Grwd1/Cct8/Gspt1/Osm/Polr1b/Ppp2r3a	6
BACH1_01	BACH1_01	38/1341	258/12347	0.031503	0.345481	0.31865	Rexo2/Tsr1/Akap1/Abcd1/Atp1b1/Bnip3/Cdkn1a/Dlg4/Eif4e/Eno2/F2rl2/Hbegf/Kcna2/Lamb3/Lmna/Psmd7/Myb/Prx/Itgb4/Rab3d/Eif4g1/Bag2/Nr1d1/Rnf144b/Tubb4a/Cdh23/Rell2/Ssh2/Akt3/Kbtbd8/Slc4a11/Ndrg2/Rap1gap2/Ypel5/Rundc3a/Gtpbp2/Nek6/Bcl9l	38	TTGCWCAAY_CEBPB_02	TTGCWCAAY_CEBPB_02	9/731	64/12347	0.0125775	0.137453	0.120968	Zfp36l1/B4galt1/Itpr3/Stmn1/Bmf/Msh5/Tob1/Sbsn/Cldn10	9	TATA_01	TATA_01	17/610	257/12347	0.135535	0.999953	0.995169	Ece2/Tspan9/Runx2/Ddx3x/Dmpk/Hbegf/Lif/Lta/Mt3/Pparg/Tnfsf10/Tuba4a/Pabpc4/Mat2a/Gadd45g/Bzw2/Mrps18b	17
ATF4_Q2	ATF4_Q2	37/1341	251/12347	0.0330944	0.345481	0.31865	Noc4l/Pnrc1/Abcd1/Cnbp/Ddx3x/F2rl2/Fos/Tsc22d3/Gpm6b/Hnrnpab/Hp1bp3/Bmf/Psmd7/Penk/Dusp1/Eif4g1/Syngr3/Ube2h/Cdh23/Dirc2/Pde4d/Hcst/Polr3e/Ndrg2/Klf13/Mpp2/Zbtb20/Usp14/Cmss1/Map1lc3a/Mrps18b/Tmem39a/Chac1/Ddx51/Rasgef1a/Xpot/Daam2	37	PR_02	PR_02	15/731	134/12347	0.0128639	0.137453	0.120968	Adcy6/Bcl6/Dst/Id3/Itga6/Mbp/Pygm/Ikzf2/Smox/Pigv/Ets1/Zfp395/Dlg3/Cd101/Rere	15	AR_01	AR_01	11/610	153/12347	0.136056	0.999953	0.995169	Prdm1/Cd36/Cdkn1a/Slc29a2/Id2/Mt2/Pa2g4/Ell2/Larp4/Dab2ip/Ndc1	11
ER_Q6_02	ER_Q6_02	37/1341	251/12347	0.0330944	0.345481	0.31865	Slc16a6/Slc7a3/Bcl6/Zfp36l1/Btg2/Cdkn1a/Cebpb/Hck/Hipk2/Kif5a/Stmn1/Sox12/Tbx6/Tcf7/Phf1/Utp18/Stac2/Rell2/Madd/6430571L13Rik/Plxnb1/Adamts14/Ndrg2/Myadm/Tomm40/B4galt2/Timm23/Map1lc3a/Bzw2/Idh3a/Chchd4/Dusp3/Lrpprc/Cluh/Cep97/Manf/Spock2	37	CTGCAGY_UNKNOWN	CTGCAGY_UNKNOWN	59/731	745/12347	0.0129547	0.137453	0.120968	Slc44a1/Camk2d/Pnrc1/Mex3b/Abcg1/Alcam/Ar/Atp1b1/Axin2/Zfp36l1/Cacnb3/Cbfa2t3/Col11a2/Dnm1/Eno2/Amz2/Fgfr1/Fos/Tsc22d3/Gys1/Mst1/Itga7/Kcnh2/Map1a/Ctnnd2/Sept4/St8sia4/Sox4/Ggt7/Tfdp2/Pik3ip1/Nr1d1/Tsc22d1/Cd27/Rell2/Ikzf2/Man1c1/Plxnb1/Pde4d/Plekha6/Lrrc8a/Add3/Smtnl2/Apln/Iffo1/Atp2b4/Shf/Dlg3/Zbtb20/Slc22a17/Nudt14/Gdpd3/Foxn3/Ier5l/Jakmip1/Ankrd55/Bcl9l/Tmem108/Spock2	59	AP1_01	AP1_01	17/610	258/12347	0.138857	0.999953	0.995169	Rexo2/Dph1/Cdkn1a/Fosl1/Hbegf/Hspa9/Lmna/Psmd7/Bag2/Tuba4a/Gadd45g/Kbtbd8/Slc4a11/Rmdn2/Nek6/Cd3eap/Kcnk10	17
AML1_01	AML1_01	38/1341	259/12347	0.0331977	0.345481	0.31865	Rexo2/Slc12a6/Eif2b3/Tspan9/Atp2a2/Entpd1/Dgka/Fcer1g/Slc37a4/Bloc1s1/Gzmb/Hp1bp3/Id3/Ifng/Itgb7/Xcl1/Bmf/Rdh5/Slc2a3/Tnfsf4/Madd/Pigv/Plekha6/Batf3/Nucb2/Slc37a2/Tacc2/Cldn10/Cd101/Rgs18/Slc15a3/Mrpl42/Calcoco1/Tmem109/2310022B05Rik/Rasgef1a/Foxn3/Rnf19b	38	BACH2_01	BACH2_01	25/731	263/12347	0.0130693	0.137453	0.120968	Mapre3/Synpo/Abcd1/Gadd45a/Dlg4/Eno2/Kcna2/Myb/Pcsk1/Prx/Itgb4/Rab3d/Nr1d1/Rnf144b/Tubb4a/Cdh23/Rell2/Akt3/Ndrg2/Zcwpw1/Ypel5/Rundc3a/Fbxo24/Btbd11/Bcl9l	25	STAT5A_02	STAT5A_02	10/610	137/12347	0.14023	0.999953	0.995169	Atf4/Bcl2l1/Ccnd2/Elmo1/Sdc1/Socs2/Dcun1d3/Pilrb2/Syncrip/Lyrm1	10
AML1_Q6	AML1_Q6	38/1341	259/12347	0.0331977	0.345481	0.31865	Rexo2/Slc12a6/Eif2b3/Tspan9/Atp2a2/Entpd1/Dgka/Fcer1g/Slc37a4/Bloc1s1/Gzmb/Hp1bp3/Id3/Ifng/Itgb7/Xcl1/Bmf/Rdh5/Slc2a3/Tnfsf4/Madd/Pigv/Plekha6/Batf3/Nucb2/Slc37a2/Tacc2/Cldn10/Cd101/Rgs18/Slc15a3/Mrpl42/Calcoco1/Tmem109/2310022B05Rik/Rasgef1a/Foxn3/Rnf19b	38	ER_Q6_01	ER_Q6_01	25/731	264/12347	0.0136574	0.138726	0.122088	Phldb1/Bcl6/Bnip3l/Zfp36l2/Ddr1/Cdkn2c/Hipk2/Stmn1/Pde6d/Cox7a2l/Tmem71/Tbx6/Tet2/Tcf7/Nr1d1/Ikzf2/Nyap1/Ndrg2/Shf/Necab3/Map1lc3a/1700025G04Rik/Cic/Skap1/Spock2	25	GGAANCGGAANY_UNKNOWN	GGAANCGGAANY_UNKNOWN	8/610	106/12347	0.153209	0.999953	0.995169	Rars/Eif2s1/Hsph1/Bms1/Exoc3l/Timm8a1/Farsa/Ebna1bp2	8
FOXO4_02	FOXO4_02	37/1341	253/12347	0.0367459	0.376033	0.34683	Acvr1b/Prdm1/Cxcr5/Runx1/Ehd1/Eif4g2/Ezh1/Grb7/Id2/Il6st/Insr/Palm/Pdcd4/Sept4/Rfx3/Tmem71/Pik3ip1/Nr1d1/Tex2/Thra/Tiam1/Tnfsf4/Ube2h/Trerf1/Ikzf2/Zfp362/Crebl2/Lix1l/Fry/Txnip/Tspan4/Polr2l/Cxxc5/Pitpnc1/Klhl24/Crebrf/Skap1	37	HMEF2_Q6	HMEF2_Q6	15/731	135/12347	0.0137093	0.138726	0.122088	Slc44a1/Smyd1/S1pr1/Fos/Itga7/Jun/Tsc22d1/Timp2/Zfp362/Ssh3/Colq/Hdac7/Dyrk2/Foxn3/Tmem108	15	DR3_Q4	DR3_Q4	10/610	140/12347	0.154667	0.999953	0.995169	Atp2a2/Slc7a3/Fgr/Hyal2/Kpnb1/Sigmar1/Eif5a/Zfp385a/Aqp9/Fkbp11	10
GATTGGY_NFY_Q6_01	GATTGGY_NFY_Q6_01	143/1341	1146/12347	0.0378988	0.377031	0.34775	Aldh6a1/Iars/Dhx57/Gramd3/Yars/Cse1l/Atf4/Atp1b1/Atp5g1/Bcl2l1/Cacna1b/Runx1/Ccng1/Ccng2/Cct3/Cdc25a/Cish/Dbp/Eif4e/Eif4g2/Elmo1/Gabrr2/Gart/Grcc10/Hspa5/Gtf2i/H2-Ab1/H2-DMa/H2-Oa/H2-Ob/H2-Q2/H2afx/Kpnb1/Itpr2/Stmn1/Lrp8/Sertad3/Neb/Sigmar1/Osm/Pdcd4/Pde6d/Pdk2/Per3/Prkcz/Sept4/Psme3/Ell2/Rbpj/St8sia1/St8sia4/Sox4/Sptb/Stip1/Wdr19/Slc43a2/Fam117a/Pik3ip1/Cntrob/Slc16a11/Utp18/Nr1d1/Tsc22d1/Tiam1/…	143	SP1_Q6	SP1_Q6	24/731	251/12347	0.0138726	0.138726	0.122088	Smim19/Cacna1b/Klf2/Stmn1/Mxd4/Ndrg1/Oaz2/Klf11/Sox12/Mylip/Thra/Vamp2/Pigv/Tapt1/Sh3bp5/Rhbdl3/Map4k2/Acsf2/Klf13/Trpc4ap/Bcl11b/Fbxo36/Spata6/Ptov1	24	GNCF_01	GNCF_01	6/610	74/12347	0.158209	0.999953	0.995169	Il2ra/Nfil3/Timm9/Nol4l/Gpr155/Cluh	6
RNGTGGGC_UNKNOWN	RNGTGGGC_UNKNOWN	98/1341	760/12347	0.0382108	0.377031	0.34775	Tsr1/Macrod1/Tspan9/Ampd2/Chrnb2/Ak2/Cacnb3/Cbfa2t3/Ccnd2/Cebpb/Chl1/Dbp/Dmpk/S1pr1/Epas1/Ephb6/Fpgs/B4galt1/Cd79b/Il2ra/Kcnh2/Lad1/Map1a/Mttp/Mxi1/Nedd9/Pafah1b3/Prkcb/Sept4/Prx/Ranbp1/Rora/Rras/Sox4/Larp4/Syngr3/Tet2/Utp18/Nr1d1/Tsc22d1/Vldlr/Rapgef3/Trerf1/Rell2/Smg5/Nol6/Fam214b/Smyd5/Ccdc102a/Adamts14/Pacsin1/Lrrc8a/Zeb2/Rhbdl3/Nphp4/Add3/Adamts13/Hip1r/Pdlim4/Apln/Fry/Mical2/Nol4l/Atxn7l1/A…	98	DR4_Q2	DR4_Q2	24/731	254/12347	0.0158451	0.155895	0.137199	Abcg1/Atp1b1/Col11a2/Eno2/Oaz2/Pou2af1/Rasgrp2/Sema6c/Sptb/Stac2/Nr1d1/Ube2h/Rell2/Phldb3/Rab6b/Add3/Zbtb20/Map1lc3a/Rasl11b/Dclk2/Cic/Zbtb4/Dtx3/Pik3ap1	24	PU1_Q6	PU1_Q6	15/610	228/12347	0.158389	0.999953	0.995169	Atp5g1/Cdkn2a/Csf1/Elmo1/Lta/Ltb4r1/Lyn/Apobr/Rab20/Sesn2/Clnk/Mrps18b/Usp46/Cluh/Pus7l	15
RGAGGAARY_PU1_Q6	RGAGGAARY_PU1_Q6	66/1341	491/12347	0.0386856	0.377031	0.34775	Slc16a6/Npnt/Acvrl1/Ar/Slc7a1/Camk2b/Capn3/Cbfa2t3/Ccr7/Csf1/Csf2/Elmo1/Ptgdr2/Id3/Cd79b/Il13/Itga2b/Itgb7/Itpr2/Lgals4/Lif/Lta/Ltb4r1/Lyn/Mxd4/Apobr/Msh5/Pou2af1/Ptgs1/Rab20/Rora/St8sia4/Slc39a14/Map9/Slc43a2/Tnf/Etf1/Pprc1/Ikzf2/Smox/Vasn/Cdk8/Map4k2/Clnk/Add3/Ninj2/Proser3/Neurl2/Dlc1/Parp8/Cd101/Asb2/Cxxc5/Spata6/Trip13/Usp46/Pold4/Fbxl20/Ier5l/Skap1/P2ry10/Pus7l/Pbx4/Pik3ap1/Acsbg1/Hmgn3	66	AP1_C	AP1_C	25/731	269/12347	0.0169231	0.163859	0.144207	Mapre3/Abcd1/Atp1b1/Cxcr5/Gadd45a/Map1a/Myb/Sept4/Prx/Rab3d/Tcf7/Rnf144b/Tob1/Tubb4a/Cdh23/Phldb3/Xylt1/Ssh2/Proser3/Rap1gap2/Necab3/Cpne8/Calcoco1/Pold4/Pitpnc1	25	GCGNNANTTCC_UNKNOWN	GCGNNANTTCC_UNKNOWN	9/610	124/12347	0.159847	0.999953	0.995169	Adsl/Cdkn1a/Eif4a1/Hspd1/Hspe1/Galnt10/Socs2/Exoc3l/Noc3l	9
EGR2_01	EGR2_01	30/1341	199/12347	0.0395399	0.377328	0.348024	Ak2/Atp2a2/Bcl6/Runx1/Cdkn2c/Doc2a/Fasl/Map1a/Myb/Prkce/Sox4/Sptb/Thra/Fam214b/Pabpc4/Smyd5/Vash1/Rhbdl3/Eif3b/Syncrip/Enoph1/Rere/Cd3eap/Lmntd2/Fbxl20/Kremen2/Crebrf/Ralgps2/Kcnip2/Sfxn3	30	CHX10_01	CHX10_01	21/731	216/12347	0.0172845	0.164743	0.144985	Bcl6/Zfp36l1/Cacnb3/Cdkn2c/Slc37a4/Aff3/Sema6c/Thra/Tubb4a/Vldlr/Impg2/Rtn4rl1/Ssh2/Plekha6/Rhbdl3/Add3/Syne2/Atxn7l1/Atp2b4/Nebl/Daam2	21	YGCANTGCR_UNKNOWN	YGCANTGCR_UNKNOWN	9/610	124/12347	0.159847	0.999953	0.995169	Slc39a6/Eif4g2/Gspt1/Sema7a/Mat2a/Eif5a/Tacc2/Nop56/0610010F05Rik	9
TAAYNRNNTCC_UNKNOWN	TAAYNRNNTCC_UNKNOWN	26/1341	168/12347	0.0399452	0.377328	0.348024	Arrb1/Npnt/Atf3/Atp2a2/Col11a2/Csf2/Id3/Kcnh2/Nfil3/Rfx2/Sema7a/Sox4/Tbx6/Nr1d1/Hectd2/Pigv/Ppp2r3a/Maml3/Syncrip/Piwil2/Fbxo32/Lmntd2/Fam53b/Sytl2/Adarb2/Cercam	26	AML_Q6	AML_Q6	24/731	258/12347	0.0188141	0.173457	0.152654	B3gnt5/Bcl6/Cxcr5/Runx1/Bloc1s1/Tsc22d3/Itgb7/Dusp1/Ptprs/Slc2a3/Tcf7/Fam117a/Madd/Pigv/Vasn/H2afy/Polg2/Hpcal1/Abhd8/Map1lc3a/Pitpnc1/Purg/Ston1/P2ry10	24	CEBPGAMMA_Q6	CEBPGAMMA_Q6	16/610	247/12347	0.163013	0.999953	0.995169	Tspan9/Prdm1/Entpd1/Cdk6/Csf2/Cycs/Ptk2/Il3/Npm3/Pparg/Mars/B4galt2/Metap2/Zbtb32/Adpgk/Adarb2	16
ETS1_B	ETS1_B	37/1341	255/12347	0.0406969	0.378604	0.349201	Abcg1/Slc7a1/Cbfa2t3/Csf2/Elmo1/Ptk2/Fosl1/Tsc22d3/Hyal2/Il13/Itpr2/Itpr3/Lag3/Lif/Lyn/Nme1/Pou2af1/Tmem71/Map9/Appl2/Zmat3/Etf1/Madd/Map4k2/Slc9a9/Apold1/Dlc1/Klf13/Ruvbl1/Fbxo36/Cpne8/Dab2ip/Pold4/Rab43/Foxn3/Glb1l/Pus7l	37	BACH1_01	BACH1_01	24/731	258/12347	0.0188141	0.173457	0.152654	Abcd1/Atp1b1/Bnip3/Dlg4/Eno2/Kcna2/Lamb3/Myb/Prx/Itgb4/Rab3d/Nr1d1/Rnf144b/Tubb4a/Cdh23/Rell2/Ssh2/Akt3/Ndrg2/Rap1gap2/Ypel5/Rundc3a/Gtpbp2/Bcl9l	24	STAT_01	STAT_01	16/610	247/12347	0.163013	0.999953	0.995169	Prdm1/Ccnd2/Cish/Eif4e/Gzmb/Lta/Nfil3/Osm/Sdc1/Socs2/Dcun1d3/Ppp2r3a/Map2k3/Set/Nek6/Lyrm1	16
SOX9_B1	SOX9_B1	34/1341	232/12347	0.0426936	0.382641	0.352924	Pnrc1/Cd36/Cdkn1b/Chl1/Dgka/Phc1/Ephb6/Fgfr1/Tsc22d3/Hyal2/Klf3/Mbp/Sema6c/Sox4/Larp4/Slc39a14/Tbx6/Trib2/Top1/Vldlr/Zscan2/Tnpo1/Cdk8/Abcf2/Nol4l/Dlc1/Parp8/Bcl11b/Rere/1700025G04Rik/Tspan2/Fam49a/Skap1/Sytl2	34	ETS_Q4	ETS_Q4	23/731	245/12347	0.0192064	0.173457	0.152654	Cbfa2t3/Dgka/Itgb7/Itpr2/Arhgap4/Ggt7/Map9/Nr1d1/Madd/Hcst/Map4k2/Slc9a9/Klf13/Rundc3a/Lsr/Gmfg/Cpne8/Pold4/Rab43/Foxn3/Slc46a3/Nipal3/Skap1	23	NRF2_01	NRF2_01	17/610	265/12347	0.163385	0.999953	0.995169	Kti12/Wdr74/Bcl2l1/Eif2s1/Gspt1/Hsph1/Gnl2/Dcun1d3/BC048403/Eif5a/Prpf19/Tomm40/Nudt5/Ddx39/Rpl34/Lzic/Lyrm1	17
FOXO1_01	FOXO1_01	35/1341	240/12347	0.0427675	0.382641	0.352924	Gpr18/Axin2/Prdm1/Runx1/Ccng2/Ezh1/Grb7/H2afx/Itpr3/Lag3/Bmf/Ndrg1/Nsg2/Orc1/Palm/Pdcd4/Dusp1/Sema6d/Thra/Ube2h/Nmnat2/Ikzf2/Sh3bp5/Zeb2/Sema4g/Atxn7l1/Wdr46/Bcl11b/Cxxc5/Foxn3/Ier5l/Sesn3/Crebrf/H2afv/Fam53b	35	SOX9_B1	SOX9_B1	22/731	232/12347	0.0195592	0.173457	0.152654	Pnrc1/Cdkn1b/Dgka/Phc1/Ephb6/Fgfr1/Tsc22d3/Klf3/Mbp/Sema6c/Sox4/Tbx6/Trib2/Vldlr/Zscan2/Parp8/Bcl11b/Rere/1700025G04Rik/Tspan2/Fam49a/Skap1	22	PAX_Q6	PAX_Q6	16/610	249/12347	0.170685	0.999953	0.995169	Atf3/Prdm1/Hbegf/Havcr2/Stip1/Socs2/Tnfsf10/Lrrk1/Zeb2/Batf3/Slc1a4/B4galt5/Rcl1/Ppid/Ppa1/Cd3eap	16
LBP1_Q6	LBP1_Q6	32/1341	217/12347	0.0447587	0.382641	0.352924	Phldb1/Macrod1/Bnip3/Ccnd2/Cdkn1b/Cdkn2c/Eif4g2/Fgr/Kcna2/P2rx4/Rapsn/Selplg/Tnnt3/Vamp1/Wnt10b/Smg5/Man1c1/Plekha6/Zfp385a/Mycbp/Slc22a17/Spata6/Tmem109/Pold4/Thap3/Rasgef1a/Btbd11/Nol9/Rnf19b/Bcl9l/Kcnip2/Sytl2	32	GFI1_01	GFI1_01	24/731	259/12347	0.0196206	0.173457	0.152654	Slc44a1/Camk2d/Mex3b/Bcl6/Ctla4/Ccr7/Gadd45a/Il16/Stmn1/Nfia/Rora/Sox4/Tmem71/Wdr19/Tet2/Tlr1/Ets1/Pde4d/Map4k2/Rab6b/Add3/Colq/Zbtb20/Bcl9l	24	STAT3_02	STAT3_02	10/610	144/12347	0.175017	0.999953	0.995169	Socs1/Eif4e/Kpnb1/Lta/Tmem37/Rbpj/Eif4g1/Sdc1/Eif5a/Set	10
CAGGTG_E12_Q6	CAGGTG_E12_Q6	289/1341	2440/12347	0.0449421	0.382641	0.352924	Slc44a1/Nt5dc3/Slc16a6/Ypel1/Wdr90/Yars/Unc5b/Coro2a/Slc12a6/Ampd2/Egln1/Npnt/Chrnb1/Actn2/Acvr1b/Akap1/Alcam/Atp1b1/Atp7b/Axin2/Bcl2l1/Bcl6/Prdm1/Cxcr5/Zfp36l1/Hyou1/Cacnb3/Ddr1/Camk2b/Runx1/Cbfa2t3/Cd82/Cdkn2c/Chl1/Cxcr4/Col11a2/Dgka/Dbp/Slc29a2/Dmpk/Doc2a/Dst/S1pr1/Ehd1/Epas1/Ephb6/Esr1/Evpl/Elmo1/F2rl1/Fgr/Fos/Fosl1/Slc37a4/Gabre/Tsc22d3/Gpm6b/Grb7/Grik5/Grin1/Gtf2i/Hbegf/Hyal2/Id3/Ide/Igf1r/…	289	MMEF2_Q6	MMEF2_Q6	24/731	263/12347	0.0231206	0.201479	0.177315	Slc44a1/Bcl6/Cacnb3/Col11a2/Esr1/B4galt1/Klf2/Mxi1/Myb/Prx/Rfx3/Tfdp2/Ikzf2/Ssh3/Add3/Atxn7l1/Zcwpw1/Colq/Ypel5/Wipi1/Sv2a/Prrt2/Zpbp2/Bcl9l	24	MIF1_01	MIF1_01	12/610	179/12347	0.175382	0.999953	0.995169	Grwd1/Bcl2l1/Ccnd2/Socs1/Fgr/Nedd9/Ddx31/Mycbp/Lsm7/Tmem109/Chchd4/Fastkd2	12
AREB6_04	AREB6_04	36/1341	249/12347	0.0450069	0.382641	0.352924	Slc44a1/Prdm1/Cdkn2c/Gart/Igf1r/Lag3/Lst1/Lta/Bmf/Msh5/Map1a/Mxi1/Nedd9/Pdcd4/Sept4/Rora/Sox4/Eif4g1/Trerf1/Nmnat2/Lrrc8a/Zeb2/Rhbdl3/Gemin4/Hip1r/Nol4l/Apold1/Hpcal1/Magohb/Slc25a23/Thap3/Dclk2/Foxn3/Purg/H2afv/Bcl9l	36	NFY_C	NFY_C	23/731	251/12347	0.0247114	0.209364	0.184254	Gtf2i/H2-Ab1/H2-Oa/H2-Q2/Sept4/Sptb/Wdr19/Fam117a/Zfp362/Pcyt1b/Abca7/Iffo1/Sp140/Fbxl8/Dlg3/Pxmp4/Ap3m2/Acyp1/Hist1h2bc/Foxn3/Ier5l/Tmem108/Spock2	23	TAAWWATAG_RSRFC4_Q2	TAAWWATAG_RSRFC4_Q2	11/610	162/12347	0.178026	0.999953	0.995169	Yars/Cdkn1a/Lif/Neb/Pabpc4/Mat2a/Ppp2r3a/Adamts14/Eif5a/Dlc1/Gria3	11
AR_03	AR_03	11/1341	58/12347	0.0454931	0.382641	0.352924	Adcy6/Bcl6/Itga6/Pygm/Larp4/Sdc1/Ikzf2/Smox/Smyd5/Syncrip/Rere	11	RGAGGAARY_PU1_Q6	RGAGGAARY_PU1_Q6	40/731	491/12347	0.0247118	0.209364	0.184254	Acvrl1/Ar/Camk2b/Capn3/Cbfa2t3/Ccr7/Id3/Cd79b/Itga2b/Itgb7/Itpr2/Lgals4/Mxd4/Msh5/Pou2af1/Rora/St8sia4/Map9/Slc43a2/Ikzf2/Smox/Vasn/Map4k2/Add3/Ninj2/Proser3/Neurl2/Parp8/Cd101/Cxxc5/Spata6/Pold4/Fbxl20/Ier5l/Skap1/P2ry10/Pbx4/Pik3ap1/Acsbg1/Hmgn3	40	ATF4_Q2	ATF4_Q2	16/610	251/12347	0.178539	0.999953	0.995169	Noc4l/Cnbp/Ddx3x/F2rl2/Hnrnpab/Psmd7/Penk/Eif4g1/Polr3e/Usp14/Cmss1/Mrps18b/Tmem39a/Chac1/Ddx51/Xpot	16
CCAATNNSNNNGCG_UNKNOWN	CCAATNNSNNNGCG_UNKNOWN	11/1341	58/12347	0.0454931	0.382641	0.352924	Pnrc1/Il6st/St8sia1/Pik3ip1/Utp18/Rcl1/Mrps18b/Chac1/Lman1/Dhcr24/Crebrf	11	EGR2_01	EGR2_01	19/731	199/12347	0.0268824	0.224634	0.197693	Bcl6/Runx1/Cdkn2c/Map1a/Myb/Prkce/Sox4/Sptb/Thra/Fam214b/Rhbdl3/Rere/Lmntd2/Fbxl20/Kremen2/Crebrf/Ralgps2/Kcnip2/Sfxn3	19	CHOP_01	CHOP_01	15/610	234/12347	0.182556	0.999953	0.995169	Iars/Atf3/Prdm1/Cdk6/Cebpb/Eif4a1/Id2/Slc16a11/Tnfsf10/Etf1/Sesn2/Gars/Syncrip/Exosc6/Ndc1	15
MYOD_Q6_01	MYOD_Q6_01	36/1341	250/12347	0.0472999	0.392461	0.361982	Slc44a1/Ppif/Yars/Coro2a/Apbb1/Atp1b1/Axin2/Runx1/Dst/Elmo1/Grin1/Hbegf/Hyal2/Itga6/Itpr2/Kcnh2/Stmn1/Lef1/Mt3/Sell/Hid1/Tuba4a/Zmat3/Ikzf2/Dnajc11/Gadd45g/Smtnl2/Dock6/Nol4l/Parp8/Asb2/Fbxo32/Polr3gl/Dclk2/Naa15/Kcnip2	36	GCCNNNWTAAR_UNKNOWN	GCCNNNWTAAR_UNKNOWN	15/731	147/12347	0.0275537	0.226829	0.199626	Camk2d/Cdkn1b/Cdkn2c/H2afx/Slc2a3/Sox4/Fam117a/Trib2/Ndrg2/Mpp2/Ldhd/Necab3/Ier5l/Lmbr1l/Ralgps2	15	EVI1_01	EVI1_01	2/610	16/12347	0.185701	0.999953	0.995169	Ptgdr2/Asb2	2
OCT_C	OCT_C	37/1341	259/12347	0.0495494	0.401227	0.370067	Prdm1/Cbfa2t3/Gcnt2/Tsc22d3/Grcc10/Itpr3/Lyn/Arhgap4/Nedd9/Nfia/Rras/Sema6c/Sema7a/Pmel/Slc1a2/Tcf7l1/Fam117a/Nr1d1/Thra/Tnfrsf9/Ikzf2/Zfp362/Ppp2r3a/Pcyt1b/Cdr2l/Pde4d/Plekha6/Hist3h2a/Nol4l/Gria3/Zbtb20/Hist1h2bc/Fbxo24/Manf/Sesn3/Armc6/Hist3h2ba	37	CRX_Q4	CRX_Q4	24/731	268/12347	0.0281543	0.226829	0.199626	Zfp36l2/Cdkn2c/Dlg4/Gucy2e/Kcnh2/Msh5/Pcsk1/Rora/Tcf7/Tsc22d1/Dap/Pde4d/Cacna2d4/Maml3/Zbtb20/Syne1/Ssbp2/Ptms/Zpbp2/Pold4/Zbtb4/Ralgps2/Igsf3/Kcnip2	24	TGANNYRGCA_TCF11MAFG_01	TGANNYRGCA_TCF11MAFG_01	18/610	290/12347	0.189234	0.999953	0.995169	Slc16a6/Slc35b1/Prdm1/Clcn5/Cnbp/Hspa9/Lta/Psmd7/Nedd9/Pparg/Psmc5/Ran/Larp4/Tuba4a/Gadd45g/Ftsj3/Angptl4/Pop1	18
TCCCRNNRTGC_UNKNOWN	TCCCRNNRTGC_UNKNOWN	31/1341	211/12347	0.0496633	0.401227	0.370067	Dlg4/Gart/Tsc22d3/Gspt1/Hsph1/Ifrd2/Kpnb1/Stmn1/Mbp/Fyco1/Pa2g4/Rpl30/Polr1a/Ccdc28a/Prmt5/Eif5a/Prpf19/Zfp354c/Krr1/Rpp30/Scamp4/Rrs1/Pes1/Calcoco1/Fam189b/Ptcd3/Cd3eap/Ndc1/Xpot/Cep97/9130401M01Rik	31	CATTGTYY_SOX9_B1	CATTGTYY_SOX9_B1	30/731	352/12347	0.0282607	0.226829	0.199626	Pnrc1/Phc1/Ephb6/Fgfr1/Stmn1/Bmf/Mbp/Numbl/Sept4/Sema6c/Pmel/Tfdp2/Tbx6/Trib2/Tiam1/Vldlr/Zscan2/Zfp362/Cdr2l/Ets1/Ndrg2/Apln/Stag3/Dclk2/Gpc2/Fbxl20/Tubb2b/Fam49a/Fam53b/Hmgn3	30	ETS1_B	ETS1_B	16/610	255/12347	0.19478	0.999953	0.995169	Slc7a1/Csf2/Elmo1/Ptk2/Fosl1/Hyal2/Il13/Lif/Lyn/Nme1/Zmat3/Etf1/Dlc1/Ruvbl1/Dab2ip/Pus7l	16
FOX_Q2	FOX_Q2	30/1341	204/12347	0.0522466	0.40774	0.376074	Atp2a2/Prdm1/Ccnd2/Cdkn1a/Cnbp/Gcnt2/Nfia/Pdcd4/Rfx3/Rora/Tet2/Tnfsf10/Tob1/Trerf1/Nmnat2/Tapt1/Neil3/Adamts14/Vasn/Sema4g/H2afy/Atxn7l1/Crim1/Zbtb20/Necab3/Xpo4/Bcl11b/Phtf2/Nebl/H2afv	30	GATTGGY_NFY_Q6_01	GATTGGY_NFY_Q6_01	83/731	1146/12347	0.0295767	0.234309	0.206208	Aldh6a1/Dhx57/Gramd3/Atp1b1/Cacna1b/Runx1/Ccng2/Dbp/Gabrr2/Grcc10/Gtf2i/H2-Ab1/H2-DMa/H2-Oa/H2-Ob/H2-Q2/H2afx/Itpr2/Stmn1/Sertad3/Pdcd4/Pde6d/Pdk2/Per3/Prkcz/Sept4/St8sia1/St8sia4/Sox4/Sptb/Wdr19/Slc43a2/Fam117a/Pik3ip1/Cntrob/Nr1d1/Tsc22d1/Tiam1/Vamp1/Vldlr/Wbp1/Fam214b/Zfp362/Atp10d/Cdr2l/Tmem8b/Nphp4/Abca7/Lix1l/Pdlim4/Hist3h2a/Iffo1/Colq/Ypel5/Nxpe3/Fbxl8/Rundc3a/Dlg3/Irf6/Rasa4/Gtpbp2/Txnip/…	83	CEBPB_02	CEBPB_02	16/610	256/12347	0.198949	0.999953	0.995169	Rexo2/Prdx3/Ccnd2/Eif4a1/Fcer1g/Nfil3/Pparg/Ccl3/Socs2/Top1/Dyrk3/Zeb2/Nol4l/Syncrip/Nek6/Aqp9	16
IRF_Q6	IRF_Q6	35/1341	244/12347	0.0522812	0.40774	0.376074	Cdk6/Socs1/Cxcr4/Dgka/Ehd1/Eomes/Esr1/Ptk2/H2-Q2/Itgb7/Lsp1/Myb/Ncf1/Osm/Sell/Tfdp2/Sema6d/Top1/Zscan2/Ikzf2/Pigv/Tnfsf13b/Zeb2/Nod2/Armcx6/Zfp385a/Syne2/Atxn7l1/Hpcal1/Gria3/Ube2l6/Zbtb32/Slc15a3/Dhx58/Tmem108	35	AP1_Q2	AP1_Q2	23/731	257/12347	0.0313573	0.24523	0.215819	Mapre3/Axin2/Cdkn1b/Gadd45a/Dnm1/Fos/Kcnh2/Lamb3/Mfge8/Map1a/Endou/Rnf144b/Tob1/Rell2/Gsn/Zfp362/Ssh2/Slc9a9/Rap1gap2/Necab3/Rab37/Zpbp2/Pitpnc1	23	HNF4_Q6	HNF4_Q6	16/610	256/12347	0.198949	0.999953	0.995169	Npnt/Atf4/Prdm1/Hbegf/Id2/Ajuba/Lad1/Slc39a14/Abcf2/Gria3/Asb2/Exosc7/Dusp3/Lyrm1/Ttc27/Ipo4	16
TGACCTY_ERR1_Q2	TGACCTY_ERR1_Q2	127/1341	1021/12347	0.0524617	0.40774	0.376074	Synpo/Slc16a6/Pnrc1/Ak2/Akap1/Atf3/Atp1b1/Atp5g1/Bckdha/Bcl6/Bnip3/Btg2/Cdkn1a/Cebpb/Csf2/Slc29a2/Dmpk/Dnm1/Eif4e/Fbln1/Hipk2/Hrc/Prmt1/Hspd1/Hspa9/Hspe1/Id3/Insr/Itga7/Kcnc1/Kif5a/Stmn1/Ntng2/Smad7/Map1a/Mttp/Nedd9/Nfil3/Npas2/Osm/Pde1a/Phb/Prlr/Pygm/Ranbp1/Rasgrp2/Sema7a/St8sia1/Sox12/Sox4/Larp4/Syngr3/Tmem71/Prdm9/Tbx6/Tcf7/Socs2/Xylt2/Stac2/Tubb4a/Vamp1/Vamp2/Pim3/Zmat3/Trerf1/Rell2/Hectd2/Cd…	127	IRF_Q6	IRF_Q6	22/731	244/12347	0.0323164	0.246757	0.217164	Cxcr4/Dgka/Esr1/H2-Q2/Itgb7/Lsp1/Myb/Ncf1/Sell/Tfdp2/Zscan2/Ikzf2/Pigv/Tnfsf13b/Nod2/Armcx6/Syne2/Atxn7l1/Hpcal1/Ube2l6/Dhx58/Tmem108	22	PAX4_01	PAX4_01	16/610	256/12347	0.198949	0.999953	0.995169	Slc35b1/Prdm1/Eif4a1/Kpnb1/Galnt10/Ranbp1/Larp4/Pabpc4/Dnajc11/Gadd45g/Eif5a/Usp39/Syncrip/Nob1/Slc16a10/Rnf19b	16
AP1_C	AP1_C	38/1341	269/12347	0.0542204	0.416041	0.383731	Mapre3/Rexo2/Tsr1/Slc16a6/Slc35b1/Abcd1/Atp1b1/Prdm1/Cxcr5/Gadd45a/Fosl1/Lmna/Map1a/Myb/Sept4/Prx/Rab3d/Tcf7/Rnf144b/Tob1/Tuba4a/Tubb4a/Cdh23/Phldb3/Xylt1/Ssh2/Gadd45g/Slc4a11/Polr3e/Proser3/Rap1gap2/Necab3/Cpne8/Calcoco1/Pold4/Psmd1/Pitpnc1/Xpot	38	PR_Q2	PR_Q2	23/731	258/12347	0.0325849	0.246757	0.217164	Cacnb3/Cd24a/Cdkn1b/Cxcr4/Gpm6b/Kcnc1/Klf3/Mxi1/Tcn2/Pigv/Ssh2/Pde4d/Fry/Dlg3/Cacna2d2/Necab3/Cldn10/Ssbp2/Rere/Pold4/Palld/Sesn3/Cul9	23	PAX5_02	PAX5_02	2/610	17/12347	0.203973	0.999953	0.995169	Coro2a/Zeb2	2
ETS_Q4	ETS_Q4	35/1341	245/12347	0.0548849	0.416041	0.383731	Cbfa2t3/Dgka/Elmo1/Ptk2/Hbegf/Hyal2/Il13/Itgb7/Itpr2/Lif/Lyn/Arhgap4/Ggt7/Map9/Nr1d1/Zmat3/Etf1/Madd/Gdpd5/Hcst/Map4k2/Slc9a9/Klf13/Rundc3a/Lsr/Gmfg/Cpne8/Dab2ip/Pold4/Rab43/Foxn3/Slc46a3/Nipal3/Skap1/Pus7l	35	LBP1_Q6	LBP1_Q6	20/731	217/12347	0.0327662	0.246757	0.217164	Phldb1/Macrod1/Bnip3/Cdkn1b/Cdkn2c/Kcna2/P2rx4/Selplg/Tnnt3/Vamp1/Man1c1/Plekha6/Slc22a17/Spata6/Pold4/Thap3/Rasgef1a/Btbd11/Bcl9l/Kcnip2	20	HSF1_01	HSF1_01	16/610	258/12347	0.20741	0.999953	0.995169	Ccng1/Cct3/Cish/Ehd1/Eomes/Fkbp4/Hsph1/Hspd1/Larp4/Socs2/Vash1/Nek6/Lap3/Nob1/Isyna1/Neto2	16
STAT5A_01	STAT5A_01	35/1341	247/12347	0.0603738	0.452067	0.416959	Synpo/Apbb1/Atp2a2/Bcl6/Prdm1/Cxcr5/Cish/Dgka/Phc1/Eif4e/Fos/Lif/Mttp/Nfia/Nfil3/Osm/Rras/St8sia1/Sdc1/Sema6d/Socs2/Tnfrsf9/Lrrc29/Map2k3/Batf3/Apold1/Colq/Ctps/Tspan4/Nob1/Ift80/Tmem163/Palld/Crebrf/Prelid2	35	FOX_Q2	FOX_Q2	19/731	204/12347	0.0335474	0.24956	0.21963	Nfia/Pdcd4/Rfx3/Rora/Tet2/Tob1/Trerf1/Nmnat2/Tapt1/Neil3/Vasn/Sema4g/H2afy/Atxn7l1/Zbtb20/Necab3/Bcl11b/Nebl/H2afv	19	NFE2_01	NFE2_01	16/610	258/12347	0.20741	0.999953	0.995169	Rexo2/Slc16a6/Dph1/Prdm1/Cdkn1a/Clcn5/Doc2a/Hspa9/Id2/Psmd7/Eif4g1/Bag2/Tuba4a/Gadd45g/Kbtbd8/Angptl4	16
HNF4_Q6	HNF4_Q6	36/1341	256/12347	0.0629096	0.462414	0.426502	Pls1/Sept10/Npnt/Aqp3/Atf4/Prdm1/Grb7/Hbegf/H2afx/Id2/Insr/Ajuba/Lad1/Mxd4/Bmf/Mttp/Rab3d/Slpi/Slc39a14/Abcf2/Slc41a2/Sp140/Cbx7/Wipi1/Gria3/Asb2/Exosc7/4930523C07Rik/Ptms/Dusp3/Ier5l/Lyrm1/Ttc27/Klc4/Sesn3/Ipo4	36	HOXA4_Q2	HOXA4_Q2	23/731	260/12347	0.0351483	0.254603	0.224068	Camk2d/Cxcr5/Zfp36l1/Zfp36l2/Cacna1s/Cacnb3/Fmo5/Slc37a4/H2afx/Npas2/Stac2/Thra/Tob1/Tubb4a/Pbxip1/Ssh2/Plekha6/Pgap1/Rhbdl3/Gpr157/Syne2/Atp2b4/Atp2a3	23	TTGCWCAAY_CEBPB_02	TTGCWCAAY_CEBPB_02	5/610	64/12347	0.208389	0.999953	0.995169	Prdx3/Cebpb/Eif4a1/Gsr/Syncrip	5
MYCMAX_03	MYCMAX_03	35/1341	248/12347	0.0632619	0.462414	0.426502	Rexo2/Aldh6a1/Akap1/Atf4/Cdkn2c/Cebpb/Ddx3x/Eif4e/Stmn1/Lef1/Lig3/Odc1/Sigmar1/Pfdn2/Shmt1/Eif4g1/Nr1d1/Pprc1/Pabpc4/Mat2a/Plcg2/Gadd45g/Plekha6/Timm8a1/Neurl2/Nop58/Syncrip/Cyp2d22/Zfp318/Chst11/Fkbp11/Cluh/Glb1l/Manf/Crebrf	35	SRY_01	SRY_01	20/731	219/12347	0.0355965	0.254603	0.224068	Cdkn2c/S1pr1/Stmn1/Mxi1/Nfia/Pdcd4/Selenbp1/St8sia1/Tcp11l2/Hectd2/Nmnat2/Zfp362/Crebl2/Sema4g/Ing4/Bend5/1700025G04Rik/Lmbr1l/Fam53b/Ralgps2	20	E2F1_Q3_01	E2F1_Q3_01	15/610	240/12347	0.208421	0.999953	0.995169	Ak2/Cdc25a/Cdk6/Fosl1/Gspt1/Kpnb1/Lrp8/Ranbp1/Eif4g1/Ahctf1/Dnajc11/Eif5a/Syncrip/Eif1ax/Dctpp1	15
OCT1_05	OCT1_05	34/1341	241/12347	0.0666262	0.481277	0.4439	Atp2a2/Zfp36l1/Fos/Itpr3/Lyn/Arhgap4/Nedd9/Prkcb/Rras/Sema6c/Sema7a/Pmel/Tcf7l1/Aldh5a1/Thra/Impg2/Trerf1/Ikzf2/Neil3/Ppp2r3a/Gadd45g/Pde4d/Plekha6/Scml4/Hist3h2a/Nol4l/Maml3/Parp8/Gria3/Zbtb20/Gprc5b/Manf/Armc6/Hist3h2ba	34	AAAYWAACM_HFH4_01	AAAYWAACM_HFH4_01	22/731	247/12347	0.0363122	0.254603	0.224068	Slc44a1/Bcl6/Evl/Grb7/Klf3/Ndrg1/Nsg2/Pdcd4/Inpp5k/Prx/Dusp1/Mylip/Nmnat2/Vasn/Bcl11b/Mboat2/Cxxc5/Fam49a/Crebrf/H2afv/Ralgps2/P2ry10	22	TAAYNRNNTCC_UNKNOWN	TAAYNRNNTCC_UNKNOWN	11/610	168/12347	0.209027	0.999953	0.995169	Npnt/Atf3/Atp2a2/Csf2/Nfil3/Sema7a/Ppp2r3a/Syncrip/Piwil2/Sytl2/Adarb2	11
HSF1_01	HSF1_01	36/1341	258/12347	0.0688529	0.491578	0.453401	Actn2/Adcy6/Abcd1/Bcl6/Smyd1/Ccng1/Cct3/Cish/Ehd1/Eomes/Fkbp4/Fos/Hsph1/Hspd1/Jun/Pde6d/Dusp1/Rasgrp2/Larp4/Socs2/Trerf1/Gsn/Vash1/Carf/Rab6b/Sidt1/Zbtb20/Cacna2d2/Nek6/Lap3/Nob1/Gdpd3/Isyna1/Ier5l/Neto2/Purg	36	SMAD_Q6	SMAD_Q6	22/731	247/12347	0.0363122	0.254603	0.224068	Mex3b/Chrnb2/Ccni/S1pr1/Phc1/Kcnc1/Kcnh2/Stmn1/Lag3/Lamb3/Sertad3/Bmf/Prx/Rora/Rnf144b/Syt11/Zfp362/Nyap1/Atp2b4/1700025G04Rik/Pold4/Skap1	22	SP1_Q6_01	SP1_Q6_01	15/610	241/12347	0.212887	0.999953	0.995169	Atp2a2/Prmt1/Ajuba/Shmt1/Slc1a2/Polr3e/BC048403/Pusl1/Smoc1/Myo19/Idh3a/Elac2/Coa7/Cd3eap/Lyrm1	15
TGTYNNNNNRGCARM_UNKNOWN	TGTYNNNNNRGCARM_UNKNOWN	14/1341	85/12347	0.0734686	0.518502	0.478235	Slc44a1/Camk2d/Btg2/Elmo1/P2rx4/Selplg/Nr1d1/Tsc22d1/Tnfrsf8/Zeb2/Sidt1/Mpp2/Fam49a/Fam53b	14	TAL1ALPHAE47_01	TAL1ALPHAE47_01	22/731	247/12347	0.0363122	0.254603	0.224068	Haao/Cbfa2t3/Hck/Cd79b/Aff3/Map1a/Npas2/Nsg2/Numbl/Pde4b/Sox12/Tfdp2/Tmem71/Hid1/Cdh23/Ikzf2/Pbxip1/Ssh2/Pdlim4/March3/Bcl11b/Zfp821	22	E2F_Q3	E2F_Q3	14/610	223/12347	0.213831	0.999953	0.995169	Cdc25a/Kpnb1/Ncl/Orc1/Ranbp1/Rbpj/Shmt1/Dnajc11/Mat2a/Abcf2/Eif1ax/Dctpp1/Trmt6/Pelp1	14
NFY_Q6	NFY_Q6	35/1341	252/12347	0.0758024	0.528894	0.487819	Aldh6a1/Ak2/Gart/Grcc10/H2-Ab1/H2-DMa/H2-Oa/Lrp8/Neb/Osm/Prkcb/Sept4/Wdr19/Pik3ip1/Tiam1/Zfp362/Sesn2/Kbtbd8/Abca7/Abcf2/Imp4/Zfp385a/Iffo1/Apold1/Dlg3/Txnip/Pxmp4/Acyp1/Elac2/Chac1/Nup37/Fbxo24/Ier5l/Ddias/Tmem108	35	NFKAPPAB65_01	NFKAPPAB65_01	21/731	234/12347	0.0374679	0.259721	0.228572	Slc44a1/Atp1b1/Cxcr5/Ddr1/Col11a2/Il6st/Ltb/Bmf/Rras/Sdc4/Fam117a/Trib2/Ube2h/Plxnb1/Lix1l/Baz2b/Parp8/Cyp2d22/Calcoco1/Prrt2/Purg	21	SYATTGTG_UNKNOWN	SYATTGTG_UNKNOWN	14/610	223/12347	0.213831	0.999953	0.995169	Tsr1/Bcl2l1/Ddx3x/Ifrd2/Nfil3/Rpl30/Eif4g1/Gdpd5/Polr3e/Nol4l/Sept11/Tomm40/Gria3/Ddx39	14
CREL_01	CREL_01	35/1341	253/12347	0.0791906	0.537779	0.496014	Slc44a1/Slc16a6/Actn1/Cxcr5/Ddr1/Cdk6/Col11a2/Ehd1/Il13/Il2ra/Ltb/Rras/Sptb/Eif4g1/Sdc4/Fam117a/Trib2/Tnfrsf9/Ube2h/Wnt10b/Gdpd5/Plxnb1/Hcst/Eif5a/Lix1l/Tacc1/Baz2b/Parp8/Blcap/Cyp2d22/Smoc1/Calcoco1/Prrt2/Pogk/Purg	35	FOXD3_01	FOXD3_01	18/731	194/12347	0.0390522	0.264267	0.232574	Slc44a1/Bcl6/Cacnb3/Runx1/Grb7/H2afx/Atcay/Aff3/Rora/Tob1/Utrn/Ikzf2/Pcyt1b/Parp8/Bcl11b/Fam49a/Fam53b/Ralgps2	18	NFAT_Q4_01	NFAT_Q4_01	16/610	260/12347	0.216034	0.999953	0.995169	Slc16a6/Prdm1/Ddx3x/Eomes/Il13/Nfil3/Stip1/Utp18/Ppan/Ppp2r3a/Map2k3/B4galt5/Isyna1/Gtf2e1/Spag17/Nkrf	16
ATF3_Q6	ATF3_Q6	34/1341	245/12347	0.0798579	0.537779	0.496014	Pnrc1/Atf3/Bcl6/Bnip3l/Zfp36l1/Ccni/Cdkn1a/Clcn5/Ehd1/Gpm6b/Jun/Dusp1/Hid1/Top1/Ube2h/Thoc1/Pbxip1/Ablim2/Pfas/Abce1/Ing4/Klf13/Rundc3a/Cmss1/Map1lc3a/Tmem39a/Rnf166/Ddx51/Pitpnc1/Dusp3/Tubb2b/Daam2/Tnfrsf21/Adarb2	34	E47_01	E47_01	22/731	249/12347	0.0391731	0.264267	0.232574	Cacnb3/Runx1/Cbfa2t3/Ephb6/Gpm6b/Itga6/Kcnh2/Map1a/Nsg2/Numbl/Sox12/Mylip/Thra/Rell2/Parp8/Cacna2d2/Bcl11b/Ier5l/Tubb2b/Btbd11/Bcl9l/Kcnip2	22	YRCCAKNNGNCGC_UNKNOWN	YRCCAKNNGNCGC_UNKNOWN	5/610	65/12347	0.217346	0.999953	0.995169	Ptprf/Dnajc11/Dctpp1/Nol11/Dhcr24	5
HMGIY_Q6	HMGIY_Q6	34/1341	245/12347	0.0798579	0.537779	0.496014	Slc7a1/Bcl6/Gpr65/Il16/Klrc2/Stmn1/Lif/Rbpj/St8sia1/Eif4g1/Stip1/Fam117a/Tert/Tex2/Tsc22d1/Tnfsf4/Hectd2/Ikzf2/Ppp2r3a/Pde4d/Nphp4/Map2k3/Cops7a/Srr/Ndrg2/B4galt5/Tacc2/Ift80/Ptms/Zpbp2/1700025G04Rik/Fam98a/Fastkd2/Il24	34	CCAWYNNGAAR_UNKNOWN	CCAWYNNGAAR_UNKNOWN	14/731	141/12347	0.0396608	0.264267	0.232574	Dhx57/Bcl6/Il6st/Jun/Pmel/Sox4/Arhgap33/Ing4/Hist3h2a/Slc22a17/Polr3gl/Foxn3/Fam49a/Hist3h2ba	14	E2F1DP1RB_01	E2F1DP1RB_01	14/610	224/12347	0.218534	0.999953	0.995169	Ak2/Cdc25a/Eif4a1/Gspt1/Kpnb1/Ncl/Rbpj/Dnajc11/Mat2a/Eif1ax/Dctpp1/Trmt6/Cd3eap/Nolc1	14
GGGCGGR_SP1_Q6	GGGCGGR_SP1_Q6	336/1341	2900/12347	0.0812699	0.537779	0.496014	Mapre3/Snx21/Gldc/Ypel1/Macrod1/Yars/Unc5b/Nod1/Ddb2/Camk2d/B3gnt5/Pnrc1/Actn1/Cse1l/Chrnb1/Ak2/Alcam/Abcd1/Aldh2/Dph1/B3galt6/Apbb1/Aprt/Ar/Atf3/Atp1b1/Slc7a1/Axin2/Bach2/Bcl2l1/Bcl6/Zfp36l1/Zfp36l2/Hyou1/Calr/Capn5/Cbfa2t3/Ccng2/Ccni/Cct3/Cdc25a/Cdc25b/Cdkn1a/Cdkn1b/Cdkn2c/Cebpb/Cish/Socs1/Crip1/Cd55/Dgka/Dapk2/Dbp/Dyrk1b/Eif4a1/Eif4g2/Eno2/Ephb6/Epn2/Epor/Evpl/Fasl/Fbl/Fgfr1/Fkbp4/Fosl1/Tsc22d…	336	IK3_01	IK3_01	20/731	222/12347	0.0401757	0.264267	0.232574	Slc44a1/Actn1/Chrnb2/Fos/Tsc22d3/Kcnh2/Serpini1/Evi5l/Fam117a/Tsc22d1/Madd/Zfp362/Hcst/Scml4/Tmc4/Baz2b/Parp8/Gabbr1/Map1lc3a/Prrt2	20	TGACCTY_ERR1_Q2	TGACCTY_ERR1_Q2	56/610	1021/12347	0.220464	0.999953	0.995169	Slc16a6/Ak2/Akap1/Atf3/Atp5g1/Cdkn1a/Cebpb/Csf2/Slc29a2/Dmpk/Eif4e/Hrc/Prmt1/Hspd1/Hspa9/Hspe1/Nedd9/Nfil3/Osm/Pde1a/Phb/Ranbp1/Sema7a/Larp4/Socs2/Pim3/Zmat3/Cdc42bpa/Gpr55/Dnajc11/Naa25/Ppp2r3a/Adamts14/Cops7a/Timm9/Tomm40/Timm23/Blcap/Mrpl12/Slc37a2/Smoc1/Bzw2/Polr3d/Ergic1/Idh3a/Ppa1/Comtd1/Wdr77/Chchd4/Dusp3/Lrpprc/Cluh/Mrpl47/Manf/Rnf19b/Usp31	56
E47_02	E47_02	34/1341	246/12347	0.0834305	0.537779	0.496014	Unc5b/Egln1/Chrnb1/Bcl2l1/Dgka/Dmpk/S1pr1/Ephb6/Gabre/Ide/Aff3/Bmf/Npas2/Nsg2/Numbl/Pde4b/Sept4/Pou2af1/Sox12/Trib2/Thra/Wnt10b/Trerf1/Rell2/Ikzf2/Sema4g/Syne2/Lsr/Bzw2/Armcx2/Usp46/Btbd11/Naa15/Sytl2	34	MYOD_Q6_01	MYOD_Q6_01	22/731	250/12347	0.0406643	0.264267	0.232574	Slc44a1/Apbb1/Atp1b1/Axin2/Runx1/Dst/Grin1/Itga6/Itpr2/Kcnh2/Stmn1/Lef1/Sell/Hid1/Ikzf2/Smtnl2/Dock6/Parp8/Fbxo32/Polr3gl/Dclk2/Kcnip2	22	MAZ_Q6	MAZ_Q6	12/610	190/12347	0.230336	0.999953	0.995169	Yars/Plk3/Eif4g2/Gtf2h1/Lmna/Ptpn5/Ptprf/Pprc1/Sesn2/Tmem109/Coa7/Cul2	12
TAL1BETAITF2_01	TAL1BETAITF2_01	34/1341	246/12347	0.0834305	0.537779	0.496014	Haao/Atp8a1/Zfp36l1/Cbfa2t3/Ctla4/Cdk6/Elmo1/Cd79b/Aff3/Lef1/Map1a/Neb/Numbl/Pde1a/Ell2/Sox12/Serpini1/Tfdp2/Tmem71/Sema6d/Hid1/Cdh23/Ikzf2/Pbxip1/Pdlim4/Slc9a9/Zbtb20/Bcl11b/Asb2/Fbxo36/Rasl11b/Pdia6/Naa15/Zfp821	34	AP1_Q4	AP1_Q4	23/731	264/12347	0.0407232	0.264267	0.232574	Mapre3/Synpo/Axin2/Bnip3/Dnm1/Kcnh2/Lamb3/Map1a/Endou/Tcf7/Rnf144b/Rell2/Gsn/Zfp362/Akt3/Pde4d/Rap1gap2/Atxn7l1/Rundc3a/Necab3/Zpbp2/Tecpr1/Pitpnc1	23	TTCYRGAA_UNKNOWN	TTCYRGAA_UNKNOWN	19/610	319/12347	0.230967	0.999953	0.995169	Cct8/Cdkn1a/Gcnt2/Hsph1/Hspd1/Hspa9/Hspe1/Nudc/Sod2/Stip1/Top1/Mat2a/Dcun1d3/Aoah/Syncrip/Zbtb32/Myo19/Ppid/Lyrm1	19
TTGTTT_FOXO4_01	TTGTTT_FOXO4_01	238/1341	2025/12347	0.0859086	0.537779	0.496014	Slc44a1/Slc16a6/Utp15/Rrn3/Ypel1/Dhx57/Slc12a6/Pnrc1/Tspan9/Adtrp/Gpr18/Acvr1b/Akap1/Dph1/Slc19a2/Atp2a2/Atp6v0a1/Slc7a1/Slc7a3/Axin2/Bcl6/Prdm1/Cxcr5/Btg2/Runx2/Runx1/Ccng2/Ctla4/Cd24a/Cd36/Entpd1/Cdc25a/Cdk6/Cdkn1b/Cdkn2c/Chl1/Clcn5/Dgka/Dbp/Dst/S1pr1/Ehd1/Eif2s1/Emb/Ephb6/Epn2/Evl/Ezh1/Gabre/Tsc22d3/Grb7/Gzma/Hyal2/Id2/Id3/Igf1r/Il18/Il6st/Insr/Itga2/Itpr3/Klf3/Aff3/Stmn1/Lag3/Lif/Sertad3/Bmf/…	238	AACTTT_UNKNOWN	AACTTT_UNKNOWN	127/731	1862/12347	0.0434047	0.277953	0.244618	Snx21/Aldh6a1/Camk2d/Impa2/Adcy6/Alcam/Abcd1/Axin2/Bcl6/Zfp36l1/Zfp36l2/Cacnb1/Cacnb3/Runx1/Cbfa2t3/Ctss/Esr1/F2rl1/Fcgrt/Fgfr1/Fos/Id3/Igf1r/Il16/Il6st/Jun/Kit/Aff3/Lef1/Ntng2/Bmf/Fyco1/Mxi1/Nfia/Npas2/Ctnnd2/Nsg2/Pcsk1/Pde4b/Itgb4/Rfx3/Rora/St8sia1/Snn/Sox4/Serpini1/Sptb/Pde2a/Btla/Sdc4/Tfdp2/Arhgef11/Tcf7l1/Tcp11/Xylt2/Stac2/Nr1d1/Tsc22d1/Mylip/Rnf144b/Tlr1/Tob1/Vldlr/Trerf1/Hectd2/Plcl1/Ikzf2…	127	CREB_02	CREB_02	16/610	264/12347	0.233748	0.999953	0.995169	Mdn1/Noc4l/Gtf2h1/Hnrnpab/Ell2/Nol10/Umps/Thoc1/BC048403/Eif5a/Cmss1/Tmem39a/Med27/Ddx51/Usp36/Pelp1	16
SMAD_Q6	SMAD_Q6	34/1341	247/12347	0.0871109	0.537779	0.496014	Mex3b/Chrnb2/Runx2/Ccni/Entpd1/S1pr1/Phc1/Eif4e/Eif4g2/Prmt1/Ajuba/Kcnc1/Kcnh2/Stmn1/Lag3/Lamb3/Sertad3/Bmf/Prx/Rora/Rnf144b/Syt11/Zfp362/Dnajc11/Dusp5/Zeb2/Nyap1/Atp2b4/Crim1/Xpo4/Mrps18b/1700025G04Rik/Pold4/Skap1	34	GR_Q6_01	GR_Q6_01	23/731	266/12347	0.0437434	0.277953	0.244618	B3gnt5/Atp8a1/Cdkn1b/Cxcr4/Itpr3/Klf3/Aff3/Stmn1/Mmp11/Ctnnd2/Rora/Tet2/Tcn2/Fam117a/Tnnt3/Tubb4a/Ssh2/Akap5/Ets1/Parp8/Mboat2/Tubb2b/Sesn3	23	CTGYNNCTYTAA_UNKNOWN	CTGYNNCTYTAA_UNKNOWN	6/610	84/12347	0.234661	0.999953	0.995169	Prdm1/Lig3/Smg5/Dab2ip/Cd3eap/Pus7l	6
EVI1_01	EVI1_01	4/1341	16/12347	0.0872369	0.537779	0.496014	Ptgdr2/Tob1/Ikzf2/Asb2	4	FOXO1_02	FOXO1_02	21/731	239/12347	0.0453475	0.279665	0.246125	Ezh1/Tsc22d3/Grb7/Il6st/Ndrg1/Pts/Rora/Tmem71/Tet2/Tcf7/Pik3ip1/Nr1d1/Thra/Trerf1/Crebl2/Lix1l/Fry/Ptms/Foxn3/Pitpnc1/Crebrf	21	STAT1_02	STAT1_02	15/610	247/12347	0.240547	0.999953	0.995169	Cdk6/Ccr4/Gspt1/Hspd1/Hspe1/Ajuba/Polr1b/Eif4g1/Mars/Timm17a/Gnl2/Prpf19/Zfp385a/Set/Lzic	15
GGGTGGRR_PAX4_03	GGGTGGRR_PAX4_03	153/1341	1272/12347	0.0873404	0.537779	0.496014	Mapre3/Igflr1/Slc39a6/Slc12a6/Mex3b/Pecr/Abcd1/Bach2/Prdm1/Cacnb1/Capn5/Cbfa2t3/Ccnd2/Entpd1/Cdk6/Cdkn1a/Cdkn1b/Socs1/Col11a2/Cd55/Dmpk/S1pr4/Eif4e/Eif4g2/Eno2/Ephb6/Evpl/Fgfr1/Slc37a4/Gpm6b/Grb7/Gspt1/Hbegf/H2afx/Hyal2/Id3/Cd79b/Kpnb1/Itga2/Itga6/Itgb7/Ajuba/Jun/Kcnh2/Klf3/Lag3/Lif/Zfp287/Apobr/Bmf/Map1a/Mxi1/Ctnnd2/Numbl/Oaz2/Prkce/Pa2g4/Ptprf/Pygm/Rab3d/Rasgrp2/Rora/Sema6c/Sema7a/St8sia1/Serpi…	153	MEF2_Q6_01	MEF2_Q6_01	21/731	239/12347	0.0453475	0.279665	0.246125	Slc44a1/Adcy6/Capn3/Esr1/B4galt1/Itga7/Jun/Mfge8/Ctnnd2/Prx/Rfx3/Tmem71/Tsc22d1/Zfp362/Inpp4a/Armcx6/Colq/Atp2a3/Hdac7/Sv2a/Rere	21	AGCYRWTTC_UNKNOWN	AGCYRWTTC_UNKNOWN	8/610	120/12347	0.241721	0.999953	0.995169	Clcn5/Ptgdr2/Lif/Apobr/Pparg/Zmat3/Zeb2/Nol4l	8
HFH3_01	HFH3_01	27/1341	190/12347	0.0875861	0.537779	0.496014	Slc44a1/Atp2a2/Prdm1/Runx2/Cnbp/Gabre/Grb7/Grcc10/Id2/Lta/Nfia/Nsg2/Prx/Dusp1/Tnf/Tob1/Ube2h/Nmnat2/Slc35c2/Adamts14/Ssh3/Vasn/Atxn7l1/Crim1/Parp8/Bcl11b/Phtf2	27	CREL_01	CREL_01	22/731	253/12347	0.0453883	0.279665	0.246125	Slc44a1/Actn1/Cxcr5/Ddr1/Col11a2/Ltb/Rras/Sptb/Sdc4/Fam117a/Trib2/Ube2h/Plxnb1/Hcst/Lix1l/Tacc1/Baz2b/Parp8/Cyp2d22/Calcoco1/Prrt2/Purg	22	RYTGCNNRGNAAC_MIF1_01	RYTGCNNRGNAAC_MIF1_01	6/610	85/12347	0.242878	0.999953	0.995169	Bcl2l1/Bop1/Fgr/Lsm7/Kcnk10/Fastkd2	6
MAZ_Q6	MAZ_Q6	27/1341	190/12347	0.0875861	0.537779	0.496014	Yars/Apbb1/Plk3/Eif4g2/Gtf2h1/Jun/Kcnc1/Lmna/Ptpn5/Ptprf/Pprc1/Syt11/Adamtsl4/Zfp362/Sesn2/Plekha6/Zkscan17/Atp2b4/Fam189b/Tmem109/Rere/Polr3gl/Coa7/Cul2/Fam53b/Kcnip2/Pik3ap1	27	OCT1_B	OCT1_B	23/731	269/12347	0.0485765	0.296317	0.260779	Tsc22d3/Grcc10/Id3/Cd79b/Itpr3/Bco2/Arhgap4/Nfia/Rras/Pmel/Fam117a/Nr1d1/Thra/Zfp362/Pcyt1b/Cdr2l/Pde4d/Scml4/Gprc5b/Hist1h2bc/Fbxo24/Sesn3/Acsbg1	23	ETS2_B	ETS2_B	16/610	268/12347	0.252044	0.999953	0.995169	Elmo1/Fgr/Gcnt2/Ptgdr2/Il13/Lyn/Apobr/Rab20/Zmat3/Pprc1/Zeb2/Eif5a/Dlc1/Bzw2/Dab2ip/Pus7l	16
MZF1_01	MZF1_01	32/1341	232/12347	0.0926727	0.563376	0.519624	Mex3b/Entpd1/Eif4g2/Klf3/Lif/Apobr/Mxi1/Oaz2/Rasgrp2/Sptb/Eif4g1/Tbx6/Xylt2/Tob1/Blvrb/Cdk8/Add3/Eif5a/Exoc3l/Lix1l/Ndrg2/Zfp385a/Gabbr1/Bcl11b/Fkbp11/Map1lc3a/Cpne8/Hddc3/Ptms/0610010F05Rik/Fbxl20/Naa15	32	PAX4_01	PAX4_01	22/731	256/12347	0.0504992	0.301471	0.265315	Mex3b/Capn5/Ccni/Dnm1/Mxd4/Mmp11/Mxi1/Oaz2/Rras/Trerf1/Ssh2/Pde4d/Tmem8b/Klf13/Dlg3/Necab3/Fbxo36/1700025G04Rik/Rab43/Cic/Fam117b/Daam2	22	TMTCGCGANR_UNKNOWN	TMTCGCGANR_UNKNOWN	10/610	158/12347	0.254897	0.999953	0.995169	Tsr1/Cct8/Ddx3x/Hspa4/Rbpj/Smg5/Denr/Nol11/Wdr77/Nol9	10
GATA2_01	GATA2_01	16/1341	104/12347	0.0956832	0.564754	0.520895	Actn1/Npnt/Kpnb1/Nfia/Oaz2/Eif4g1/Tcf7l1/Ube2h/Rell2/Pdlim4/Maml3/Blcap/Syncrip/Abhd8/Pold4/Shq1	16	RORA2_01	RORA2_01	14/731	146/12347	0.0506765	0.301471	0.265315	Zfp36l1/Dbp/Myb/Npas2/Pygm/Rnf144b/Pbxip1/Cdr2l/Lrrc8a/Mpp2/Syne1/Tdrp/Fam49a/Ralgps2	14	P53_02	P53_02	15/610	251/12347	0.259747	0.999953	0.995169	Cdkn1a/Eif4g2/Fosl1/Gcnt2/Gpd2/Sema7a/Zmat3/Lrrk1/Kbtbd8/Nup54/Rps27l/Aen/Dab2ip/Cd3eap/Nup93	15
ELF1_Q6	ELF1_Q6	33/1341	241/12347	0.0957931	0.564754	0.520895	Camk2b/Capn3/Cdkn2a/Csf1/S1pr4/Elmo1/Fcer1g/Cd79b/Itgb7/Itpr2/Lag3/Apobr/Msh5/Nfia/Txk/Ikzf2/Madd/Clec12a/Gdpd5/Lrrc8a/Map4k2/Add3/Ipcef1/Mical2/Slc9a9/Neurl2/Klf13/Myadm/Atp2a3/Rcl1/Rpl34/Nipal3/P2ry10	33	OLF1_01	OLF1_01	23/731	271/12347	0.0520062	0.301471	0.265315	Art4/Adcy6/Aldoc/Col11a2/Ephb6/Cd79b/Itpr2/Aff3/Mmp15/Snn/Fam117a/Nr1d1/Hid1/Slc38a9/Lix1l/Shf/Dlg3/Gtpbp2/Map1lc3a/Dyrk2/Ptms/Klc4/Fam49a	23	AP1_Q2_01	AP1_Q2_01	16/610	270/12347	0.261394	0.999953	0.995169	Rexo2/Akap1/Cdkn1a/Eif4e/Fosl1/Hbegf/Lmna/Rbpj/Eif4g1/Bag2/Gpr55/Slc4a11/Perp/Cd3eap/Kcnk10/Xpot	16
SP1_Q6_01	SP1_Q6_01	33/1341	241/12347	0.0957931	0.564754	0.520895	Aplp1/Atp2a2/Dgka/Prmt1/Ajuba/Klf2/Stmn1/Oaz2/Sept4/Klf11/Shmt1/Slc1a2/Evi5l/Hid1/Vamp2/Pigv/Rhbdl3/Map4k2/Acsf2/Polr3e/BC048403/Pusl1/Smoc1/Myo19/Idh3a/Spata6/Elac2/Coa7/Cd3eap/Lmntd2/Lyrm1/Bcl9l/Ptov1	33	CEBPA_01	CEBPA_01	21/731	243/12347	0.0524662	0.301471	0.265315	Bcl6/Cd55/S1pr1/Esr1/Gys1/Id3/Msh5/Mttp/Mxi1/Tbx6/Tcf7l1/Tsc22d1/Thra/Tob1/Pigv/Pde4d/Tnfsf13b/Ssh3/Sbsn/Zbtb20/Chst15	21	E2F_Q4_01	E2F_Q4_01	14/610	233/12347	0.262743	0.999953	0.995169	Cdc25a/Cnbp/Kpnb1/Ncl/Orc1/Ranbp1/Rbpj/Top1/Pprc1/Dnajc11/Mat2a/Abcf2/Eif5a/Dctpp1	14
GR_Q6_01	GR_Q6_01	36/1341	266/12347	0.0965785	0.564754	0.520895	B3gnt5/Atp8a1/Prdm1/Cdkn1b/Cxcr4/Eif4g2/Itpr3/Klf3/Aff3/Stmn1/Mmp11/Ctnnd2/Rora/Sdc1/Tet2/Tcn2/Fam117a/Dhx29/Tnnt3/Tubb4a/Dcun1d3/Ppp2r3a/Ssh2/Akap5/Ets1/Parp8/Mycbp/Syncrip/2410002F23Rik/Mrps18b/Mboat2/Ndufaf4/Kcnk10/Tubb2b/Lyrm1/Sesn3	36	HIF1_Q5	HIF1_Q5	21/731	243/12347	0.0524662	0.301471	0.265315	Bcl6/Slc37a4/Gpm6b/Stmn1/Npas2/Klf11/Rora/Tet2/Pik3ip1/Nr1d1/Tiam1/Dap/Rell2/Ikzf2/Gm5617/Trpc4ap/Cacna2d2/Bcl11b/Fam114a1/Pitpnc1/Crebrf	21	E2F1_Q6_01	E2F1_Q6_01	14/610	233/12347	0.262743	0.999953	0.995169	Ak2/Cdc25a/Gspt1/Ncl/Orc1/Ranbp1/Tnf/Pprc1/Dnajc11/Syncrip/Eif1ax/Trmt6/Cd3eap/Nolc1	14
IRF1_Q6	IRF1_Q6	35/1341	259/12347	0.101719	0.578224	0.533318	Pls1/Ccr7/Ctss/Dgka/Ehd1/Epn2/Gpr65/H2-Q2/Itgb7/Lsp1/Bmf/Ctnnd2/Osm/Prkcb/Ret/Slc12a7/Serpini1/Tbx6/Megf11/Ikzf2/Tnfsf13b/Zeb2/Bank1/Zfp385a/Syne2/Irs2/Hpcal1/Lsr/Zbtb20/Acss2/Ddx39/Trip13/Cul2/Ndc1/Fam49a	35	AP1_01	AP1_01	22/731	258/12347	0.0541282	0.301471	0.265315	Mapre3/Abcd1/Atp1b1/Bnip3/Gadd45a/Kcna2/Myb/Sept4/Rab3d/Tcf7/Tubb4a/Cdh23/Rell2/Ssh2/Akt3/Rap1gap2/Rundc3a/Necab3/Cpne8/Zpbp2/Pold4/Fam49a	22	MGGAAGTG_GABP_B	MGGAAGTG_GABP_B	41/610	749/12347	0.266775	0.999953	0.995169	Grwd1/Slc39a6/Wdr74/Bcl2l1/Eif2s1/Eif4a1/Elmo1/Gtf2h1/Hbegf/Hsph1/Hyal2/Il13/Il2ra/Xcl1/Galnt10/Apobr/Nme1/Prf1/Ranbp1/Timm17a/Zmat3/Etf1/Gnl2/Dcun1d3/Ppan/Dusp5/Cdk8/BC048403/Eif5a/Tomm40/Pilrb2/Syncrip/Mrps18b/Polr3d/Wdr55/Gar1/Ddx39/Lzic/Trip13/Ube2v2/Lyrm1	41
TGCCAAR_NF1_Q6	TGCCAAR_NF1_Q6	87/1341	703/12347	0.104058	0.578224	0.533318	Tspan9/Slc35b1/Axin2/Bach2/Bcl6/Cacnb3/Cdk6/Cdkn2c/Clcn5/Cd55/Dst/Esr1/Ptk2/Gcnt2/Hrc/Id3/Il16/Il2ra/Itga7/Kit/Lef1/Lmna/Map1a/Nfia/Numbl/Pde1a/Per3/Pparg/Psmc5/Rora/Ccl3/Sox4/Larp4/Eif4g1/Tmem71/Rnf144b/Ube2h/Vamp2/Hectd2/Ikzf2/Smox/Pbxip1/Ablim2/Mat2a/Lrrk1/Plxnb1/Plekha6/Pgap1/Lrrc8a/Zeb2/Rhbdl3/Nphp4/Add3/Smtnl2/Ndrg2/Timm8a1/Slc9a9/Irs2/Dlg3/Atp2a3/Ftsj3/Syncrip/Rapgef4/Rangrf/Cldn10/Slc22a1…	87	GR_Q6	GR_Q6	22/731	258/12347	0.0541282	0.301471	0.265315	Adcy6/Esr1/Tsc22d3/Gys1/Aff3/Mbp/Ctnnd2/Pde6d/Prx/Pde2a/Ikzf2/Vasn/Slc9a9/Colq/Rragd/Parp8/Txnip/Mboat2/Rere/Ptms/Gbe1/Daam2	22	ZF5_B	ZF5_B	14/610	235/12347	0.272983	0.999953	0.995169	Ddx1/Bcl2l1/Cideb/Mt3/Mthfd2/Prkar2a/Utp18/Thoc1/Etf1/Mat2a/B4galt2/Syncrip/Mettl16/Mrps5	14
STAT5A_02	STAT5A_02	20/1341	137/12347	0.104119	0.578224	0.533318	Atf4/Bcl2l1/Bcl6/Runx1/Ccnd2/Elmo1/Fos/Mgrn1/Sdc1/Ccdc28a/Socs2/Gsn/Dcun1d3/Ankzf1/Pilrb2/Syncrip/Rab37/Dyrk2/Lyrm1/Crebrf	20	AR_03	AR_03	7/731	58/12347	0.0541518	0.301471	0.265315	Adcy6/Bcl6/Itga6/Pygm/Ikzf2/Smox/Rere	7	PAX2_02	PAX2_02	15/610	254/12347	0.274505	0.999953	0.995169	Slc16a6/Csf2/Ifrd2/Apobr/Nedd9/Pparg/Eif4g1/Sdc1/Sema6d/Lsg1/Nup54/Timm9/Nol4l/Zbtb32/Kcnk10	15
CEBPA_01	CEBPA_01	33/1341	243/12347	0.104123	0.578224	0.533318	Lars/Bcl6/Prdm1/Calr/Cd55/S1pr1/Eif4a1/Esr1/Fcer1g/Gys1/Id3/Msh5/Mttp/Mxi1/Tbx6/Tcf7l1/Tsc22d1/Thra/Tob1/Wnt10b/Pigv/Pde4d/Tnfsf13b/Ssh3/Map2k3/Sbsn/Crim1/Syncrip/Zbtb20/Aqp9/Crls1/Cluh/Chst15	33	HFH8_01	HFH8_01	18/731	202/12347	0.0542002	0.301471	0.265315	Gpr18/Runx1/Grcc10/Klf3/Nsg2/Dusp1/Rora/Tob1/Ube2h/Ssh3/Parp8/Necab3/Bcl11b/Cxxc5/Gdpd3/Foxn3/Crebrf/Hmgn3	18	PAX3_B	PAX3_B	6/610	89/12347	0.276529	0.999953	0.995169	Lrp8/Zeb2/Eif5a/Bzw2/Mrps18b/Il24	6
RORA1_01	RORA1_01	33/1341	243/12347	0.104123	0.578224	0.533318	Stk38/Cth/Atp5g1/Zfp36l1/Camk2b/Dbp/Hspd1/Hspa9/Hspe1/Kif5a/Matk/Myb/Npas2/Tcf7/Socs2/Stac2/Rnf144b/Vamp1/Vamp2/Pbxip1/Naa25/Pacsin1/Ndrg2/Timm9/Colq/Rasa4/Espn/Syne1/Bzw2/Cxxc5/Tdrp/Lca5/Spock2	33	GATA4_Q3	GATA4_Q3	21/731	244/12347	0.0543637	0.301471	0.265315	Actn1/Bcl6/Cxcr5/Btg2/Dgka/Rtkn2/Myb/Tfdp2/Tmem71/Tob1/Trerf1/Ikzf2/Pcyt1b/Ets1/Pde4d/Lix1l/Atp2b4/Parp8/Cxxc5/Ptms/Fam53b	21	PAX3_01	PAX3_01	2/610	21/12347	0.278307	0.999953	0.995169	Yars/Nol4l	2
ETS2_B	ETS2_B	36/1341	268/12347	0.104532	0.578224	0.533318	Cdkn1b/Elmo1/Fgr/Gcnt2/Tsc22d3/Ptgdr2/Il13/Itgb7/Itpr2/Lgals4/Lst1/Lyn/Arhgap4/Apobr/Npas2/Pou2af1/Rab20/Rasa3/Tmem71/Map9/Slc43a2/Nr1d1/Zmat3/Pprc1/Zeb2/Eif5a/Dlc1/Rundc3a/Trpc4ap/Cpne8/Bzw2/Spata6/Dab2ip/Rab43/Ier5l/Pus7l	36	TGCCAAR_NF1_Q6	TGCCAAR_NF1_Q6	52/731	703/12347	0.0553881	0.304385	0.26788	Axin2/Bach2/Bcl6/Cacnb3/Cdkn2c/Cd55/Dst/Esr1/Id3/Il16/Itga7/Kit/Lef1/Map1a/Nfia/Numbl/Per3/Rora/Sox4/Tmem71/Rnf144b/Ube2h/Vamp2/Hectd2/Ikzf2/Smox/Pbxip1/Ablim2/Plxnb1/Plekha6/Pgap1/Lrrc8a/Rhbdl3/Nphp4/Add3/Smtnl2/Ndrg2/Slc9a9/Irs2/Dlg3/Atp2a3/Rapgef4/Cldn10/Slc22a17/Haghl/Thap3/Zfp821/Fam49a/Fam53b/Skap1/P2ry10/Arl4d	52	CYTAGCAAY_UNKNOWN	CYTAGCAAY_UNKNOWN	9/610	144/12347	0.282144	0.999953	0.995169	Eif2s1/Fgr/Hras/Nedd9/Pde1a/Scamp4/Pes1/Hspbp1/Apoo	9
HSF_Q6	HSF_Q6	27/1341	194/12347	0.105903	0.580574	0.535486	Gramd3/Ampd2/Atf3/Bcl6/Cct3/Fkbp4/Hsph1/Hspd1/Hspe1/Map6/Nfia/Pcsk1/Sema6c/Ube2h/Gsn/Ikzf2/Pigv/Lrrk1/Dcun1d3/Gemin4/Ust/Zbtb32/Hspbp1/Ppid/Thap3/Lyrm1/Ptov1	27	WGGAATGY_TEF1_Q6	WGGAATGY_TEF1_Q6	29/731	360/12347	0.0564473	0.307436	0.270565	Mapre3/Ddr1/Cdkn2c/Col11a2/Esr1/Il6st/Itga2/Itpr3/Kcnh2/Lamb3/Sept4/Prx/Itgb4/Rasgrp2/Rras/Pmel/Sptb/Tfdp2/Plxnb1/Myadm/Wipi1/Ldlrad4/Dlg3/Pgam2/Calcoco1/Zfp467/Ptms/1700025G04Rik/Fam53b	29	AP1_Q6_01	AP1_Q6_01	15/610	256/12347	0.284501	0.999953	0.995169	Rexo2/Prdm1/Dmpk/Hspa9/Lmna/Apobr/Psmd7/Rbpj/Eif4g1/Tnfrsf9/Tuba4a/Gadd45g/Kbtbd8/Zbtb32/Kcnk10	15
CREB_Q3	CREB_Q3	33/1341	244/12347	0.10846	0.589056	0.543309	Ccnd2/Cdkn1b/Cdkn2c/Gtf2h1/Gzmb/Hnrnpab/Hspd1/Hspe1/Sertad3/Ctnnd2/Pou2af1/Dusp1/Nol10/Thoc1/Syt11/Abce1/Eif5a/Ing4/Hist3h2a/Proser3/Usp14/Cmss1/Tmem39a/Hist1h2bc/Arel1/Gpr155/Prpf31/Nolc1/Usp36/Btbd11/Pelp1/Hist3h2ba/Nat10	33	YGTCCTTGR_UNKNOWN	YGTCCTTGR_UNKNOWN	10/731	96/12347	0.0573103	0.307864	0.270942	Ldhb/Prkce/Sept4/Thra/Vamp2/Dirc2/Rell2/Tmem8b/Armcx6/Igsf3	10	STAT_Q6	STAT_Q6	15/610	256/12347	0.284501	0.999953	0.995169	Prdm1/Hyou1/Cish/Csf2/Eif4e/Elmo1/Hspd1/Hspe1/Ppp2r3a/Nol4l/Aatf/Rangrf/Nek6/Rps27l/Qpct	15
OCT1_07	OCT1_07	22/1341	154/12347	0.109369	0.589056	0.543309	Runx1/Cd36/Cd79b/Mbp/Nfia/Xylt2/Tob1/Tubb4a/Trerf1/Dcun1d3/Neil3/Usp28/Plekha6/Nphp4/Scml4/Add3/Nol4l/Bcl11b/Fam98a/Lyrm1/Fam53b/Ralgps2	22	CEBP_Q3	CEBP_Q3	21/731	246/12347	0.0583037	0.307864	0.270942	Pls1/Bcl6/Cd55/Gys1/Id3/Jun/Mxi1/Per3/Rora/Tmem71/Aldh5a1/Thra/Tob1/Pbxip1/Syne2/Zbtb20/Bcl11b/Thap3/Palld/Fam53b/Hmgn3	21	HFH4_01	HFH4_01	12/610	200/12347	0.285421	0.999953	0.995169	Atp2a2/Prdm1/Eif4e/Id2/Myo10/Pparg/Eif4g1/Adamts14/Timm8a1/Crim1/Xpo4/Phtf2	12
PU1_Q6	PU1_Q6	31/1341	228/12347	0.111033	0.590173	0.544339	Acvrl1/Atp5g1/Cdkn2a/Csf1/Elmo1/Il18/Lta/Ltb4r1/Lyn/Mxd4/Apobr/Msh5/Rab20/Rora/Tcn2/Slc43a2/Sesn2/Clnk/Ninj2/Neurl2/Atp2a3/Cd101/Mrps18b/Spata6/Ptms/Usp46/Pold4/Fbxl20/Cluh/Sesn3/Pus7l	31	NRF2_Q4	NRF2_Q4	21/731	246/12347	0.0583037	0.307864	0.270942	Mapre3/Synpo/Abcd1/Atp1b1/Bnip3/S1pr1/Kcna2/Kif5a/Prx/Rdh5/Nr1d1/Cdh23/Blvrb/Akt3/Pde4d/Ndrg2/Necab3/Cpne8/Tecpr1/Pitpnc1/Bcl9l	21	ERR1_Q2	ERR1_Q2	15/610	257/12347	0.289542	0.999953	0.995169	Unc5b/Afp/Atp5g1/Hspd1/Hspa9/Hspe1/Phb/Sema7a/Naa25/Timm9/Dlc1/Slc37a2/Bzw2/Cluh/Rnf19b	15
USF_01	USF_01	34/1341	253/12347	0.111499	0.590173	0.544339	Aldh6a1/Slc12a6/Atic/Akap1/Apex1/Atf4/Ddx3x/Eif4e/Gtf2h1/Stmn1/Nudc/Odc1/Sigmar1/Pfdn2/Dusp1/Ranbp1/Eif4g1/Dirc2/Plcg2/Plekha6/Armcx6/Timm8a1/Batf3/Nop58/Set/Aatf/Zfp318/Tsr2/Pogk/Cluh/Manf/Rai14/Usp31/Tmem108	34	MZF1_01	MZF1_01	20/731	232/12347	0.0585447	0.307864	0.270942	Mex3b/Klf3/Mxi1/Oaz2/Rasgrp2/Sptb/Tbx6/Xylt2/Tob1/Blvrb/Add3/Lix1l/Ndrg2/Gabbr1/Bcl11b/Map1lc3a/Cpne8/Hddc3/Ptms/Fbxl20	20	OSF2_Q6	OSF2_Q6	15/610	257/12347	0.289542	0.999953	0.995169	Dph1/Atp2a2/Atp6v0a1/Runx2/Csf2/Dmpk/Id2/Ifng/Il3/Apobr/Etf1/Chsy1/Nol4l/Sdf2l1/Nob1	15
ZIC1_01	ZIC1_01	34/1341	254/12347	0.115952	0.6085	0.561243	Yars/Bcl6/Cdk6/Cdkn1b/Prmt1/Kcnh2/Lef1/Lmna/Lrp8/Map1a/Ctnnd2/Rora/Eif4g1/Utp18/Wnt10b/Trerf1/Zfp362/Ccdc102a/Hcst/Pacsin1/Eif5a/Gemin4/Atxn7l1/Atp2b4/Maml3/Klf13/Uchl3/Zfp318/Abhd8/Mrps18b/Cxxc5/Thap3/Kcnk10/Cercam	34	AP4_Q6	AP4_Q6	19/731	219/12347	0.0608269	0.317132	0.279098	Phldb1/Runx1/Cbfa2t3/Epor/Fmo5/Id3/Ptprs/Sox12/Tcf7/Hid1/Ikzf2/Pcyt1b/Ksr2/Apold1/Klf13/Bcl11b/Rasgef1a/Fbxo24/Spock2	19	NFMUE1_Q6	NFMUE1_Q6	14/610	239/12347	0.293853	0.999953	0.995169	Atf4/Eif4g2/Prmt1/Rpl30/Pprc1/Smyd5/Nus1/Mrpl38/Asb2/2810004N23Rik/2410002F23Rik/Wdr77/Ubiad1/Rbm19	14
MMEF2_Q6	MMEF2_Q6	35/1341	263/12347	0.118878	0.618569	0.57053	Slc44a1/Tspan9/Bcl6/Cacnb3/Runx2/Col11a2/Dmpk/Ehd1/Esr1/B4galt1/Klf2/Lyn/Mxi1/Myb/Nfil3/Penk/Prx/Rfx3/Sdc1/Tfdp2/Tuba4a/Ikzf2/Ssh3/Add3/Atxn7l1/Zcwpw1/Colq/Ypel5/Wipi1/Sv2a/Bzw2/Prrt2/Zpbp2/Manf/Bcl9l	35	NF1_Q6_01	NF1_Q6_01	22/731	262/12347	0.0619357	0.320176	0.281777	Aldoc/Cacnb1/Runx1/Col11a2/Kcnh2/Ntng2/Nfia/Rasgrp2/Rras/Sox4/Trerf1/Smtnl2/Apln/Klf13/Mpp2/Cldn10/Sv2a/Fbxl20/Sesn3/Ston1/Ralgps2/Arl4d	22	AP4_01	AP4_01	15/610	258/12347	0.294612	0.999953	0.995169	Dph1/Cdk6/Doc2a/Eif4e/Epn2/Ptk2/Hrc/Hyal2/Ell2/Rapsn/Sema7a/Zmat3/Sesn2/Polr3e/Zfp385a	15
DR3_Q4	DR3_Q4	20/1341	140/12347	0.122315	0.625267	0.576708	Mex3b/Atp2a2/Slc7a3/Col11a2/Fgr/Tsc22d3/Hyal2/Kpnb1/Kcnc1/Sigmar1/Sept4/Prlr/Ggt7/Ikzf2/Eif5a/Armcx6/Zfp385a/Aqp9/Fkbp11/Ssbp2	20	NFKB_Q6	NFKB_Q6	21/731	249/12347	0.0645832	0.331057	0.291353	Actn1/Atp1b1/Cxcr5/Ddr1/Runx1/Gabre/Ltb/Bmf/Pafah1b3/St8sia1/Sptb/Fam117a/Pik3ip1/Trib2/Lix1l/Ndrg2/Baz2b/Parp8/Tspan2/Purg/P2ry10	21	STAT3_01	STAT3_01	2/610	22/12347	0.29693	0.999953	0.995169	Cish/Elmo1	2
AAGWWRNYGGC_UNKNOWN	AAGWWRNYGGC_UNKNOWN	17/1341	116/12347	0.123112	0.625267	0.576708	Prdm1/Cdkn2c/Fmo5/Prmt1/Xcl1/Rfx3/Cdc42bpb/Mylip/Vamp2/Tapt1/Smyd5/Nus1/Mrpl38/Med27/Thap3/Ubiad1/Zbtb4	17	TGANTCA_AP1_C	TGANTCA_AP1_C	77/731	1099/12347	0.0653309	0.331575	0.291809	Mapre3/Synpo/Slc25a45/Abcd1/Atp1b1/Axin2/Cxcr5/Bnip3/Zfp36l1/Ddr1/Runx1/Cdkn2c/Ccr7/Dgka/Gadd45a/Dlg4/S1pr1/Eno2/Esr1/Gapdhs/Bloc1s1/Il16/Itga2/Jak2/Kcna2/Kcnh2/Lamb3/Map1a/Myb/Sept4/Pou2af1/Prx/Itgb4/Rab3d/Fam117a/Nr1d1/Hid1/Rnf144b/Tob1/Tubb4a/Cdh23/Vamp2/Rell2/Zfp362/Phldb3/Xylt1/Ssh2/Akt3/Pde4d/Vasn/Nphp4/Sbsn/Ndrg2/Smtn/Proser3/Ypel5/Rundc3a/Vamp5/Ccdc141/Gtpbp2/Necab3/Sv2a/Cpne8/Slc25a23/Re…	77	SRF_Q6	SRF_Q6	14/610	240/12347	0.299145	0.999953	0.995169	Atf4/Slc7a1/Prdm1/Dmpk/Fosl1/Npm3/Pparg/Dcun1d3/Ppp2r3a/Gadd45g/Dusp5/Emilin2/Syncrip/Lyrm1	14
AP4_Q5	AP4_Q5	35/1341	264/12347	0.123439	0.625267	0.576708	Phldb1/Runx1/Cbfa2t3/Epor/Esr1/Fmo5/Gpm6b/Id3/Cd79b/Insr/Kcnh2/Xcl1/Mbp/Ptprs/Sox12/Tcf7/Sema6d/Hid1/Ube2h/Wnt10b/Ikzf2/Ppat/Pcyt1b/Plekha6/Zfp385a/Pdlim4/Ksr2/Ypel5/Klf13/Parp8/Cul7/Tmem109/Ccdc18/Tubb2b/Sytl2	35	USF_Q6_01	USF_Q6_01	20/731	236/12347	0.0673215	0.331575	0.291809	Atp7b/Stmn1/Snn/Tet2/Tcf7/Tcp11l2/Vldlr/Rapgef3/Gpr157/Apln/Atxn7l1/Zkscan7/Wipi1/Lsr/Zfp318/Lmntd2/Slc43a1/Ier5l/Crebrf/Tmem108	20	GGCNNMSMYNTTG_UNKNOWN	GGCNNMSMYNTTG_UNKNOWN	5/610	74/12347	0.302316	0.999953	0.995169	Eif4a1/Eif4g2/Cdc42bpb/Smyd5/Gemin4	5
AR_02	AR_02	7/1341	39/12347	0.124239	0.625267	0.576708	Adcy6/Bcl6/Larp4/Ikzf2/Smox/Timm8a1/Txnip	7	AHRARNT_01	AHRARNT_01	13/731	139/12347	0.0682141	0.331575	0.291809	Camk2d/Mex3b/Runx1/Grcc10/Mxi1/Sox4/Phf1/Tacc1/Hpcal1/Zbtb20/Pitpnc1/Fbxl20/Spock2	13	E2F_03	E2F_03	14/610	242/12347	0.309811	0.999953	0.995169	Ak2/Cdc25a/Cdkn1a/Cnbp/Eif2s1/Eif4g2/Orc1/Ranbp1/Top1/Pprc1/Dnajc11/Mat2a/Eif5a/Dctpp1	14
TTCNRGNNNNTTC_HSF_Q6	TTCNRGNNNNTTC_HSF_Q6	21/1341	149/12347	0.127952	0.633409	0.584218	Cct8/Eif4a1/Fkbp4/Hsph1/Hspd1/Hspe1/Lrp8/Mxd4/Map6/Rora/Sema6c/Stip1/Parp16/Tdgf1/Ahsa1/Sesn2/Mat2a/Nop58/Zbtb32/Ppid/Ptov1	21	OCT_Q6	OCT_Q6	22/731	265/12347	0.0682855	0.331575	0.291809	Tsc22d3/Grcc10/Itpr3/Bco2/Arhgap4/Nfia/Rras/Sema6c/Pmel/Fam117a/Tcp11l2/Thra/Tpd52/Trerf1/Zfp362/Pcyt1b/Pde4d/Scml4/Gprc5b/Hist1h2bc/Fbxo24/Sesn3	22	ICSBP_Q6	ICSBP_Q6	14/610	244/12347	0.320579	0.999953	0.995169	Adam8/Entpd1/Cdk6/Socs1/Ptk2/Sema6d/Top1/Zeb2/Eif5a/Nol4l/Syncrip/Angptl4/Slc15a3/Tubb6	14
TGACCTTG_SF1_Q6	TGACCTTG_SF1_Q6	32/1341	240/12347	0.128738	0.633409	0.584218	Ak2/Atp1b1/Atp5g1/Hspd1/Hspa9/Hspe1/Insr/Kif5a/Ntng2/Ranbp1/Sema7a/Tbx6/Stac2/Tubb4a/Vamp2/Gpr55/Madd/Dnajc11/Naa25/Xylt1/Nyap1/Timm9/Tomm40/Blcap/Slc37a2/Sv2a/Polr3d/Idh3a/Comtd1/Mrpl47/Rnf19b/Lca5	32	AMEF2_Q6	AMEF2_Q6	21/731	251/12347	0.0690208	0.331575	0.291809	Slc44a1/Phka2/Birc2/Smyd1/Zfp36l1/Cacnb3/S1pr1/B4galt1/Itga7/Jun/Aff3/Rfx3/Zfp362/Pcyt1b/Plekha6/Ssh3/Zcwpw1/Ypel5/Sv2a/Dyrk2/Bcl9l	21	AR_03	AR_03	4/610	58/12347	0.321739	0.999953	0.995169	Larp4/Sdc1/Smyd5/Syncrip	4
TAXCREB_01	TAXCREB_01	19/1341	133/12347	0.129465	0.633409	0.584218	Smim19/Camk2d/Pnrc1/Ccnd2/Cdkn1b/Cebpb/Fos/Gpm6b/Gspt1/Dusp1/Vamp2/Tapt1/Klf13/Rundc3a/Rab37/Usp14/Map1lc3a/Armcx3/Fam117b	19	ATF4_Q2	ATF4_Q2	21/731	251/12347	0.0690208	0.331575	0.291809	Pnrc1/Abcd1/Fos/Tsc22d3/Gpm6b/Hp1bp3/Bmf/Dusp1/Syngr3/Ube2h/Cdh23/Dirc2/Pde4d/Hcst/Ndrg2/Klf13/Mpp2/Zbtb20/Map1lc3a/Rasgef1a/Daam2	21	ER_Q6_01	ER_Q6_01	15/610	264/12347	0.325564	0.999953	0.995169	Nsun5/Slc16a6/Eif2b3/Atp5g1/Prdm1/Eif4e/Fkbp4/Mt2/Nfil3/Pde1a/Sdc1/Rmdn2/Tomm40/Cluh/Zfp202	15
AP1_Q2	AP1_Q2	34/1341	257/12347	0.129983	0.633409	0.584218	Mapre3/Slc16a6/Axin2/Prdm1/Cdkn1b/Gadd45a/Dnm1/Fos/Kcnh2/Lamb3/Lmna/Apobr/Mfge8/Map1a/Endou/Eif4g1/Rnf144b/Tob1/Rell2/Gsn/Zfp362/Ssh2/Polr3e/Slc9a9/Rap1gap2/Uchl3/Necab3/Rab37/Zpbp2/Pitpnc1/Kcnk10/Xpot/Cluh/Nln	34	E2A_Q2	E2A_Q2	20/731	237/12347	0.0696494	0.331575	0.291809	Macrod1/Chrnb1/Runx1/Cbfa2t3/Dgka/Grin1/Itga6/Mmp11/Nsg2/Selplg/Mylip/Ikzf2/Plekha6/Pdlim4/Rapgef4/Gprc5b/Armcx2/Polr3gl/Fam49a/Kcnip2	20	ATF3_Q6	ATF3_Q6	14/610	245/12347	0.325998	0.999953	0.995169	Atf3/Cdkn1a/Clcn5/Ehd1/Top1/Thoc1/Pfas/Abce1/Cmss1/Tmem39a/Ddx51/Dusp3/Tnfrsf21/Adarb2	14
HSF2_01	HSF2_01	33/1341	249/12347	0.131875	0.63757	0.588055	Actn2/Bcl6/Smyd1/Cbfa2t3/Cct3/Cct8/Cish/Eif4g2/Fkbp4/Fos/H2-Q2/Hsph1/Hspd1/Jun/Pde6d/Dusp1/Rasgrp2/Larp4/Sptb/Tmem71/Rnf144b/Trerf1/Mat2a/Vash1/Rab6b/Zbtb20/Cacna2d2/Nek6/Lap3/Ppid/Gdpd3/Pold4/Ier5l	33	RSRFC4_Q2	RSRFC4_Q2	18/731	209/12347	0.0704863	0.331575	0.291809	Bnip3/Smyd1/Capn3/S1pr1/Esr1/Itga7/Ctnnd2/Tmem71/Fam117a/Tsc22d1/Plekha6/Ssh3/Inpp4a/Armcx6/Atp2a3/Hdac7/Sv2a/Bcl9l	18	SPZ1_01	SPZ1_01	13/610	226/12347	0.326206	0.999953	0.995169	Atf3/Ccnd2/Cdk6/Eif4e/Eif4g2/Hyal2/Kpnb1/Ranbp1/Eif4g1/Utp18/Syncrip/Mrps18b/Cul2	13
AP4_01	AP4_01	34/1341	258/12347	0.134883	0.647019	0.59677	Mapre3/Dph1/Atp8a1/Cdk6/Doc2a/Eif4e/Epn2/Epor/Ptk2/Fmo5/Hrc/Hyal2/Kcnh2/Lag3/Smad7/Oaz2/Pcsk1/Ell2/Ptprs/Rapsn/Sema7a/Tcf7/Zmat3/Sesn2/Plekha6/Nphp4/Polr3e/Zfp385a/Slc22a17/Ssbp2/Pold4/Rasgef1a/Ier5l/Btbd11	34	EGR1_01	EGR1_01	22/731	266/12347	0.0704983	0.331575	0.291809	Runx1/Cdkn2c/Grin1/Kcnc1/Klf3/Lef1/Myb/Numbl/Sox12/Sptb/Vamp2/Fam214b/Shf/Slc22a17/Slc25a23/Prrt2/Ptms/1500009L16Rik/Rasgef1a/Lmntd2/Kremen2/Ralgps2	22	MEF2_04	MEF2_04	2/610	24/12347	0.333912	0.999953	0.995169	Prep/Tmem163	2
HFH4_01	HFH4_01	27/1341	200/12347	0.137672	0.654642	0.603802	Slc44a1/Adtrp/Atp2a2/Bcl6/Prdm1/Runx1/Eif4e/Gabre/Id2/Klf3/Myo10/Nfia/Pparg/Eif4g1/Tcp11l2/Nr1d1/Tlr1/Ube2h/Adamts14/H2afy/Timm8a1/Atxn7l1/Crim1/Xpo4/Bcl11b/Fbxo36/Phtf2	27	NFY_Q6	NFY_Q6	21/731	252/12347	0.0713163	0.331575	0.291809	Aldh6a1/Grcc10/H2-Ab1/H2-DMa/H2-Oa/Prkcb/Sept4/Wdr19/Pik3ip1/Tiam1/Zfp362/Abca7/Iffo1/Apold1/Dlg3/Txnip/Pxmp4/Acyp1/Fbxo24/Ier5l/Tmem108	21	GATTGGY_NFY_Q6_01	GATTGGY_NFY_Q6_01	60/610	1146/12347	0.334721	0.999953	0.995169	Iars/Yars/Cse1l/Atf4/Atp5g1/Bcl2l1/Ccng1/Cct3/Cdc25a/Cish/Eif4e/Eif4g2/Elmo1/Gart/Hspa5/Kpnb1/Lrp8/Neb/Sigmar1/Osm/Psme3/Ell2/Rbpj/Stip1/Slc16a11/Utp18/Xbp1/Etf1/Sesn2/Ccdc102a/6430571L13Rik/Zeb2/Kbtbd8/Map2k3/Prmt5/Abcf2/Imp4/Usp39/Zfp385a/Znhit3/Gria3/Rpp30/Hsd17b12/Trmt6/Nop56/Mtfr1/Aasdhppt/Aen/Elac2/Prpf31/Chac1/Hemk1/Nup37/Nup93/Kdelc1/Nol9/Ddias/Dhcr24/Ddx10/Adarb2	60
CATTGTYY_SOX9_B1	CATTGTYY_SOX9_B1	45/1341	352/12347	0.138605	0.654642	0.603802	Pnrc1/Bcl2l1/Prdm1/Cdkn1a/Chl1/Phc1/Eif4e/Ephb6/Fgfr1/Hyal2/Stmn1/Bmf/Mbp/Numbl/Sept4/Ranbp1/Sema6c/Pmel/Tfdp2/Tbx6/Trib2/Tiam1/Top1/Vldlr/Zscan2/Zfp362/Cdr2l/Vash1/Ets1/Tnpo1/Cdk8/Abcf2/Ndrg2/Apln/Dlc1/Stag3/Dab2ip/Dclk2/Gpc2/Fbxl20/Tubb2b/Fam49a/Fam53b/Sytl2/Hmgn3	45	NGFIC_01	NGFIC_01	21/731	252/12347	0.0713163	0.331575	0.291809	Actn1/Bcl6/Cdkn2c/Grin1/Kcnc1/Klf3/Lef1/Myb/Sptb/Pik3ip1/Madd/Fam214b/Shf/Bcl11b/Slc22a17/Prrt2/Ptms/Rasgef1a/Kremen2/Ralgps2/Kcnip2	21	TGCGCANK_UNKNOWN	TGCGCANK_UNKNOWN	29/610	537/12347	0.335667	0.999953	0.995169	Atad3a/Prdx3/Cct3/Cnbp/Ddx3x/Eif4g2/Rbpj/Mars/Ttc37/Zmat3/Rpp38/Naa25/Aimp2/Heatr3/Srr/Eif5a/Tsen2/Nudcd2/Gria3/Mycbp/Zc3h8/Rcl1/Rpl7l1/Mrps18b/Mtfr1/Tmem39a/Fam98a/Rnf19b/Pus7l	29
NFKAPPAB65_01	NFKAPPAB65_01	31/1341	234/12347	0.141006	0.657781	0.606697	Slc44a1/Slc16a6/Atp1b1/Cxcr5/Ddr1/Cdk6/Col11a2/Il13/Il6st/Ltb/Bmf/Rras/Eif4g1/Sdc4/Fam117a/Trib2/Tnfrsf9/Ube2h/Wnt10b/Gdpd5/Plxnb1/Eif5a/Lix1l/Baz2b/Parp8/Blcap/Cyp2d22/Smoc1/Calcoco1/Prrt2/Purg	31	SP1_Q4_01	SP1_Q4_01	21/731	252/12347	0.0713163	0.331575	0.291809	Smim19/Cacna1b/Klf2/Stmn1/Mxd4/Ndrg1/Oaz2/Klf11/Sox12/Mylip/Vamp2/Tapt1/Sh3bp5/Map4k2/Klf13/Trpc4ap/Bcl11b/Ap3m2/Fbxo36/Spata6/Klc4	21	HFH3_01	HFH3_01	11/610	190/12347	0.338141	0.999953	0.995169	Atp2a2/Prdm1/Runx2/Cnbp/Id2/Lta/Tnf/Slc35c2/Adamts14/Crim1/Phtf2	11
AP1_Q6	AP1_Q6	33/1341	251/12347	0.142047	0.657781	0.606697	Rexo2/Slc16a6/Abcd1/Atp1b1/Axin2/Prdm1/Cdkn1a/Gadd45a/Dmpk/Eif4e/Kcna2/Lmna/Psmd7/Map1a/Rab3d/Rbpj/Nr1d1/Rnf144b/Tuba4a/Rell2/Kbtbd8/Slc4a11/Polr3e/Sbsn/Ndrg2/Uchl3/Rundc3a/Vamp5/Necab3/Nek6/Pitpnc1/Kcnk10/Xpot	33	AP2ALPHA_01	AP2ALPHA_01	20/731	238/12347	0.0720316	0.331575	0.291809	Aplp1/Zfp36l1/Ddr1/Mxd4/Smad7/Sema6c/Thra/Trerf1/Zfp362/Lrrc29/Nyap1/Igfbp7/Fbxl12/Ust/Klf13/Map1lc3a/Cxxc5/Cic/Ier5l/Cercam	20	TAANNYSGCG_UNKNOWN	TAANNYSGCG_UNKNOWN	5/610	78/12347	0.341681	0.999953	0.995169	Yars/Gart/Nfil3/Imp4/Syncrip	5
SPZ1_01	SPZ1_01	30/1341	226/12347	0.143084	0.657781	0.606697	Atf3/Ccnd2/Cdk6/Eif4e/Eif4g2/Fos/Gpm6b/Hyal2/Kpnb1/Kcnc1/Map1a/Ranbp1/Eif4g1/Utp18/Stac2/Tiam1/Zfp362/Nyap1/Syncrip/Necab3/Abhd8/Ssbp2/Slc25a23/Mrps18b/Trappc6a/Calcoco1/Ptms/Rasgef1a/Cul2/Pitpnc1	30	COREBINDINGFACTOR_Q6	COREBINDINGFACTOR_Q6	22/731	267/12347	0.0727598	0.331575	0.291809	Slc12a6/B3gnt5/Runx1/Slc37a4/Bloc1s1/Tsc22d3/Itgb7/Ptprs/Slc2a3/Fam117a/Tubb4a/Madd/Pigv/Arhgap33/Vasn/Hpcal1/Cd101/Map1lc3a/2310022B05Rik/Foxn3/Pitpnc1/Ston1	22	WCTCNATGGY_UNKNOWN	WCTCNATGGY_UNKNOWN	5/610	78/12347	0.341681	0.999953	0.995169	Atp5g1/Eif2s1/Mrps10/Brix1/Gpn1	5
RYCACNNRNNRNCAG_UNKNOWN	RYCACNNRNNRNCAG_UNKNOWN	11/1341	71/12347	0.143555	0.657781	0.606697	Phldb1/Bloc1s1/Tsc22d3/Cd79b/Sox12/Wnt10b/Pbxip1/Fyb/Plekha6/H2afy/Susd1	11	TAAYNRNNTCC_UNKNOWN	TAAYNRNNTCC_UNKNOWN	15/731	168/12347	0.0730399	0.331575	0.291809	Arrb1/Col11a2/Id3/Kcnh2/Rfx2/Sox4/Tbx6/Nr1d1/Hectd2/Pigv/Maml3/Fbxo32/Lmntd2/Fam53b/Cercam	15	E2F_Q2	E2F_Q2	10/610	172/12347	0.344495	0.999953	0.995169	Eif2b3/Plk3/Lrp8/Orc1/Pabpc4/Pusl1/B4galt2/Mycbp/Dhcr24/Rnf19b	10
AP1_Q2_01	AP1_Q2_01	35/1341	270/12347	0.153069	0.69618	0.642114	Rexo2/Akap1/Atp1b1/Axin2/Cdkn1a/Dgka/Dlg4/Eif4e/Eno2/Fosl1/Hbegf/Kcnh2/Lamb3/Lmna/Rbpj/Eif4g1/Bag2/Nr1d1/Rnf144b/Tubb4a/Gpr55/Akt3/Slc4a11/Ndrg2/Proser3/Rap1gap2/Ypel5/Rundc3a/Perp/Cd3eap/Fbxo24/Kcnk10/Xpot/Nebl/Fam53b	35	LEF1_Q6	LEF1_Q6	21/731	253/12347	0.0736632	0.331575	0.291809	B3gnt5/Mex3b/Acvr1b/Adam19/Abcd1/Dgka/Phc1/Igf1r/Kif5a/Klf3/Aff3/Oaz2/Tcf7/Tubb4a/Syt11/Pde4d/Sh3bp5/Shf/Parp8/Dclk2/Sesn3	21	MYB_Q6	MYB_Q6	14/610	249/12347	0.34788	0.999953	0.995169	Slc16a6/Ak2/Eif4g2/Gcnt2/Rapsn/Sema7a/Sdc1/Socs2/Mical2/Nol4l/Gria3/Zbtb32/Nkain1/Tmem97	14
GGGNRMNNYCAT_UNKNOWN	GGGNRMNNYCAT_UNKNOWN	12/1341	80/12347	0.15494	0.69951	0.645185	Aldh6a1/Elmo1/Jun/Thra/Etf1/Ssh2/Ehd3/Mrpl38/2810004N23Rik/Polr3d/Utp20/Rbm19	12	FOXO3_01	FOXO3_01	20/731	239/12347	0.0744685	0.331575	0.291809	Ctla4/Ezh1/Grb7/Lag3/Pdcd4/Rfx3/Sox12/Tmem71/Nr1d1/Ube2h/Nmnat2/Ikzf2/Zfp362/Crebl2/Lix1l/Fry/Bcl11b/Crebrf/Skap1/Abtb1	20	DR1_Q3	DR1_Q3	14/610	250/12347	0.353396	0.999953	0.995169	Prdm1/Csf2/Prmt1/Hspd1/Hspe1/Nedd9/Eif4g1/Smg5/Smyd5/6430571L13Rik/Map2k3/Mical2/Kcnk10/Dusp3	14
E2A_Q2	E2A_Q2	31/1341	237/12347	0.157644	0.703695	0.649045	Macrod1/Ampd2/Chrnb1/Atp2a2/Runx1/Cbfa2t3/Dgka/Eif4g2/Epn2/Grin1/Hrc/Itga6/Mmp11/Nsg2/Rapsn/Selplg/Mylip/Tuba4a/Ikzf2/Gadd45g/Plekha6/Kbtbd8/Pdlim4/Nol4l/Rapgef4/Gprc5b/Armcx2/Polr3gl/Neto2/Fam49a/Kcnip2	31	RSRFC4_01	RSRFC4_01	20/731	239/12347	0.0744685	0.331575	0.291809	Slc44a1/Bnip3/Smyd1/Capn3/S1pr1/Esr1/Itga7/Ctnnd2/Tmem71/Fam117a/Tsc22d1/Timp2/Zfp362/Plekha6/Ssh3/Inpp4a/Armcx6/Ndrg2/Atp2a3/Sv2a	20	MYOD_Q6_01	MYOD_Q6_01	14/610	250/12347	0.353396	0.999953	0.995169	Ppif/Yars/Coro2a/Elmo1/Hbegf/Hyal2/Mt3/Tuba4a/Zmat3/Dnajc11/Gadd45g/Nol4l/Asb2/Naa15	14
DR4_Q2	DR4_Q2	33/1341	254/12347	0.158159	0.703695	0.649045	Abcg1/Atp1b1/Atp5g1/Col11a2/Eno2/Gart/Id2/Lipg/Oaz2/Pou2af1/Rasgrp2/Sema6c/Sptb/Eif4g1/Stac2/Nr1d1/Ube2h/Rell2/Phldb3/Dcun1d3/Rab6b/Add3/Zfp385a/Timm10/Zbtb20/Map1lc3a/Rasl11b/Dclk2/Cic/Lyrm1/Zbtb4/Dtx3/Pik3ap1	33	AR_02	AR_02	5/731	39/12347	0.078356	0.342092	0.301064	Adcy6/Bcl6/Ikzf2/Smox/Txnip	5	TTANWNANTGGM_UNKNOWN	TTANWNANTGGM_UNKNOWN	4/610	61/12347	0.355845	0.999953	0.995169	Prdm1/Eomes/Lif/Penk	4
TAAWWATAG_RSRFC4_Q2	TAAWWATAG_RSRFC4_Q2	22/1341	162/12347	0.159964	0.706605	0.651728	Yars/Capn3/Cdkn1a/Esr1/Jun/Kcna3/Lif/Neb/Ctnnd2/Tmem71/Pabpc4/Mat2a/Ppp2r3a/Adamts14/Gpr157/Eif5a/Armcx6/Dlc1/Atp2a3/Gria3/Sv2a/Gdpd3	22	ETS1_B	ETS1_B	21/731	255/12347	0.0785129	0.342092	0.301064	Abcg1/Cbfa2t3/Tsc22d3/Itpr2/Itpr3/Lag3/Pou2af1/Tmem71/Map9/Appl2/Madd/Map4k2/Slc9a9/Apold1/Klf13/Fbxo36/Cpne8/Pold4/Rab43/Foxn3/Glb1l	21	SREBP_Q3	SREBP_Q3	14/610	251/12347	0.358928	0.999953	0.995169	Cebpb/Eif4g2/Hbegf/Hspa9/Kpnb1/Lrp8/Osm/Tex2/Gadd45g/Blcap/Set/Mrps18b/Zfp202/Sytl2	14
TGTTTGY_HNF3_Q6	TGTTTGY_HNF3_Q6	87/1341	723/12347	0.162744	0.710018	0.654877	Slc44a1/Mapre3/Slc14a1/Pnrc1/Adtrp/Npnt/Ar/Atp2a2/Bcl6/Prdm1/Cdc25a/Csf2/Epn2/Esr1/Gabre/Tsc22d3/Grb7/Id2/Il16/Il18/Itpr3/Klf3/Aff3/Bmf/Mxi1/Nfia/Pafah1b3/Pdcd4/Pdk2/Prx/Dusp1/Rfx3/Selenbp1/Selplg/Sox4/Tfdp2/Tcf7l1/Slc43a2/Diexf/Nr1d1/Hid1/Tert/Thra/Dhx29/Tob1/Ube2h/Adamts10/Nmnat2/Ikzf2/Ppat/Lrrc29/Ppp2r3a/Akt3/Pde4d/Zeb2/Map2k3/H2afy/Slc4a11/Abcf2/Gemin4/Hip1r/Syne2/March3/Nol4l/Atxn7l1/Zfp395/…	87	NF1_Q6	NF1_Q6	21/731	255/12347	0.0785129	0.342092	0.301064	Aldoc/Cacnb1/Cacnb3/Runx1/Col11a2/Kcnh2/Lamb3/Ntng2/Nfia/Rras/Sox4/Apln/Klf13/Mpp2/Dlg3/Cldn10/Ssbp2/Rere/Sesn3/Ralgps2/Immp2l	21	NFY_Q6	NFY_Q6	14/610	252/12347	0.364474	0.999953	0.995169	Ak2/Gart/Lrp8/Neb/Osm/Sesn2/Kbtbd8/Abcf2/Imp4/Zfp385a/Elac2/Chac1/Nup37/Ddias	14
PAX3_B	PAX3_B	13/1341	89/12347	0.165023	0.710018	0.654877	Pnrc1/Klf2/Lag3/Lrp8/Npas2/Zfp362/Zeb2/Eif5a/Bcl11b/Bzw2/Mrps18b/Zpbp2/Il24	13	HNF3_Q6	HNF3_Q6	16/731	185/12347	0.0820756	0.355079	0.312494	Slc44a1/Adtrp/Il16/Aff3/Nfia/Nsg2/Pdcd4/Tfdp2/Nr1d1/Tob1/Nmnat2/H2afy/Atxn7l1/Bcl11b/Nebl/H2afv	16	GGCNKCCATNK_UNKNOWN	GGCNKCCATNK_UNKNOWN	7/610	118/12347	0.365465	0.999953	0.995169	Bcl2l1/Cnbp/Eif4a1/Eif4g2/Smyd5/Gemin4/Syncrip	7
RYTTCCTG_ETS2_B	RYTTCCTG_ETS2_B	125/1341	1060/12347	0.166349	0.710018	0.654877	Ldlrap1/Snx21/Smim19/Ppif/Yars/Actn1/Gpr18/Slc2a9/Aqp3/Bcl6/Prdm1/Calr/Cdkn1a/Ccr4/Csf2/Ctss/Dgka/S1pr4/Phc1/Elk4/Evl/Fcer1g/Fgr/Fosl1/Fpgs/Gcnt2/Gpr65/Grb7/Hbegf/Hyal2/Id3/Kpnb1/Itpr2/Itpr3/Kcna2/Klrc2/Lag3/Lif/Xcl1/Lsp1/Ltb/Lyn/Arhgap4/Myo10/Nedd9/Nfia/Npas2/Prf1/Rasa3/Rbpj/Rora/Sema6c/Slpi/Serpini1/Ggt7/Tmem71/Appl2/Tcp11l2/Nr1d1/Mylip/Tnfsf4/Vldlr/Zmat3/Abcc10/Trerf1/Etf1/Ikzf2/Madd/Kiz/Slc35…	125	TTAYRTAA_E4BP4_01	TTAYRTAA_E4BP4_01	21/731	257/12347	0.0835723	0.358179	0.315222	Bcl6/Gabrr2/Tsc22d3/Il6st/Tfdp2/Tbx6/Nr1d1/Tsc22d1/Tob1/Ube2h/Utrn/Hectd2/Ikzf2/Inpp4a/Sidt1/Fry/Mpp2/Ctdsp2/Atp2a3/Abhd8/Crebrf	21	ZF5_01	ZF5_01	13/610	233/12347	0.366287	0.999953	0.995169	Eif4a1/Fosl1/Kpnb1/Ajuba/Lrp8/Pa2g4/Sema7a/Utp18/Cdc42bpb/Pabpc4/B4galt2/Mycbp/Rnf19b	13
AAAYWAACM_HFH4_01	AAAYWAACM_HFH4_01	32/1341	247/12347	0.166519	0.710018	0.654877	Slc44a1/Atp2a2/Bcl6/Prdm1/Cd36/Cnbp/Evl/Grb7/Id2/Klf3/Ndrg1/Nsg2/Pdcd4/Inpp5k/Prx/Dusp1/Eif4g1/Mylip/Nmnat2/Gnl2/Adamts14/Vasn/Crim1/Bcl11b/Mboat2/Cxxc5/Fam49a/Crebrf/H2afv/Ralgps2/P2ry10/Sytl2	32	TGACCTY_ERR1_Q2	TGACCTY_ERR1_Q2	71/731	1021/12347	0.0841855	0.358179	0.315222	Synpo/Pnrc1/Atp1b1/Bckdha/Bcl6/Bnip3/Btg2/Dnm1/Fbln1/Hipk2/Id3/Insr/Itga7/Kcnc1/Kif5a/Stmn1/Ntng2/Smad7/Map1a/Mttp/Npas2/Prlr/Pygm/Rasgrp2/St8sia1/Sox12/Sox4/Syngr3/Tmem71/Prdm9/Tbx6/Tcf7/Xylt2/Stac2/Tubb4a/Vamp1/Vamp2/Trerf1/Rell2/Hectd2/Ikzf2/Madd/Xylt1/Pacsin1/Fbxl5/Nyap1/Gpr157/Rab6b/Ndrg2/Iffo1/Rap1gap2/Colq/Myadm/Mpp2/Rragd/Gmfg/Sv2a/Abhd8/Mboat2/Cxxc5/Nacc2/Trpm4/1700025G04Rik/Pold4/Fbxo24…	71	YATTNATC_UNKNOWN	YATTNATC_UNKNOWN	20/610	369/12347	0.366683	0.999953	0.995169	Pwwp2b/Atp2a2/Csf2/Eif4e/Elmo1/Id2/Il3/Lrp8/Neb/Smg5/Nol4l/Dlc1/Gria3/Bzw2/Mrps18b/Polr3d/Nob1/Med27/Slc16a10/Manf	20
STAT_01	STAT_01	32/1341	247/12347	0.166519	0.710018	0.654877	Bach2/Bcl6/Prdm1/Zfp36l1/Ccnd2/Cish/Phc1/Eif4e/Gzmb/Il6st/Jun/Lta/Sertad3/Nfil3/Osm/Rras/Sdc1/Tet2/Socs2/Dcun1d3/Lrrc29/Ppp2r3a/Vasn/Map2k3/Colq/Klf13/Gabbr1/Set/Nek6/Ift80/Lyrm1/Crebrf	32	PR_01	PR_01	13/731	144/12347	0.0847651	0.358179	0.315222	Adcy6/Bcl6/Tsc22d3/Itga6/Mbp/Pygm/Trib2/Tubb4a/Vamp2/Ikzf2/Ets1/Dlg3/Rab37	13	E2F4DP1_01	E2F4DP1_01	13/610	234/12347	0.372078	0.999953	0.995169	Ak2/Cdc25a/Eif4a1/Gspt1/Ncl/Ranbp1/Mat2a/Syncrip/Eif1ax/Dctpp1/Trmt6/Cd3eap/Nolc1	13
ALPHACP1_01	ALPHACP1_01	33/1341	256/12347	0.169461	0.712666	0.657319	Pnrc1/Mex3b/Atp2a2/Ccng2/Gart/Tsc22d3/Grcc10/Aff3/Lrp8/Prkcz/Sept4/Fam117a/Utp18/Zscan2/Zfp362/Sesn2/Zeb2/Letm2/Abca7/Zfp385a/Sp140/Dlg3/Gria3/Hsd17b12/Mrps18b/Cryl1/Afap1/Fbxo24/Foxn3/0610010F05Rik/Ddias/Dhcr24/Sfxn3	33	TGASTMAGC_NFE2_01	TGASTMAGC_NFE2_01	16/731	186/12347	0.0851408	0.358179	0.315222	Mapre3/Synpo/Abcd1/Bnip3/Gadd45a/Sept4/Rab3d/Nr1d1/Tubb4a/Cdh23/Rell2/Akt3/Pde4d/Necab3/Cpne8/Tecpr1	16	SP1_01	SP1_01	13/610	234/12347	0.372078	0.999953	0.995169	Epn2/Hyal2/Kpnb1/Utp18/Pprc1/Sesn2/Ppp2r3a/Srr/Eif5a/Pusl1/B4galt2/Syncrip/Bzw2	13
CEBPB_02	CEBPB_02	33/1341	256/12347	0.169461	0.712666	0.657319	Phldb1/Rexo2/Prdx3/Bcl6/Bnip3l/Ccnd2/Cdkn1b/Eif4a1/Esr1/Fcer1g/Gys1/Id3/Itpr3/Bmf/Ndrg1/Nfil3/Pparg/Prlr/Dusp1/Ccl3/Socs2/Thra/Top1/Tob1/Dyrk3/Pde4d/Zeb2/Sbsn/Nol4l/Syncrip/Zbtb20/Nek6/Aqp9	33	HIF1_Q3	HIF1_Q3	19/731	229/12347	0.085868	0.358763	0.315737	Bcl6/Slc37a4/Gpm6b/Gys1/Stmn1/Kdm4b/Klf11/St6gal1/Tet2/Pik3ip1/Nr1d1/Ikzf2/Fam214b/Gm5617/Trpc4ap/Bcl11b/Fam114a1/Gbe1/Crebrf	19	TEF1_Q6	TEF1_Q6	12/610	215/12347	0.374072	0.999953	0.995169	Tspan9/Ccnd2/Ehd1/Lmna/Nid1/Ptprf/Rapsn/Timm23/Ppa1/Pogk/Cul2/Sytl2	12
ETF_Q6	ETF_Q6	16/1341	114/12347	0.1713	0.7137	0.658273	Unc5b/Elk4/Lad1/Lrp8/Nfia/Zfp362/Man1c1/Zkscan17/Celsr2/Uchl5/Spata6/Rere/1700025G04Rik/Mrto4/Tspan2/Cul2	16	IRF7_01	IRF7_01	20/731	244/12347	0.087484	0.361296	0.317966	Bcl6/Zfp36l1/Cxcr4/Col11a2/Elk4/Esr1/Evl/Fos/Itgb7/Rfx3/Slc12a7/Sox4/Zfp362/Pde4d/Armcx6/Parp8/Ptms/Rasgef1a/Uba7/Acsbg1	20	ZIC1_01	ZIC1_01	14/610	254/12347	0.375607	0.999953	0.995169	Yars/Cdk6/Prmt1/Lmna/Lrp8/Eif4g1/Utp18/Wnt10b/Ccdc102a/Eif5a/Gemin4/Uchl3/Mrps18b/Kcnk10	14
ERR1_Q2	ERR1_Q2	33/1341	257/12347	0.175277	0.7137	0.658273	Unc5b/Afp/Atp5g1/Hspd1/Hspa9/Hspe1/Id3/Kcnh2/Kif5a/Map1a/Phb/Rasgrp2/Sema7a/Tcf7/Xylt2/Stac2/Thra/Vamp1/Vamp2/Hectd2/Naa25/Xylt1/Map4k2/Ndrg2/Timm9/Dlc1/Slc37a2/Bzw2/Mboat2/Cxxc5/Cluh/Rnf19b/Lca5	33	GATA2_01	GATA2_01	10/731	104/12347	0.087834	0.361296	0.317966	Actn1/Nfia/Oaz2/Tcf7l1/Ube2h/Rell2/Pdlim4/Maml3/Abhd8/Pold4	10	AACWWCAANK_UNKNOWN	AACWWCAANK_UNKNOWN	8/610	139/12347	0.380817	0.999953	0.995169	Grwd1/Lars/Shmt2/Prdm1/Nfil3/Pa2g4/Ppp2r3a/Cysltr1	8
WGGAATGY_TEF1_Q6	WGGAATGY_TEF1_Q6	45/1341	360/12347	0.175717	0.7137	0.658273	Mapre3/Tspan9/Atf4/Prdm1/Ddr1/Cdk6/Cdkn2c/Col11a2/Ddx3x/Dmpk/Ehd1/Esr1/Id2/Il6st/Itga2/Itpr3/Ajuba/Kcnh2/Lamb3/Lmna/Nid1/Pde1a/Sept4/Prx/Itgb4/Rasgrp2/Rapsn/Rras/Pmel/Sptb/Tfdp2/Plxnb1/Myadm/Wipi1/Ldlrad4/Dlg3/Pgam2/Calcoco1/Zfp467/Ptms/1700025G04Rik/Cd3eap/Pogk/Fam53b/Sytl2	45	MZF1_02	MZF1_02	19/731	230/12347	0.0886952	0.361296	0.317966	Igf1r/Rasgrp2/Tfdp2/Fam117a/Vamp1/Trerf1/Phldb3/Lrrc8a/Parp8/Bcl11b/Slc22a17/1700025G04Rik/Pold4/Fbxo24/Armcx3/Fam117b/Bcl9l/Kcnip2/Pik3ap1	19	E2F_Q6_01	E2F_Q6_01	13/610	236/12347	0.383694	0.999953	0.995169	Cdc25a/Cdkn1a/Cnbp/Kpnb1/Ncl/Orc1/Ranbp1/Rbpj/Dnajc11/Mat2a/Eif5a/Eif1ax/Dctpp1	13
YATTNATC_UNKNOWN	YATTNATC_UNKNOWN	46/1341	369/12347	0.177536	0.7137	0.658273	Pwwp2b/Camk2d/Atp2a2/Axin2/Csf2/Eif4e/Elmo1/Id2/Il3/Kcna3/Kcnh2/Kif5a/Lrp8/Rtkn2/Mxi1/Neb/Trerf1/Ikzf2/Smg5/Pbxip1/Ablim2/Arhgap33/Map4k2/Add3/Ccdc171/Fry/Nol4l/Colq/Dlc1/Atp2a3/Gria3/Necab3/Bzw2/Mrps18b/Polr3d/Nob1/Rasl11b/Med27/Rab43/Foxn3/Pitpnc1/Slc16a10/Manf/Bcl9l/Dhx58/Kcnip2	46	LYF1_01	LYF1_01	21/731	259/12347	0.0888434	0.361296	0.317966	Impa2/Eno2/Evpl/B4galt1/Igf1r/Itga2/Itga7/Sertad3/Itgb4/Serpini1/Pde2a/Slc43a2/Xylt2/Stac2/Ikzf2/Carf/Rhbdl3/Syne2/Cxxc5/Dyrk2/Ralgps2	21	RGAGGAARY_PU1_Q6	RGAGGAARY_PU1_Q6	26/610	491/12347	0.385438	0.999953	0.995169	Slc16a6/Npnt/Slc7a1/Csf1/Csf2/Elmo1/Ptgdr2/Il13/Lif/Lta/Ltb4r1/Lyn/Apobr/Ptgs1/Rab20/Slc39a14/Tnf/Etf1/Pprc1/Cdk8/Clnk/Dlc1/Asb2/Trip13/Usp46/Pus7l	26
NFY_01	NFY_01	32/1341	249/12347	0.178352	0.7137	0.658273	Pnrc1/Atp2a2/Zfp36l2/Cdc25a/Elmo1/Grcc10/Gtf2i/H2-Ab1/Stmn1/Lrp8/Numbl/Sept4/Klf11/Slc43a2/Utp18/Tsc22d1/Sesn2/Ccdc102a/Kbtbd8/Nphp4/Abca7/Abcf2/Zfp385a/Sp140/Dlg3/Txnip/Acyp1/Nop56/Elac2/Chac1/Fam117b/Sfxn3	32	ATF3_Q6	ATF3_Q6	20/731	245/12347	0.0902551	0.364607	0.320879	Pnrc1/Bcl6/Bnip3l/Zfp36l1/Ccni/Gpm6b/Jun/Dusp1/Hid1/Ube2h/Pbxip1/Ablim2/Ing4/Klf13/Rundc3a/Map1lc3a/Rnf166/Pitpnc1/Tubb2b/Daam2	20	LBP1_Q6	LBP1_Q6	12/610	217/12347	0.386208	0.999953	0.995169	Ccnd2/Eif4g2/Fgr/Rapsn/Wnt10b/Smg5/Zfp385a/Mycbp/Tmem109/Nol9/Rnf19b/Sytl2	12
GR_Q6	GR_Q6	33/1341	258/12347	0.181202	0.7137	0.658273	Yars/Adcy6/Cdkn1a/Esr1/Tsc22d3/Gys1/Aff3/Mbp/Ctnnd2/Pde6d/Prx/Larp4/Pde2a/Sdc1/Ikzf2/Pabpc4/Zeb2/Vasn/Timm8a1/Slc9a9/Colq/Rragd/Parp8/B4galt5/Txnip/Syncrip/Zbtb32/Asb2/Mboat2/Rere/Ptms/Gbe1/Daam2	33	TGCTGAY_UNKNOWN	TGCTGAY_UNKNOWN	39/731	529/12347	0.0910648	0.365457	0.321628	Mex3b/Axin2/Cacna1b/Runx1/Gadd45a/Phc1/Fos/Tsc22d3/Gpm6b/H2-Ab1/Itpr3/Ntng2/Mxi1/Myb/Numbl/Pcsk1/Prx/Tmem71/Slc43a2/Trib2/Tob1/Madd/Scml4/Gpr157/Hist2h2be/Slc9a9/Gabbr1/Slc22a17/Cul7/Armcx2/Ankrd13d/Hddc3/1700025G04Rik/Pitpnc1/Purg/Skap1/P2ry10/Ptov1/Spock2	39	WWTAAGGC_UNKNOWN	WWTAAGGC_UNKNOWN	8/610	140/12347	0.388402	0.999953	0.995169	Slc16a6/Cycs/Dmpk/Hbegf/Slc16a1/Sdc1/Dusp5/Cluh	8
ER_Q6	ER_Q6	34/1341	267/12347	0.183915	0.7137	0.658273	Slc16a6/Slc35b1/Ak2/Slc7a3/Bcl6/Zfp36l1/Fkbp4/Map1a/Mxi1/Npas2/Oaz2/Cox7a2l/Tbx6/Socs2/Phf1/Sema4g/Scml4/Ip6k1/Ndrg2/Maml3/Myadm/Tomm40/Rasa4/Zbtb20/Myo19/Eif1ax/Map1lc3a/Bzw2/Cic/Dusp3/Ier5l/Cluh/Fam49a/Rab27b	34	AP1FJ_Q2	AP1FJ_Q2	21/731	261/12347	0.0943277	0.374434	0.329528	Mapre3/Synpo/Axin2/Dnm1/Fos/Lamb3/Map1a/Endou/Rnf144b/Tob1/Rell2/Gsn/Blvrb/Akt3/Rundc3a/Gabbr1/Necab3/Rab37/Sv2a/Zpbp2/Pitpnc1	21	EGR2_01	EGR2_01	11/610	199/12347	0.395097	0.999953	0.995169	Ak2/Atp2a2/Doc2a/Fasl/Pabpc4/Smyd5/Vash1/Eif3b/Syncrip/Enoph1/Cd3eap	11
P53_DECAMER_Q2	P53_DECAMER_Q2	32/1341	250/12347	0.184436	0.7137	0.658273	Abcd1/Slc7a1/Cdkn1a/Dgka/Dst/Eif4e/Bmf/Mxi1/Pa2g4/Sema6d/Tsc22d1/Rnf144b/Tnfsf4/Zmat3/Trerf1/Dyrk3/Smox/Zfp362/Blvrb/Lrrk1/Plekha6/Zeb2/Nup54/Add3/Hip1r/Iffo1/Apold1/Bcl11b/Dab2ip/Rab43/Pitpnc1/Il24	32	CIZ_01	CIZ_01	19/731	232/12347	0.0945292	0.374434	0.329528	Ldlrap1/Cdkn2c/Dgka/Kit/Map1a/Tcf7l1/Tob1/Trerf1/Ikzf2/Pde4d/Sema4g/Atxn7l1/Zbtb20/Bcl11b/Plekho1/Pitpnc1/Fam53b/Igsf3/Spock2	19	ROAZ_01	ROAZ_01	1/610	10/12347	0.397615	0.999953	0.995169	Cdkn1a	1
MEF2_03	MEF2_03	30/1341	233/12347	0.184705	0.7137	0.658273	Phka2/Atf3/Prdm1/Capn3/Cd24a/Dyrk1b/S1pr1/Elk4/Esr1/Fos/Itga7/Jun/Lyn/Mfge8/Ctnnd2/Pde6d/Sema7a/Tmem71/Tsc22d1/Timp2/Neil3/Ppp2r3a/Cdk8/Armcx6/Ndrg2/Atp2a3/Hdac7/Sv2a/Bzw2/Bcl9l	30	HFH3_01	HFH3_01	16/731	190/12347	0.0981323	0.386198	0.339881	Slc44a1/Gabre/Grb7/Grcc10/Nfia/Nsg2/Prx/Dusp1/Tob1/Ube2h/Nmnat2/Ssh3/Vasn/Atxn7l1/Parp8/Bcl11b	16	BACH1_01	BACH1_01	14/610	258/12347	0.397997	0.999953	0.995169	Rexo2/Tsr1/Akap1/Cdkn1a/Eif4e/F2rl2/Hbegf/Lmna/Psmd7/Eif4g1/Bag2/Kbtbd8/Slc4a11/Nek6	14
KTGGYRSGAA_UNKNOWN	KTGGYRSGAA_UNKNOWN	11/1341	75/12347	0.186912	0.7137	0.658273	Yars/Ddb2/Cnbp/Orc1/Ranbp1/Tuba4a/Fyb/Zcwpw1/Timm23/Syncrip/Prrt2	11	RGAANNTTC_HSF1_01	RGAANNTTC_HSF1_01	33/731	442/12347	0.0996706	0.389738	0.342996	Pnrc1/Actn2/Adcy6/Abcd1/Bcl6/Smyd1/Cbfa2t3/Cxcr4/H2-Q2/Il6st/Jun/Pde6d/Dusp1/Rasgrp2/Rfx3/St8sia1/Tmem71/Rnf144b/Trerf1/Zer1/Gsn/Carf/Rab6b/Hip1r/Sidt1/Rundc3a/Zbtb20/Cacna2d2/Gdpd3/Pold4/Rasgef1a/Armcx3/Ier5l	33	GGCNRNWCTTYS_UNKNOWN	GGCNRNWCTTYS_UNKNOWN	5/610	84/12347	0.401218	0.999953	0.995169	Adsl/Eif4a1/Elmo1/2810004N23Rik/Nkain1	5
PAX3_01	PAX3_01	4/1341	21/12347	0.18775	0.7137	0.658273	Yars/Map1a/Stxbp1/Nol4l	4	HSF2_01	HSF2_01	20/731	249/12347	0.101905	0.390958	0.34407	Actn2/Bcl6/Smyd1/Cbfa2t3/Fos/H2-Q2/Jun/Pde6d/Dusp1/Rasgrp2/Sptb/Tmem71/Rnf144b/Trerf1/Rab6b/Zbtb20/Cacna2d2/Gdpd3/Pold4/Ier5l	20	RRCCGTTA_UNKNOWN	RRCCGTTA_UNKNOWN	5/610	84/12347	0.401218	0.999953	0.995169	Gart/Utp18/Zeb2/Timm9/Dis3	5
ALX4_01	ALX4_01	3/1341	14/12347	0.188708	0.7137	0.658273	Il6ra/Jun/Sssca1	3	SF1_Q6	SF1_Q6	20/731	249/12347	0.101905	0.390958	0.34407	Macrod1/Apbb1/Atp1b1/Insr/Kcnc1/Kif5a/Rasgrp2/St8sia1/Tbx6/Stac2/Thra/Tubb4a/Vamp2/Madd/Xylt1/Map4k2/Ndrg2/Sv2a/Nebl/Acsbg1	20	E2F1_Q3	E2F1_Q3	13/610	240/12347	0.407031	0.999953	0.995169	Ak2/Cdc25a/Gspt1/Ncl/Orc1/Shmt1/Abce1/Abcf2/Dctpp1/Trmt6/Cd3eap/Nolc1/Pelp1	13
CRX_Q4	CRX_Q4	34/1341	268/12347	0.189895	0.7137	0.658273	Zfp36l2/Entpd1/Cdkn2c/Dlg4/Dmpk/Gucy2e/Id2/Ajuba/Kcnh2/Msh5/Pcsk1/Rora/Tcf7/Tex2/Tsc22d1/Tnfsf4/Dap/Pde4d/Zfp385a/Cacna2d4/Nol4l/Maml3/Dlc1/Zbtb20/Syne1/Ssbp2/Ptms/Zpbp2/Pold4/Cluh/Zbtb4/Ralgps2/Igsf3/Kcnip2	34	WCAANNNYCAG_UNKNOWN	WCAANNNYCAG_UNKNOWN	20/731	249/12347	0.101905	0.390958	0.34407	Slc44a1/Macrod1/Bcl6/Cacnb3/Fgfr1/Sertad3/Bmf/Nsg2/Pde6d/Tbx6/Mylip/Hectd2/Pigv/Nphp4/Slc38a9/Zbtb20/Sv2a/Fbxo36/Prrt2/Cep97	20	SREBP1_Q6	SREBP1_Q6	13/610	240/12347	0.407031	0.999953	0.995169	Grwd1/Mapkapk3/Cebpb/Eif4g2/Hspa9/Kpnb1/Lrp8/Slc39a14/Nol4l/B4galt2/Mrps18b/Kcnk10/Sytl2	13
CCAWYNNGAAR_UNKNOWN	CCAWYNNGAAR_UNKNOWN	19/1341	141/12347	0.190298	0.7137	0.658273	Dhx57/Bcl6/Il6st/Kpnb1/Jun/Pmel/Sox4/Arhgap33/Exoc3l/Ing4/Hist3h2a/Gria3/Slc22a17/Polr3gl/Foxn3/Ddias/Mfsd2a/Fam49a/Hist3h2ba	19	CATRRAGC_UNKNOWN	CATRRAGC_UNKNOWN	12/731	135/12347	0.103566	0.393019	0.345884	Qsox1/Aldoc/Runx1/Col11a2/Gadd45a/Kcnh2/Itgb4/Tob1/Plxnb1/Pcyt1b/Smtnl2/Ankzf1	12	GATA2_01	GATA2_01	6/610	104/12347	0.408905	0.999953	0.995169	Npnt/Kpnb1/Eif4g1/Blcap/Syncrip/Shq1	6
TGGNNNNNNKCCAR_UNKNOWN	TGGNNNNNNKCCAR_UNKNOWN	51/1341	415/12347	0.190527	0.7137	0.658273	Macrod1/Pnrc1/Atad3a/Aqp3/Atp1b1/Atp2a2/Cacnb1/Eif4g2/Ephb6/Elmo1/Hbegf/Kcnh2/Lama5/Ntng2/Smad7/Nfia/Pdk2/Prkar2a/Rbpj/Sptb/Sdc1/Tcn2/Ube2h/Vamp1/Ikzf2/Crebl2/Plxnb1/Vasn/Add3/Lix1l/Apln/Colq/Mpp2/Blcap/Gtpbp2/Necab3/Slc22a17/Ypel3/4930523C07Rik/Gdpd3/Rere/Rasl11b/Dab2ip/Isyna1/Dusp3/Ier5l/Kremen2/Nln/Fam49a/Fam53b/Ralgps2	51	GATA1_01	GATA1_01	19/731	235/12347	0.103731	0.393019	0.345884	Mapre3/Cxcr5/Gadd45a/Klf2/Nfia/Oaz2/Rora/Sox12/Tcf7l1/Stac2/Ube2h/Trerf1/Scml4/Add3/Pdlim4/Maml3/Rere/1500009L16Rik/Sfxn3	19	ACTAYRNNNCCCR_UNKNOWN	ACTAYRNNNCCCR_UNKNOWN	23/610	438/12347	0.411633	0.999953	0.995169	Grwd1/Lars/Shmt2/Cdc25a/Slc29a2/Fkbp4/Hsph1/Pa2g4/Polr1b/Rpp40/Pprc1/Ahctf1/Sesn2/Kbtbd8/Prmt5/Prpf19/Mrpl42/Rabl3/Pop1/Cd3eap/Kdelc1/Trub1/Ndc1	23
FREAC2_01	FREAC2_01	32/1341	251/12347	0.19063	0.7137	0.658273	Egln1/Prdm1/Cdkn1a/Ezh1/Elmo1/Id2/Il6st/Klf3/Mttp/Ndrg1/Pcsk1/Dusp1/Rora/Tet2/Thra/Tiam1/Tob1/Ube2h/Ikzf2/Zfp362/Crebl2/Nyap1/Adamts13/Fry/Txnip/Bcl11b/Cxxc5/Pitpnc1/Klhl24/Crebrf/Skap1/Abtb1	32	CP2_02	CP2_02	20/731	250/12347	0.10496	0.394751	0.347408	Mapre3/Actn1/Slc2a9/Ddr1/Tsc22d3/Grb7/Kcnh2/Kif5a/Mmp11/Stac2/Nr1d1/Tsc22d1/Trerf1/Atp10d/Zkscan7/Hpcal1/Bcl11b/Dyrk2/Ier5l/Lmbr1l	20	GGCKCATGS_UNKNOWN	GGCKCATGS_UNKNOWN	4/610	66/12347	0.412534	0.999953	0.995169	Ranbp1/Socs2/Esf1/Kcnk10	4
NFY_C	NFY_C	32/1341	251/12347	0.19063	0.7137	0.658273	Yars/Cdc25a/Elmo1/Gtf2i/H2-Ab1/H2-Oa/H2-Q2/Lrp8/Sept4/Sptb/Wdr19/Fam117a/Zfp362/Sesn2/Pcyt1b/Abca7/Zfp385a/Iffo1/Sp140/Fbxl8/Dlg3/Pxmp4/Ap3m2/Acyp1/Trmt6/Hist1h2bc/Elac2/Chac1/Foxn3/Ier5l/Tmem108/Spock2	32	VDR_Q3	VDR_Q3	18/731	221/12347	0.105483	0.394751	0.347408	Fos/Tsc22d3/Lag3/Bmf/Numbl/Prx/Thra/Trerf1/Fam214b/Zfp362/Rab6b/Nxpe3/Bcl11b/Fbxo36/Prrt2/Ptms/Ralgps2/Kcnip2	18	OCT1_Q6	OCT1_Q6	14/610	262/12347	0.42049	0.999953	0.995169	Atp2a2/Prdm1/Cdk6/Lif/Lyn/Ppp2r3a/Gadd45g/Nol4l/Dlc1/Gria3/Zbtb32/Manf/Armc6/Ccdc116	14
P53_02	P53_02	32/1341	251/12347	0.19063	0.7137	0.658273	Slc12a6/Ddr1/Cdkn1a/Dyrk1b/Eif4g2/Fosl1/Gabrr2/Gcnt2/Gpd2/Ctnnd2/Sema7a/Sox4/Tfdp2/Tsc22d1/Rnf144b/Nrbp2/Zmat3/Trerf1/Zfp362/Lrrk1/Kbtbd8/Nup54/Hip1r/Bcl11b/Map1lc3a/Rps27l/Aen/Dab2ip/Cd3eap/Pitpnc1/Nup93/Hmgn3	32	GTTRYCATRR_UNKNOWN	GTTRYCATRR_UNKNOWN	14/731	164/12347	0.107131	0.395696	0.34824	Phc1/Zfp287/Tubb4a/Pbxip1/Fam214b/Atp2b4/Mpp2/Parp8/Abhd8/Ap3m2/Spata6/Lmntd2/Spata2l/Kcnip2	14	STAT5B_01	STAT5B_01	13/610	243/12347	0.424582	0.999953	0.995169	Prdm1/Cish/Ajuba/Lif/Nfil3/Osm/Sdc1/Socs2/Zeb2/Map2k3/Nek6/Tspan4/Nob1	13
NFAT_Q4_01	NFAT_Q4_01	33/1341	260/12347	0.19337	0.717969	0.66221	Slc16a6/Prdm1/Ddx3x/Eomes/Fos/Id3/Il13/Nfil3/St8sia1/Stip1/Tfdp2/Utp18/Tiam1/Trerf1/Gsn/Ablim2/Ppan/Ppp2r3a/Map2k3/Plod2/Ndrg2/Klf13/B4galt5/Cyp2d22/Rasgef1a/Isyna1/Gtf2e1/Spag17/Nkrf/Pbx4/Dtx3/Tmem108/Hmgn3	33	ER_Q6_02	ER_Q6_02	20/731	251/12347	0.108072	0.395696	0.34824	Bcl6/Zfp36l1/Btg2/Hck/Hipk2/Kif5a/Stmn1/Sox12/Tbx6/Tcf7/Phf1/Stac2/Rell2/Madd/Plxnb1/Ndrg2/Myadm/Map1lc3a/Cep97/Spock2	20	HNF4ALPHA_Q6	HNF4ALPHA_Q6	14/610	263/12347	0.42612	0.999953	0.995169	Prdm1/Clcn5/Fosl1/Gart/Eif4g1/Smyd5/Map2k3/Cdk8/Stk39/Nek6/Rmdn3/Kcnk10/Dusp3/Cluh	14
MYB_Q3	MYB_Q3	31/1341	243/12347	0.194109	0.717969	0.66221	Slc16a6/Cacnb3/Cebpb/Hspa9/Lmna/Lyn/Oaz2/Rapsn/Rasa3/Rfx3/Sema7a/Shmt1/Pmel/Tsc22d1/Tob1/Ube2h/Zfp362/Sesn2/Ccdc171/Ankzf1/Wipi1/Zbtb32/Gmfg/Ssbp2/Ergic1/Tmem97/Ptms/1700025G04Rik/Ier5l/Skap1/Spock2	31	YCATTAA_UNKNOWN	YCATTAA_UNKNOWN	40/731	553/12347	0.108463	0.395696	0.34824	Art4/Adam22/Bach2/Runx1/Cd55/Ephb6/Slc37a4/Id3/Il18/Kcnh2/Mfge8/Msh5/Mttp/Ctnnd2/Sox12/Sox4/Tcf7l1/Fam117a/Pik3ip1/Stac2/Tubb4a/Trerf1/Ikzf2/Rtn4rl1/Pde4d/Sema4g/H2afy/Sytl4/Slc41a2/Atxn7l1/Colq/Ctdsp2/Necab3/Sv2a/Bphl/Foxn3/Lmntd2/Nebl/Chst15/Kcnip2	40	FOX_Q2	FOX_Q2	11/610	204/12347	0.427042	0.999953	0.995169	Atp2a2/Prdm1/Ccnd2/Cdkn1a/Cnbp/Gcnt2/Tnfsf10/Adamts14/Crim1/Xpo4/Phtf2	11
NGFIC_01	NGFIC_01	32/1341	252/12347	0.196932	0.724049	0.667818	Rexo2/Tsr1/Actn1/Atp5g1/Bcl6/Cdkn2c/Fasl/Grin1/Hyal2/Kcnc1/Klf3/Lef1/Myb/Sptb/Pik3ip1/Etf1/Madd/Fam214b/Smyd5/Eif5a/Shf/Uchl3/Syncrip/Bcl11b/Slc22a17/Enoph1/Prrt2/Ptms/Rasgef1a/Kremen2/Ralgps2/Kcnip2	32	MEF2_02	MEF2_02	18/731	222/12347	0.108814	0.395696	0.34824	Capn3/S1pr1/Esr1/Itga7/Jun/Mfge8/Sptb/Tmem71/Tsc22d1/Timp2/Zfp362/Plekha6/Armcx6/Ndrg2/Atp2a3/Hdac7/Sv2a/Bcl9l	18	IRF_Q6	IRF_Q6	13/610	244/12347	0.430435	0.999953	0.995169	Cdk6/Socs1/Ehd1/Eomes/Ptk2/Osm/Sema6d/Top1/Zeb2/Zfp385a/Gria3/Zbtb32/Slc15a3	13
AP1FJ_Q2	AP1FJ_Q2	33/1341	261/12347	0.199611	0.729532	0.672876	Mapre3/Synpo/Rexo2/Slc16a6/Akap1/Axin2/Prdm1/Dnm1/Fos/Lamb3/Lmna/Map1a/Endou/Eif4g1/Rnf144b/Tob1/Rell2/Gsn/Blvrb/Akt3/Kbtbd8/Slc4a11/Rundc3a/Gabbr1/Necab3/Rab37/Sv2a/Zpbp2/Pitpnc1/Kcnk10/Xpot/Cluh/Nln	33	AP2_Q6_01	AP2_Q6_01	21/731	266/12347	0.108979	0.395696	0.34824	Aplp1/Bcl6/Slc37a4/B4galt1/Kcnh2/Stmn1/Smad7/Oaz2/Rasgrp2/Phf1/Zfp362/Nyap1/Klf13/Dlg3/Celsr2/Cxxc5/Spata6/Ppp6r2/Cic/Crebrf/Cercam	21	CACCCBINDINGFACTOR_Q6	CACCCBINDINGFACTOR_Q6	14/610	265/12347	0.437382	0.999953	0.995169	Yars/Atp5g1/Cdkn1a/Eif4e/Lad1/Ltb4r1/Osm/Sdc1/Utp18/Smyd5/Eif5a/Kcnk10/Spag17/Nln	14
PAX2_02	PAX2_02	32/1341	254/12347	0.209852	0.754638	0.696032	Slc16a6/Bcl6/Csf2/Evl/Fos/Ifrd2/Apobr/Nedd9/Pparg/St6gal1/Slc2a3/Serpini1/Eif4g1/Sdc1/Sema6d/Tob1/Lsg1/Nyap1/Vasn/Nup54/Timm9/Nol4l/Atxn7l1/Maml3/Cacna2d2/Zbtb32/Ppdpf/Calcoco1/Rnf122/Polr3gl/Kcnk10/Sesn3	32	ER_Q6	ER_Q6	21/731	267/12347	0.11207	0.404514	0.356001	Bcl6/Zfp36l1/Map1a/Mxi1/Npas2/Oaz2/Cox7a2l/Tbx6/Phf1/Sema4g/Scml4/Ip6k1/Ndrg2/Maml3/Myadm/Rasa4/Zbtb20/Map1lc3a/Cic/Ier5l/Fam49a	21	ZIC2_01	ZIC2_01	13/610	246/12347	0.442137	0.999953	0.995169	Yars/Calr/Cdk6/Eif4a1/Prmt1/Hsph1/Lrp8/Sesn2/Lrrk1/Zfp385a/Syncrip/Zbtb32/Smoc1	13
CCGNMNNTNACG_UNKNOWN	CCGNMNNTNACG_UNKNOWN	11/1341	77/12347	0.210606	0.754638	0.696032	Grwd1/Cycs/Elk4/Gpm6b/Hspd1/Hspe1/Ube2h/Zer1/Timm8a1/Syncrip/Cad	11	PAX6_01	PAX6_01	9/731	96/12347	0.114483	0.410793	0.361526	Pou2af1/Sox4/Serpini1/Trerf1/Arhgap33/Rtn4rl1/Maml3/Zbtb20/1700025G04Rik	9	CTCNANGTGNY_UNKNOWN	CTCNANGTGNY_UNKNOWN	5/610	89/12347	0.450407	0.999953	0.995169	Atp5g1/Hsph1/Aldh18a1/Pop1/Ipo4	5
HMEF2_Q6	HMEF2_Q6	18/1341	135/12347	0.210933	0.754638	0.696032	Slc44a1/Smyd1/S1pr1/Ehd1/Fos/Itga7/Jun/Lyn/Penk/Tsc22d1/Timp2/Zfp362/Ssh3/Colq/Hdac7/Dyrk2/Foxn3/Tmem108	18	ACCTGTTG_UNKNOWN	ACCTGTTG_UNKNOWN	13/731	152/12347	0.116098	0.414152	0.364482	Ypel1/Gramd3/Chrnb1/Cacnb3/Dst/Gabre/Npas2/Fam117a/Tsc22d1/Zer1/Phldb3/H2afy/Shf	13	FOXJ2_02	FOXJ2_02	12/610	228/12347	0.453273	0.999953	0.995169	Npnt/Atf3/Prdm1/Cdk6/Il2ra/Slc39a14/Nol4l/Crim1/Uchl3/Xpot/Mrpl47/Ipo4	12
YTCCCRNNAGGY_UNKNOWN	YTCCCRNNAGGY_UNKNOWN	10/1341	69/12347	0.212116	0.754638	0.696032	Grwd1/Sept10/Bach2/Cct8/Gspt1/Osm/Polr1b/Tbx6/Ppp2r3a/Rdh12	10	MAF_Q6	MAF_Q6	20/731	254/12347	0.117748	0.415136	0.365348	Slc44a1/Pnrc1/Actn1/Alcam/Cacnb3/Phc1/Cd79b/Bmf/Pou2af1/Rora/Rras/Stac2/Tiam1/Trerf1/Ikzf2/Fam214b/Akt3/Map4k2/Cxxc5/Sfxn3	20	TCF11_01	TCF11_01	13/610	248/12347	0.453826	0.999953	0.995169	Ccnd2/Cdkn2b/Eif4e/Fhl2/Slc3a2/Nme1/Ran/Timm17a/Nup54/Txnrd1/Crls1/Lman1/Il24	13
HNF3ALPHA_Q6	HNF3ALPHA_Q6	26/1341	203/12347	0.212857	0.754638	0.696032	Adtrp/Prdm1/Cdkn1a/Gcnt2/Il18/Klf3/Aff3/Nfia/Nsg2/Pafah1b3/Pdcd4/Tfdp2/Tet2/Tob1/Nmnat2/Neil3/Adamts14/Akt3/Pde4d/Ssh3/Vasn/H2afy/Xpo4/Bcl11b/Nebl/H2afv	26	ZIC1_01	ZIC1_01	20/731	254/12347	0.117748	0.415136	0.365348	Bcl6/Cdkn1b/Kcnh2/Lef1/Map1a/Ctnnd2/Rora/Trerf1/Zfp362/Hcst/Pacsin1/Atxn7l1/Atp2b4/Maml3/Klf13/Zfp318/Abhd8/Cxxc5/Thap3/Cercam	20	HSF2_01	HSF2_01	13/610	249/12347	0.459662	0.999953	0.995169	Cct3/Cct8/Cish/Eif4g2/Fkbp4/Hsph1/Hspd1/Larp4/Mat2a/Vash1/Nek6/Lap3/Ppid	13
CEBP_Q3	CEBP_Q3	31/1341	246/12347	0.213855	0.754638	0.696032	Pls1/Bcl6/Calr/Cd55/Gys1/Id3/Jun/Lipg/Mxi1/Per3/Rora/Tmem71/Aldh5a1/Thra/Tnfsf10/Tob1/Wnt10b/Dyrk3/Pbxip1/Map2k3/Timm8a1/Syne2/Syncrip/Zbtb20/Bcl11b/Aqp9/Rgs18/Thap3/Palld/Fam53b/Hmgn3	31	CEBP_Q2_01	CEBP_Q2_01	21/731	269/12347	0.118416	0.415136	0.365348	Pls1/Bcl6/Zfp36l1/Ephb6/Esr1/Gabrr2/Gys1/Id3/Jun/Stmn1/Mttp/Tbx6/Tcf7l1/Tsc22d1/Thra/Tob1/Pde4d/Tnfsf13b/Sbsn/Zbtb20/Chst15	21	NFY_01	NFY_01	13/610	249/12347	0.459662	0.999953	0.995169	Atp2a2/Cdc25a/Elmo1/Lrp8/Utp18/Sesn2/Ccdc102a/Kbtbd8/Abcf2/Zfp385a/Nop56/Elac2/Chac1	13
PR_01	PR_01	19/1341	144/12347	0.21625	0.758728	0.699804	Adcy6/Bcl6/Cd36/Elmo1/Tsc22d3/Itga6/Mbp/Pygm/Larp4/Sdc1/Trib2/Tubb4a/Vamp2/Ikzf2/Ets1/Timm8a1/Dlg3/Syncrip/Rab37	19	SP3_Q3	SP3_Q3	19/731	241/12347	0.123763	0.427426	0.376165	Mapre3/Aldoc/Runx1/Ldhb/Map1a/Pltp/Rasgrp2/St8sia4/Nr1d1/Tob1/Trerf1/Rell2/Adamtsl4/Fam214b/Tmem8b/Smtn/Foxn3/Zbtb4/Kcnip2	19	GTCNYYATGR_UNKNOWN	GTCNYYATGR_UNKNOWN	6/610	110/12347	0.462016	0.999953	0.995169	Doc2a/Odc1/Ccdc102a/Mycbp/Mrps10/Gpn1	6
AHRARNT_02	AHRARNT_02	3/1341	15/12347	0.218056	0.760717	0.701638	Ampd2/Rell2/Crebrf	3	ALPHACP1_01	ALPHACP1_01	20/731	256/12347	0.124483	0.427426	0.376165	Pnrc1/Mex3b/Ccng2/Tsc22d3/Grcc10/Aff3/Prkcz/Sept4/Fam117a/Zscan2/Zfp362/Letm2/Abca7/Sp140/Dlg3/Cryl1/Afap1/Fbxo24/Foxn3/Sfxn3	20	E2F1_Q6	E2F1_Q6	12/610	230/12347	0.465431	0.999953	0.995169	Ak2/Cdc25a/Gspt1/Kpnb1/Ncl/Orc1/Ranbp1/Syncrip/Dctpp1/Trmt6/Cd3eap/Nolc1	12
NFKB_Q6_01	NFKB_Q6_01	29/1341	230/12347	0.222197	0.769854	0.710066	Slc44a1/Actn1/Atp1b1/Cxcr5/Ddr1/Elmo1/Il13/Il2ra/Il6st/Lta/Ltb/Bmf/Rbpj/Fam117a/Socs2/Trib2/Tnfrsf9/Top1/Ube2h/Gdpd5/Map4k2/Eif5a/Lix1l/Ndrg2/Fbxl12/Baz2b/Smoc1/Calcoco1/Ptms	29	HNF4_Q6	HNF4_Q6	20/731	256/12347	0.124483	0.427426	0.376165	Pls1/Sept10/Aqp3/Grb7/H2afx/Insr/Mxd4/Bmf/Mttp/Rab3d/Slpi/Slc41a2/Sp140/Cbx7/Wipi1/4930523C07Rik/Ptms/Ier5l/Klc4/Sesn3	20	P53_DECAMER_Q2	P53_DECAMER_Q2	13/610	250/12347	0.465491	0.999953	0.995169	Slc7a1/Cdkn1a/Eif4e/Pa2g4/Sema6d/Tnfsf4/Zmat3/Dyrk3/Lrrk1/Zeb2/Nup54/Dab2ip/Il24	13
STAT_Q6	STAT_Q6	32/1341	256/12347	0.223182	0.769854	0.710066	Bach2/Bcl6/Prdm1/Hyou1/Cacnb3/Cish/Csf2/S1pr1/Eif4e/Evpl/Elmo1/Hspd1/Hspe1/Sertad3/Nfia/Npas2/Nsg2/Tet2/Thra/Ube2h/Ppp2r3a/Add3/Nol4l/Slc41a2/Aatf/Rangrf/Nek6/Cpne8/Rps27l/Qpct/Arhgef3/Fam49a	32	TAATTA_CHX10_01	TAATTA_CHX10_01	54/731	779/12347	0.124724	0.427426	0.376165	Arrb1/Aqp3/Bach2/Bcl6/Zfp36l1/Cacnb3/Ccng2/Cdkn2c/Col11a2/Slc37a4/Tsc22d3/Itpr3/Aff3/Ntng2/Npas2/Ctnnd2/Oprm1/Pdcd4/Rfx3/Rora/Tfdp2/Tbx6/Appl2/Xylt2/Stac2/Thra/Tubb4a/Vldlr/Impg2/Adamts10/Rtn4rl1/Ssh2/Plekha6/Tnfsf13b/Rhbdl3/Sema4g/Gpr157/Add3/Adamts13/Syne2/Atxn7l1/Atp2b4/Stag3/Wipi1/Hpcal1/Zbtb20/Rnf122/Rasl11b/Polr3gl/Foxn3/Pitpnc1/Gpc2/Nebl/Daam2	54	WHN_B	WHN_B	13/610	250/12347	0.465491	0.999953	0.995169	Eif4a1/Hspd1/Hspe1/Id2/Top1/Zeb2/Zfp385a/Tomm40/Gria3/Uchl5/Mrpl12/Chst11/Nolc1	13
FOXO1_02	FOXO1_02	30/1341	239/12347	0.224949	0.771612	0.711687	Prdm1/Cdkn1a/Ehd1/Ezh1/Gcnt2/Tsc22d3/Grb7/Id2/Il6st/Ndrg1/Pts/Rora/Eif4g1/Tmem71/Tet2/Tcf7/Sema6d/Pik3ip1/Nr1d1/Thra/Trerf1/Crebl2/Lix1l/Fry/Wdr46/Ptms/Foxn3/Pitpnc1/Naa15/Crebrf	30	HTF_01	HTF_01	7/731	71/12347	0.12597	0.429003	0.377552	Npas2/Numbl/Hid1/Nmnat2/Syt11/Bcl11b/Armcx2	7	PPAR_DR1_Q2	PPAR_DR1_Q2	13/610	252/12347	0.477123	0.999953	0.995169	Prdm1/Clcn5/Csf2/Nedd9/Eif4g1/Smg5/Smyd5/6430571L13Rik/Map2k3/Zfp385a/Mical2/Rcl1/Chchd4	13
AGCYRWTTC_UNKNOWN	AGCYRWTTC_UNKNOWN	16/1341	120/12347	0.228016	0.777788	0.717384	Clcn5/Tsc22d3/Ptgdr2/Lif/Apobr/Myb/Pparg/St8sia1/Phf1/Zmat3/Ikzf2/Zeb2/Hip1r/Nol4l/Proser3/Thap3	16	CDPCR1_01	CDPCR1_01	11/731	126/12347	0.126591	0.429003	0.377552	Grb7/Itga7/Ntng2/Serpini1/Tbx6/Trib2/Thra/Ikzf2/Atxn7l1/Ap3m2/Dyrk2	11	MZF1_01	MZF1_01	12/610	232/12347	0.47755	0.999953	0.995169	Entpd1/Eif4g2/Lif/Apobr/Eif4g1/Cdk8/Eif5a/Exoc3l/Zfp385a/Fkbp11/0610010F05Rik/Naa15	12
NFKB_Q6	NFKB_Q6	31/1341	249/12347	0.23454	0.791249	0.729799	Actn1/Atp1b1/Cxcr5/Ddr1/Runx1/Cdk6/Csf2/Gabre/Il2ra/Ltb/Bmf/Pafah1b3/Rbpj/St8sia1/Sptb/Stip1/Fam117a/Pik3ip1/Trib2/Top1/Tnfsf4/Ccdc102a/Lix1l/Ndrg2/Nol4l/Baz2b/Parp8/Nob1/Tspan2/Purg/P2ry10	31	MYOD_Q6	MYOD_Q6	19/731	242/12347	0.127312	0.429062	0.377604	Chrnb1/Atp1b1/Cxcr5/Itga6/Itpr3/Kcnh2/Mmp11/Nsg2/Itgb4/Sell/Sptb/Ikzf2/Ssh2/Fbxo32/Pold4/Polr3gl/Tecpr1/Dclk2/Fam49a	19	SOX9_B1	SOX9_B1	12/610	232/12347	0.47755	0.999953	0.995169	Cd36/Chl1/Hyal2/Larp4/Slc39a14/Top1/Tnpo1/Cdk8/Abcf2/Nol4l/Dlc1/Sytl2	12
PAX_Q6	PAX_Q6	31/1341	249/12347	0.23454	0.791249	0.729799	Atf3/Prdm1/Runx1/Hbegf/Itga7/Kcna2/Havcr2/Itgb4/Kdm4b/Stip1/Socs2/Tnfsf10/Ube2h/Wbp1/Blvrb/Lrrk1/Zeb2/Batf3/Myadm/Dlg3/Slc1a4/B4galt5/Rcl1/Fbxo36/Calcoco1/Ppid/Ppa1/Fam189b/Cd3eap/Bcl9l/Kcnip2	31	MYB_Q3	MYB_Q3	19/731	243/12347	0.13092	0.437518	0.385046	Cacnb3/Oaz2/Rasa3/Rfx3/Pmel/Tsc22d1/Tob1/Ube2h/Zfp362/Ccdc171/Ankzf1/Wipi1/Gmfg/Ssbp2/Ptms/1700025G04Rik/Ier5l/Skap1/Spock2	19	SREBP1_01	SREBP1_01	9/610	172/12347	0.478737	0.999953	0.995169	Apex1/Atf4/Gtf2h1/Tmem199/Eif4g1/Socs2/Aars/Set/Usp31	9
YYCATTCAWW_UNKNOWN	YYCATTCAWW_UNKNOWN	24/1341	189/12347	0.237102	0.795524	0.733742	Atf3/Atp5g1/Runx1/Eif4e/Fosl1/Igf1r/Lif/Lrp8/Mxi1/Nfia/Pde4b/Ranbp1/Rbpj/Evi5l/Trib2/Tob1/Usp10/Gdpd5/Tomm40/Usp14/Ppa1/Naa15/Mfsd2a/Skap1	24	HSF1_01	HSF1_01	20/731	258/12347	0.131444	0.437518	0.385046	Actn2/Adcy6/Abcd1/Bcl6/Smyd1/Fos/Jun/Pde6d/Dusp1/Rasgrp2/Trerf1/Gsn/Carf/Rab6b/Sidt1/Zbtb20/Cacna2d2/Gdpd3/Ier5l/Purg	20	HOXA3_01	HOXA3_01	1/610	13/12347	0.482631	0.999953	0.995169	Txnrd1	1
TEF1_Q6	TEF1_Q6	27/1341	215/12347	0.238625	0.796283	0.734442	Tspan9/Atp1b1/Cacna1s/Ccnd2/Cdkn2c/Ehd1/Lamb3/Lmna/Nid1/Ptprf/Rasgrp2/Rapsn/Madd/Pbxip1/Add3/Timm23/Ppa1/Ptms/1700025G04Rik/Pold4/Pogk/Cul2/Ccdc18/Fam53b/Bcl9l/Kcnip2/Sytl2	27	RYTGCNWTGGNR_UNKNOWN	RYTGCNWTGGNR_UNKNOWN	10/731	113/12347	0.131973	0.437518	0.385046	Mapre3/Ddr1/Sox12/Pbxip1/Rragd/Parp8/Fxyd7/Ap3m2/Ier5l/Fam49a	10	AREB6_03	AREB6_03	13/610	253/12347	0.482923	0.999953	0.995169	Slc16a6/Npnt/Doc2a/Ehd1/Elmo1/Wdr5/Fgr/Ajuba/Larp4/Rhbdf2/Tacc2/Chac1/Usp46	13
GCCNNNWTAAR_UNKNOWN	GCCNNNWTAAR_UNKNOWN	19/1341	147/12347	0.243714	0.802109	0.739816	Camk2d/Cdkn1b/Cdkn2c/Dmpk/H2afx/Nfil3/Slc2a3/Sox4/Fam117a/Socs2/Trib2/Dusp5/Ndrg2/Mpp2/Ldhd/Necab3/Ier5l/Lmbr1l/Ralgps2	19	MYOGNF1_01	MYOGNF1_01	5/731	46/12347	0.134242	0.43944	0.386738	Bmf/Nfia/Ikzf2/Apln/Ier5l	5	CREL_01	CREL_01	13/610	253/12347	0.482923	0.999953	0.995169	Slc16a6/Cdk6/Ehd1/Il13/Il2ra/Eif4g1/Tnfrsf9/Wnt10b/Gdpd5/Eif5a/Blcap/Smoc1/Pogk	13
CTTTGT_LEF1_Q2	CTTTGT_LEF1_Q2	218/1341	1923/12347	0.244081	0.802109	0.739816	Slc44a1/Ypel1/Dhx57/B3gnt5/Pnrc1/Mex3b/Slc35b1/Acvr1b/Adam19/Apex1/Atf4/Atp1b1/Atp6v0a1/Atp8a1/Axin2/Bach2/Bcl2l1/Bcl6/Bnip3/Bnip3l/Zfp36l1/Btg2/Ddr1/Ccng2/Cdc25a/Cdk6/Chl1/Clcn5/Dgka/Dbp/Gadd45a/Dst/Ehd1/Eif4g2/Eomes/F2r/Fbln1/Fos/Ftl1/Gcnt2/Tsc22d3/Gpm6b/Grin1/Gtf2i/Hnrnpab/Hsph1/Hyal2/Igf1r/Kpnb1/Itga2/Itpr3/Atcay/Ajuba/Kif5a/Kit/Klf3/Aff3/Stmn1/Lamb3/Lef1/Xcl1/Lrp8/Rtkn2/Mxi1/Myb/Myo10/Nfil3/…	218	AML1_01	AML1_01	20/731	259/12347	0.13501	0.43944	0.386738	Slc12a6/Dgka/Slc37a4/Bloc1s1/Hp1bp3/Id3/Itgb7/Bmf/Rdh5/Slc2a3/Madd/Pigv/Plekha6/Nucb2/Cldn10/Cd101/Calcoco1/2310022B05Rik/Rasgef1a/Foxn3	20	AHR_Q5	AHR_Q5	11/610	213/12347	0.484282	0.999953	0.995169	Ampd2/Doc2a/Ajuba/Prkar2a/Rbpj/Gadd45g/BC048403/Srr/Set/Bzw2/Enoph1	11
GTTNYYNNGGTNA_UNKNOWN	GTTNYYNNGGTNA_UNKNOWN	12/1341	88/12347	0.244291	0.802109	0.739816	Mapre3/Nudc/Osm/Tex2/Trerf1/Hpcal1/Prrt2/Ptms/Dis3/Purg/Fam49a/P2ry10	12	AML1_Q6	AML1_Q6	20/731	259/12347	0.13501	0.43944	0.386738	Slc12a6/Dgka/Slc37a4/Bloc1s1/Hp1bp3/Id3/Itgb7/Bmf/Rdh5/Slc2a3/Madd/Pigv/Plekha6/Nucb2/Cldn10/Cd101/Calcoco1/2310022B05Rik/Rasgef1a/Foxn3	20	COUP_01	COUP_01	13/610	254/12347	0.488712	0.999953	0.995169	Atf4/Hbegf/Lmna/Smyd5/Ppp2r3a/Nek6/Smoc1/Exosc7/Rpl34/Lzic/Dab2ip/Dusp3/Cluh	13
AHRARNT_01	AHRARNT_01	18/1341	139/12347	0.248661	0.808331	0.745555	Camk2d/Mex3b/Runx1/Cdk6/Grcc10/Ajuba/Mxi1/Sox4/Phf1/Pprc1/Sesn2/Zeb2/Tacc1/Hpcal1/Zbtb20/Pitpnc1/Fbxl20/Spock2	18	CAGGTA_AREB6_01	CAGGTA_AREB6_01	53/731	769/12347	0.136386	0.43944	0.386738	Slc44a1/Axin2/Bcl6/Cacnb1/Cdkn2c/Cxcr4/S1pr1/Phc1/Slc37a4/Itpr3/Lamb3/Ntng2/Myb/Nfia/Pafah1b3/Pde4b/Prkcz/Sept4/Endou/Inpp5k/Sox12/Tbx6/Fam117a/Xylt2/Nr1d1/Zer1/Zfp362/Pde4d/Nphp4/Lix1l/Pdlim4/Apln/Tacc1/Fry/Atxn7l1/Zfp395/Maml3/Lsr/Txnip/Bcl11b/Eps8l1/Hist1h2bc/Hddc3/Ptms/Rab43/Ica1l/Foxn3/Cic/Btbd11/Purg/Fam49a/Bcl9l/Cercam	53	PEA3_Q6	PEA3_Q6	13/610	254/12347	0.488712	0.999953	0.995169	Gtf2h1/Il2ra/Xcl1/Prf1/Gnl2/Gdpd5/Dusp5/Mical2/Tspan4/Polr2l/Nkain1/Pus7l/Zfp202	13
SP1_Q6	SP1_Q6	31/1341	251/12347	0.248819	0.808331	0.745555	Smim19/Atp2a2/Cacna1b/Cdc25a/Prmt1/Hyal2/Klf2/Stmn1/Mxd4/Ndrg1/Oaz2/Klf11/Sox12/Utp18/Mylip/Thra/Vamp2/Pigv/Tapt1/Sh3bp5/Rhbdl3/Map4k2/Acsf2/Pusl1/Klf13/Trpc4ap/Bcl11b/Fbxo36/Spata6/Lyrm1/Ptov1	31	ETF_Q6	ETF_Q6	10/731	114/12347	0.137501	0.43944	0.386738	Elk4/Nfia/Zfp362/Man1c1/Zkscan17/Celsr2/Spata6/Rere/1700025G04Rik/Tspan2	10	CAGNYGKNAAA_UNKNOWN	CAGNYGKNAAA_UNKNOWN	4/610	73/12347	0.489792	0.999953	0.995169	Sod2/Syncrip/Ergic1/Med27	4
E2F4DP1_01	E2F4DP1_01	29/1341	234/12347	0.251526	0.812826	0.749701	Aldh6a1/Ak2/Cdc25a/Phc1/Eif4a1/Gspt1/Id3/Stmn1/Msh5/Ncl/Pcsk1/Ranbp1/Ret/Sptb/Tbx6/Zfp362/Mat2a/Zcwpw1/Syncrip/Gprc5b/Eif1ax/Dctpp1/Trmt6/Cd3eap/Nolc1/Ier5l/Zbtb4/H2afv/Tmem108	29	NFKB_Q6_01	NFKB_Q6_01	18/731	230/12347	0.137759	0.43944	0.386738	Slc44a1/Actn1/Atp1b1/Cxcr5/Ddr1/Il6st/Ltb/Bmf/Fam117a/Trib2/Ube2h/Map4k2/Lix1l/Ndrg2/Fbxl12/Baz2b/Calcoco1/Ptms	18	PR_02	PR_02	7/610	134/12347	0.495263	0.999953	0.995169	Cd36/Cdkn1a/Elmo1/Larp4/Sdc1/Syncrip/Kcnk10	7
NFY_Q6_01	NFY_Q6_01	32/1341	262/12347	0.265447	0.83883	0.773685	Atp2a2/Bckdha/Cdc25a/Elmo1/Gart/H2-Oa/Stmn1/Lrp8/Sigmar1/Pdk2/Wdr19/Slc43a2/Fam117a/Pim3/Zfp362/Sesn2/Kbtbd8/Abcf2/Zfp385a/Mical2/Dlg3/Tomm40/Txnip/Zbtb20/Trmt6/Hist1h2bc/Elac2/Chac1/Nup93/Dhcr24/Crebrf/Hmgn3	32	PAX4_02	PAX4_02	18/731	230/12347	0.137759	0.43944	0.386738	Arrb1/Aqp3/Zfp36l2/Tsc22d3/Itga7/Ntng2/Nfia/Rfx3/Rora/Sox4/Tob1/Ikzf2/Man1c1/Plekha6/Scml4/Klf13/Cxxc5/Ralgps2	18	ETF_Q6	ETF_Q6	6/610	114/12347	0.49676	0.999953	0.995169	Unc5b/Lad1/Lrp8/Uchl5/Mrto4/Cul2	6
AR_Q2	AR_Q2	16/1341	124/12347	0.269713	0.83883	0.773685	Grwd1/Cd36/Tsc22d3/Il16/Itga6/Larp4/Ikzf2/Plekha6/Nphp4/Apold1/Syncrip/Ergic1/Rere/Kcnk10/Sesn3/Ganc	16	LFA1_Q6	LFA1_Q6	19/731	245/12347	0.138316	0.43944	0.386738	Bcl6/Cacnb1/Cxcr4/S1pr1/Lag3/Nsg2/Palm/Rasgrp2/Cox7a2l/Tcf7/Zfp36/Xylt1/Akt3/Bcl11b/Npc2/Pold4/Cic/Sesn3/Arl4d	19	ALPHACP1_01	ALPHACP1_01	13/610	256/12347	0.50025	0.999953	0.995169	Atp2a2/Gart/Lrp8/Utp18/Sesn2/Zeb2/Zfp385a/Gria3/Hsd17b12/Mrps18b/0610010F05Rik/Ddias/Dhcr24	13
MAF_Q6	MAF_Q6	31/1341	254/12347	0.270916	0.83883	0.773685	Slc44a1/Slc16a6/Pnrc1/Actn1/Alcam/Cacnb3/Phc1/Hyal2/Cd79b/Kpnb1/Bmf/Pou2af1/Rora/Rras/Utp18/Stac2/Tiam1/Tnfsf10/Trerf1/Ikzf2/Fam214b/Akt3/Cdk8/Map4k2/Exoc3l/Nol4l/Syncrip/Cxxc5/Tmem97/Cul2/Sfxn3	31	AP2_Q3	AP2_Q3	19/731	246/12347	0.142102	0.446949	0.393346	Mex3b/Aplp1/Col11a2/Igf1r/Pde6d/Rras/Sox12/Tcf7/Lrrc29/Neurl2/Ankzf1/Bcl11b/Gprc5b/Cxxc5/Spata6/Pold4/Rasgef1a/Pitpnc1/Ier5l	19	HNF4_DR1_Q3	HNF4_DR1_Q3	13/610	256/12347	0.50025	0.999953	0.995169	Prdm1/Csf2/Prmt1/Hspd1/Hspe1/Shmt1/Smyd5/Mical2/Smoc1/Exosc7/Dab2ip/Kcnk10/Dusp3	13
HFH8_01	HFH8_01	25/1341	202/12347	0.273333	0.83883	0.773685	Slc16a6/Gpr18/Runx1/Fhl2/Grcc10/Id2/Klf3/Lta/Il1rl1/Nsg2/Dusp1/Rora/Tnf/Tob1/Ube2h/Slc35c2/Ssh3/Parp8/Necab3/Bcl11b/Cxxc5/Gdpd3/Foxn3/Crebrf/Hmgn3	25	EVI1_02	EVI1_02	11/731	129/12347	0.142144	0.446949	0.393346	Bcl6/Slc37a4/Tob1/Vamp1/Zfp523/Ikzf2/Lrrc8a/Vasn/Slc9a9/Bcl11b/Fam49a	11	YGCGYRCGC_UNKNOWN	YGCGYRCGC_UNKNOWN	16/610	317/12347	0.501847	0.999953	0.995169	Slc16a6/Atp2a2/Hnrnpab/Mthfd2/Penk/Prkar2a/Tada2a/Rpp38/Abce1/BC048403/Srr/Gemin4/Aatf/Syncrip/Enoph1/Fam98a	16
SMAD3_Q6	SMAD3_Q6	29/1341	237/12347	0.274546	0.83883	0.773685	Synpo/Actn2/Cacnb3/Cbfa2t3/Cdkn1a/Col11a2/Asap1/Dmpk/Gabre/Ajuba/Tfdp2/Fam117a/Top1/Wnt10b/Smg5/Gadd45g/Pde4d/Plekha6/Zeb2/Smtn/Fry/Atxn7l1/Asb2/Bzw2/Rasl11b/1700025G04Rik/Dusp3/Rnf19b/Bcl9l	29	GCANCTGNY_MYOD_Q6	GCANCTGNY_MYOD_Q6	61/731	900/12347	0.145281	0.45422	0.399745	Slc44a1/Ypel1/Egln1/Chrnb1/Adcy6/Atp1b1/Axin2/Cacnb1/Cacnb3/Runx1/Cbfa2t3/Cdkn1b/Dst/Epor/Fgfr1/Fos/Tsc22d3/Grb7/Igf1r/Itga2/Itga7/Itpr3/Kcnh2/Lef1/Mxd4/Mmp15/Map1a/Nsg2/Numbl/Prkcb/Itgb4/Selplg/Spint2/Sptb/Tcf7/Tubb4a/Vamp1/Trerf1/Ikzf2/Phldb3/Plekha6/Smtnl2/Tacc1/Slc9a9/Proser3/Klf13/Mpp2/Wipi1/Lsr/Slc22a17/Syne1/Sv2a/Fbxo32/Fam189b/Pold4/Thap3/Rasgef1a/Dclk2/Tubb2b/Nebl/Lmbr1l	61	AP1_Q4_01	AP1_Q4_01	13/610	257/12347	0.505997	0.999953	0.995169	Rexo2/Tsr1/Slc16a6/Slc35b1/Prdm1/Cdkn1a/Fosl1/Hbegf/Rbpj/Bag2/Slc4a11/Psmd1/Xpot	13
GGAMTNNNNNTCCY_UNKNOWN	GGAMTNNNNNTCCY_UNKNOWN	15/1341	116/12347	0.275641	0.83883	0.773685	Runx1/Hsph1/Stmn1/Fyco1/Pa2g4/Rras/Sptb/Madd/Ablim2/Zeb2/Blcap/Gtpbp2/Cd3eap/Trub1/Rdh12	15	FREAC3_01	FREAC3_01	19/731	247/12347	0.145946	0.45422	0.399745	Mex3b/Grb7/Lamb3/Lef1/Mmp11/Nsg2/Pcsk1/Tcp11l2/Thra/Tiam1/Trerf1/Zfp362/Crebl2/Atxn7l1/Maml3/Zbtb20/Bcl11b/Thap3/Klhl24	19	HLF_01	HLF_01	13/610	257/12347	0.505997	0.999953	0.995169	Shmt2/Clcn5/Eif4a1/Epn2/Ifng/Nfil3/Larp4/Sema6d/Top1/Cdk8/Crim1/Aqp9/Rmdn3	13
TAATTA_CHX10_01	TAATTA_CHX10_01	90/1341	779/12347	0.277246	0.83883	0.773685	Slc39a6/Unc5b/Arrb1/Pecr/Afp/Dph1/Aqp3/Atp2a2/Atp5g1/Bach2/Bcl6/Prdm1/Zfp36l1/Cacnb3/Calr/Ccng1/Ccng2/Cd36/Entpd1/Cdkn2c/Chl1/Col11a2/Eomes/Elmo1/Slc37a4/Tsc22d3/Gpr65/Id2/Itpr3/Aff3/Ntng2/Nfil3/Npas2/Ctnnd2/Oprm1/Pdcd4/Pde1a/Penk/Prkar2a/Rfx3/Rora/Sema7a/Tfdp2/Tbx6/Appl2/Xylt2/Stac2/Thra/Tubb4a/Vldlr/Impg2/Adamts10/Sesn2/Rtn4rl1/Ssh2/Plekha6/Tnfsf13b/Zeb2/Rhbdl3/Sema4g/Cops7a/Gpr157/Add3/Prmt5/E…	90	GTTNYYNNGGTNA_UNKNOWN	GTTNYYNNGGTNA_UNKNOWN	8/731	88/12347	0.149198	0.461985	0.406578	Mapre3/Trerf1/Hpcal1/Prrt2/Ptms/Purg/Fam49a/P2ry10	8	TGCCAAR_NF1_Q6	TGCCAAR_NF1_Q6	35/610	703/12347	0.507004	0.999953	0.995169	Tspan9/Slc35b1/Cdk6/Clcn5/Ptk2/Gcnt2/Hrc/Il2ra/Lmna/Pde1a/Pparg/Psmc5/Ccl3/Larp4/Eif4g1/Mat2a/Lrrk1/Zeb2/Timm8a1/Ftsj3/Syncrip/Rangrf/Aqp9/Mtap/Bzw2/Rrp15/Abhd5/Tmem109/Med27/Pelp1/Rai14/Mfsd2a/Ccdc116/Sytl2/Adarb2	35
PAX5_02	PAX5_02	3/1341	17/12347	0.279002	0.83883	0.773685	Coro2a/Rasgrp2/Zeb2	3	XBP1_01	XBP1_01	11/731	131/12347	0.153049	0.471476	0.414932	Gys1/Npas2/Hid1/Trib2/Nmnat2/Pcyt1b/Apln/Trpc4ap/Bcl11b/Armcx2/Armcx3	11	SMAD3_Q6	SMAD3_Q6	12/610	237/12347	0.507607	0.999953	0.995169	Cdkn1a/Dmpk/Ajuba/Top1/Wnt10b/Smg5/Gadd45g/Zeb2/Asb2/Bzw2/Dusp3/Rnf19b	12
FOXD3_01	FOXD3_01	24/1341	194/12347	0.279271	0.83883	0.773685	Slc44a1/Npnt/Atp2a2/Bcl6/Cacnb3/Runx1/Grb7/H2afx/Id2/Atcay/Aff3/Rora/Tob1/Utrn/Ikzf2/Pcyt1b/Zeb2/Crim1/Parp8/Bcl11b/Fam49a/Fam53b/Ralgps2/Sytl2	24	NFY_01	NFY_01	19/731	249/12347	0.153809	0.471476	0.414932	Pnrc1/Zfp36l2/Grcc10/Gtf2i/H2-Ab1/Stmn1/Numbl/Sept4/Klf11/Slc43a2/Tsc22d1/Nphp4/Abca7/Sp140/Dlg3/Txnip/Acyp1/Fam117b/Sfxn3	19	ALX4_01	ALX4_01	1/610	14/12347	0.508218	0.999953	0.995169	Sssca1	1
GNCF_01	GNCF_01	10/1341	74/12347	0.280329	0.83883	0.773685	Il2ra/Insr/Nfil3/Ctnnd2/Stac2/Timm9/Nol4l/Bcl11b/Gpr155/Cluh	10	PAX8_B	PAX8_B	9/731	103/12347	0.155899	0.474616	0.417695	Actn1/Alcam/Elk4/Nr1d1/Trerf1/Man1c1/Necab3/Tspan2/Sfxn3	9	ARGGGTTAA_UNKNOWN	ARGGGTTAA_UNKNOWN	6/610	116/12347	0.513847	0.999953	0.995169	Slc16a6/Dmpk/Lama5/Tuba4a/Samd3/Mrps18b	6
GGCKCATGS_UNKNOWN	GGCKCATGS_UNKNOWN	9/1341	66/12347	0.286027	0.83883	0.773685	Ccni/Cxcr4/Smad7/Ranbp1/Socs2/Blvrb/Ccdc171/Esf1/Kcnk10	9	MAZ_Q6	MAZ_Q6	15/731	190/12347	0.15639	0.474616	0.417695	Apbb1/Jun/Kcnc1/Syt11/Adamtsl4/Zfp362/Plekha6/Zkscan17/Atp2b4/Fam189b/Rere/Polr3gl/Fam53b/Kcnip2/Pik3ap1	15	GGAMTNNNNNTCCY_UNKNOWN	GGAMTNNNNNTCCY_UNKNOWN	6/610	116/12347	0.513847	0.999953	0.995169	Hsph1/Pa2g4/Zeb2/Blcap/Cd3eap/Trub1	6
AP1_Q6_01	AP1_Q6_01	31/1341	256/12347	0.286067	0.83883	0.773685	Rexo2/Abcd1/Axin2/Prdm1/Dmpk/Hspa9/Kcna2/Kcnh2/Lmna/Apobr/Psmd7/Map1a/Myb/Rbpj/Eif4g1/Rnf144b/Tnfrsf9/Tob1/Tuba4a/Gadd45g/Kbtbd8/Sbsn/Rap1gap2/Vamp5/Gabbr1/Necab3/Zbtb32/Sv2a/Cpne8/Pitpnc1/Kcnk10	31	P53_DECAMER_Q2	P53_DECAMER_Q2	19/731	250/12347	0.157827	0.476607	0.419447	Abcd1/Dgka/Dst/Bmf/Mxi1/Tsc22d1/Rnf144b/Trerf1/Smox/Zfp362/Blvrb/Plekha6/Add3/Hip1r/Iffo1/Apold1/Bcl11b/Rab43/Pitpnc1	19	GTGGGTGK_UNKNOWN	GTGGGTGK_UNKNOWN	15/610	300/12347	0.519119	0.999953	0.995169	Atp5g1/Runx2/Socs1/Doc2a/Fasl/Hbegf/Kpnb1/Xcl1/Apobr/Myo10/Osm/Pparg/Utp18/Dcun1d3/Lyrm1	15
VDR_Q3	VDR_Q3	27/1341	221/12347	0.286388	0.83883	0.773685	Eif4e/Eif4g2/Fos/Tsc22d3/Ajuba/Lag3/Lif/Bmf/Numbl/Prx/Thra/Trerf1/Fam214b/Zfp362/Rab6b/Eif5a/Zfp385a/Nxpe3/Bcl11b/Rcl1/Fbxo36/Tmem39a/Prrt2/Ptms/Pogk/Ralgps2/Kcnip2	27	CREBP1_01	CREBP1_01	14/731	176/12347	0.159977	0.480365	0.422754	Bcl6/Gabrr2/Tsc22d3/Kcnc1/Tbx6/Nr1d1/Tsc22d1/Tob1/Ikzf2/Syt11/Inpp4a/Mpp2/Abhd8/Tubb2b	14	COUP_DR1_Q6	COUP_DR1_Q6	12/610	239/12347	0.519509	0.999953	0.995169	Nsun5/Prdm1/Csf2/Hspd1/Hspe1/Smg5/Smyd5/6430571L13Rik/Map2k3/Mical2/Kcnk10/Sytl2	12
OCT_Q6	OCT_Q6	32/1341	265/12347	0.287728	0.83883	0.773685	Atp2a2/Prdm1/Tsc22d3/Grcc10/Itpr3/Lipg/Bco2/Lyn/Arhgap4/Nfia/Rras/Sema6c/Pmel/Fam117a/Tcp11l2/Thra/Top1/Tpd52/Trerf1/Zfp362/Ppp2r3a/Pcyt1b/Pde4d/Scml4/Gria3/Gprc5b/Eif1ax/Hist1h2bc/Fbxo24/Sesn3/Armc6/Ccdc116	32	HEN1_02	HEN1_02	15/731	191/12347	0.161062	0.480365	0.422754	Slc44a1/Phldb1/Capn5/Cbfa2t3/Map1a/Vamp1/Trerf1/Tmem8b/Apln/Parp8/Lsr/Slc22a17/Calcoco1/Tecpr1/Bcl9l	15	VDR_Q6	VDR_Q6	13/610	260/12347	0.523135	0.999953	0.995169	Cdkn2b/Cebpb/Eif4e/Fosl1/Kpnb1/Rbpj/Dnajc11/Gria3/Syncrip/Polr3d/Tmem39a/Apoo/Cluh	13
E2F1_Q6	E2F1_Q6	28/1341	230/12347	0.288429	0.83883	0.773685	Aldh6a1/Ak2/Cdc25a/Phc1/Gspt1/Id3/Kpnb1/Stmn1/Msh5/Ncl/Ctnnd2/Orc1/Pcsk1/Ranbp1/Sptb/Tbx6/Zfp362/Zcwpw1/Syncrip/Gprc5b/Dctpp1/Trmt6/Cd3eap/Nolc1/Ier5l/Zbtb4/H2afv/Tmem108	28	PAX8_01	PAX8_01	4/731	36/12347	0.161843	0.480365	0.422754	Actn1/Ikzf2/Man1c1/Ift80	4	STAT1_03	STAT1_03	12/610	240/12347	0.525429	0.999953	0.995169	Afp/Cdk6/Ccr4/Gspt1/Hspd1/Hspe1/Ajuba/Polr1b/Eif4g1/Mars/Prpf19/Zfp385a	12
PAX4_02	PAX4_02	28/1341	230/12347	0.288429	0.83883	0.773685	Arrb1/Afp/Aqp3/Atp2a2/Atp6v0a1/Zfp36l2/Eomes/Elmo1/Tsc22d3/Itga7/Lig3/Ntng2/Nfia/Rfx3/Rora/Sox4/Tob1/Ikzf2/Man1c1/Plekha6/Scml4/Prmt5/Klf13/Smoc1/Bzw2/Cxxc5/Ralgps2/Sytl2	28	LXR_Q3	LXR_Q3	7/731	76/12347	0.1623	0.480365	0.422754	Abcg1/Ccni/Ikzf2/Blvrb/Rasl11b/Ptms/Cic	7	AHRARNT_02	AHRARNT_02	1/610	15/12347	0.532542	0.999953	0.995169	Ampd2	1
FOXO3_01	FOXO3_01	29/1341	239/12347	0.29033	0.83883	0.773685	Prdm1/Ctla4/Ezh1/Grb7/Id2/Lag3/Pdcd4/Rfx3/Sox12/Tmem71/Diexf/Nr1d1/Tex2/Ube2h/Nmnat2/Ikzf2/Zfp362/Crebl2/Zeb2/Lix1l/Fry/Wdr46/Bcl11b/Tspan4/Polr2l/Phtf2/Crebrf/Skap1/Abtb1	29	LXR_DR4_Q3	LXR_DR4_Q3	8/731	90/12347	0.163009	0.480365	0.422754	Abcg1/Col11a2/Oaz2/Stac2/Ikzf2/Blvrb/Cic/Dtx3	8	MYB_Q5_01	MYB_Q5_01	13/610	263/12347	0.540101	0.999953	0.995169	Slc16a6/Ak2/Ccnd2/Cebpb/Gcnt2/Hspa9/Nfil3/Rapsn/Sema7a/Shmt1/Sema6d/Tmem97/Manf	13
ACCTGTTG_UNKNOWN	ACCTGTTG_UNKNOWN	19/1341	152/12347	0.29238	0.83883	0.773685	Nsun5/Ypel1/Gramd3/Yars/Chrnb1/Slc7a3/Cacnb3/Doc2a/Dst/Epn2/Gabre/Npas2/Fam117a/Tsc22d1/Zer1/Phldb3/H2afy/Shf/Chst11	19	EGR_Q6	EGR_Q6	20/731	268/12347	0.169574	0.494928	0.435571	Ar/Zfp36l1/Cacna1b/Kifc2/Map1a/Numbl/Prx/Sptb/Hid1/Vamp2/Vldlr/Zfp36/Ust/Klf13/Slc22a17/Fbxo36/Cxxc5/Ptms/1700025G04Rik/Rasgef1a	20	CEBPA_01	CEBPA_01	12/610	243/12347	0.543052	0.999953	0.995169	Lars/Prdm1/Calr/Eif4a1/Fcer1g/Wnt10b/Map2k3/Crim1/Syncrip/Aqp9/Crls1/Cluh	12
AHR_Q5	AHR_Q5	26/1341	213/12347	0.292626	0.83883	0.773685	Camk2d/Mex3b/Ampd2/Axin2/Cacna1b/Runx1/Cdkn1b/Doc2a/Mst1/Ajuba/Prkar2a/Rbpj/Spint2/Stac2/Vldlr/Gadd45g/Nphp4/BC048403/Srr/Set/Bcl11b/Fbxo36/Bzw2/Enoph1/Pitpnc1/Bcl9l	26	ETS2_B	ETS2_B	20/731	268/12347	0.169574	0.494928	0.435571	Cdkn1b/Tsc22d3/Itgb7/Itpr2/Lgals4/Lst1/Arhgap4/Npas2/Pou2af1/Rasa3/Tmem71/Map9/Slc43a2/Nr1d1/Rundc3a/Trpc4ap/Cpne8/Spata6/Rab43/Ier5l	20	MYB_Q3	MYB_Q3	12/610	243/12347	0.543052	0.999953	0.995169	Slc16a6/Cebpb/Hspa9/Lmna/Lyn/Rapsn/Sema7a/Shmt1/Sesn2/Zbtb32/Ergic1/Tmem97	12
HLF_01	HLF_01	31/1341	257/12347	0.293758	0.83883	0.773685	Shmt2/Bcl6/Cdkn2c/Clcn5/Eif4a1/Epn2/Tsc22d3/Ifng/Nfil3/Rora/Larp4/Tbx6/Sema6d/Nr1d1/Tsc22d1/Top1/Tob1/Syt11/Pde4d/Cdk8/Inpp4a/Hist3h2a/Crim1/Mpp2/Gtpbp2/Aqp9/Abhd8/Rmdn3/Rasgef1a/Slc46a3/Hist3h2ba	31	STAT5A_04	STAT5A_04	16/731	208/12347	0.170943	0.496549	0.436997	Actn1/Grb7/Ntng2/Mttp/Btla/Appl2/Ikzf2/Smox/Ets1/Letm2/Fry/Maml3/Gtpbp2/Trpc4ap/Ssbp2/Afap1	16	E4BP4_01	E4BP4_01	11/610	223/12347	0.546331	0.999953	0.995169	Atf3/Clcn5/Epn2/Hspd1/Hspe1/Ifng/Nfil3/Map2k3/Cdk8/Crim1/Ergic1	11
TTAYRTAA_E4BP4_01	TTAYRTAA_E4BP4_01	31/1341	257/12347	0.293758	0.83883	0.773685	Bcl6/Cycs/Epn2/Gabrr2/Tsc22d3/Il6st/Nfil3/Pparg/Serpine2/Tfdp2/Tbx6/Nr1d1/Tsc22d1/Tob1/Ube2h/Utrn/Hectd2/Ikzf2/Slc35c2/Map2k3/Cdk8/Inpp4a/Sidt1/Fry/Crim1/Mpp2/Ctdsp2/Atp2a3/Abhd8/Ergic1/Crebrf	31	YTAAYNGCT_UNKNOWN	YTAAYNGCT_UNKNOWN	12/731	149/12347	0.172479	0.498635	0.438833	Zfp36l1/Dbp/Bmf/Ctnnd2/Pde6d/Vldlr/Rhbdl3/Apln/Zcwpw1/Sesn3/Chst15/H2afv	12	FOXJ2_01	FOXJ2_01	9/610	182/12347	0.547519	0.999953	0.995169	Atp2a2/Prdm1/Runx2/Id2/Lta/Tnf/Slc35c2/Phtf2/Kcnk10	9
E2F_02	E2F_02	28/1341	231/12347	0.296575	0.83883	0.773685	Aldh6a1/Ak2/Cdc25a/Phc1/Eif4a1/Gspt1/Id3/Stmn1/Msh5/Ncl/Pcsk1/Ranbp1/Ret/Sptb/Tbx6/Zfp362/Zcwpw1/Dlg3/Syncrip/Gprc5b/Dctpp1/Trmt6/Cd3eap/Nolc1/Ier5l/Zbtb4/H2afv/Tmem108	28	GATA1_04	GATA1_04	18/731	239/12347	0.175075	0.503754	0.443339	Synpo/Slc14a1/Cacnb3/Eno2/Tsc22d3/Mst1/Id3/Jun/Rora/Fam117a/Ube2h/Crebl2/Ndrg2/Tacc1/Maml3/Zbtb20/Syne1/Ralgps2	18	T3R_Q6	T3R_Q6	12/610	244/12347	0.548877	0.999953	0.995169	Yars/Cycs/Eif4e/Mt2/Nfil3/Ranbp1/Naa25/Tomm40/Smoc1/Bzw2/Pogk/Manf	12
E2F1DP1_01	E2F1DP1_01	28/1341	231/12347	0.296575	0.83883	0.773685	Aldh6a1/Ak2/Cdc25a/Phc1/Eif4a1/Gspt1/Id3/Stmn1/Msh5/Ncl/Pcsk1/Ranbp1/Ret/Sptb/Tbx6/Zfp362/Zcwpw1/Dlg3/Syncrip/Gprc5b/Dctpp1/Trmt6/Cd3eap/Nolc1/Ier5l/Zbtb4/H2afv/Tmem108	28	SP1_Q6_01	SP1_Q6_01	18/731	241/12347	0.184019	0.526618	0.46346	Aplp1/Dgka/Klf2/Stmn1/Oaz2/Sept4/Klf11/Evi5l/Hid1/Vamp2/Pigv/Rhbdl3/Map4k2/Acsf2/Spata6/Lmntd2/Bcl9l/Ptov1	18	YKACATTT_UNKNOWN	YKACATTT_UNKNOWN	13/610	265/12347	0.551301	0.999953	0.995169	Slc16a6/Prdm1/Elmo1/Pparg/Polr1b/Tnfrsf8/Tnfsf10/Gpr55/Kbtbd8/Prpf19/Mical2/Dlc1/Zbtb32	13
E2F1DP2_01	E2F1DP2_01	28/1341	231/12347	0.296575	0.83883	0.773685	Aldh6a1/Ak2/Cdc25a/Phc1/Eif4a1/Gspt1/Id3/Stmn1/Msh5/Ncl/Pcsk1/Ranbp1/Ret/Sptb/Tbx6/Zfp362/Zcwpw1/Dlg3/Syncrip/Gprc5b/Dctpp1/Trmt6/Cd3eap/Nolc1/Ier5l/Zbtb4/H2afv/Tmem108	28	SPZ1_01	SPZ1_01	17/731	226/12347	0.184748	0.526618	0.46346	Fos/Gpm6b/Kcnc1/Map1a/Stac2/Tiam1/Zfp362/Nyap1/Necab3/Abhd8/Ssbp2/Slc25a23/Trappc6a/Calcoco1/Ptms/Rasgef1a/Pitpnc1	17	E2F1_Q4_01	E2F1_Q4_01	11/610	224/12347	0.552397	0.999953	0.995169	Cdc25a/Kpnb1/Ncl/Ranbp1/Rbpj/Top1/Pprc1/Dnajc11/Mat2a/Dctpp1/Trmt6	11
E2F4DP2_01	E2F4DP2_01	28/1341	231/12347	0.296575	0.83883	0.773685	Aldh6a1/Ak2/Cdc25a/Phc1/Eif4a1/Gspt1/Id3/Stmn1/Msh5/Ncl/Pcsk1/Ranbp1/Ret/Sptb/Tbx6/Zfp362/Zcwpw1/Dlg3/Syncrip/Gprc5b/Dctpp1/Trmt6/Cd3eap/Nolc1/Ier5l/Zbtb4/H2afv/Tmem108	28	CP2_01	CP2_01	19/731	257/12347	0.187516	0.532022	0.468216	Mex3b/Ddr1/Col11a2/Dbp/Hipk2/Kif5a/Bmf/Map1a/Rasgrp2/Sox12/Pde2a/Vamp2/Smox/Phldb3/Atp2a3/Slc25a23/Fbxo24/Ptov1/Spock2	19	ETS_Q4	ETS_Q4	12/610	245/12347	0.554675	0.999953	0.995169	Elmo1/Ptk2/Hbegf/Hyal2/Il13/Lif/Lyn/Zmat3/Etf1/Gdpd5/Dab2ip/Pus7l	12
ROAZ_01	ROAZ_01	2/1341	10/12347	0.297368	0.83883	0.773685	Cdkn1a/Fbxo32	2	PAX5_01	PAX5_01	12/731	152/12347	0.189637	0.533072	0.46914	Sept10/Mex3b/Prkce/Rora/Thra/Maml3/Parp8/Pold4/Fbxo24/Zbtb4/Sesn3/Hmgn3	12	GR_Q6_01	GR_Q6_01	13/610	266/12347	0.556865	0.999953	0.995169	Prdm1/Eif4g2/Sdc1/Dhx29/Dcun1d3/Ppp2r3a/Mycbp/Syncrip/2410002F23Rik/Mrps18b/Ndufaf4/Kcnk10/Lyrm1	13
SRF_Q6	SRF_Q6	29/1341	240/12347	0.298342	0.83883	0.773685	Actn1/Atf4/Slc7a1/Prdm1/Cacna1b/Cdkn1b/Dmpk/Fos/Fosl1/Bloc1s1/H2afx/Itga7/Lsp1/Map1a/Npas2/Npm3/Pparg/Dcun1d3/Ppp2r3a/Gadd45g/Dusp5/Emilin2/Pdlim4/Myadm/Ldlrad4/Syncrip/Susd1/Rere/Lyrm1	29	AP4_01	AP4_01	19/731	258/12347	0.191974	0.533072	0.46914	Mapre3/Atp8a1/Epor/Fmo5/Kcnh2/Lag3/Smad7/Oaz2/Pcsk1/Ptprs/Tcf7/Plekha6/Nphp4/Slc22a17/Ssbp2/Pold4/Rasgef1a/Ier5l/Btbd11	19	ER_Q6	ER_Q6	13/610	267/12347	0.562404	0.999953	0.995169	Slc16a6/Slc35b1/Ak2/Slc7a3/Fkbp4/Socs2/Tomm40/Myo19/Eif1ax/Bzw2/Dusp3/Cluh/Rab27b	13
E47_01	E47_01	30/1341	249/12347	0.299988	0.83883	0.773685	Coro2a/Cacnb3/Runx1/Cbfa2t3/Ccnd2/Ephb6/Gpm6b/Ide/Itga6/Kcnh2/Map1a/Nsg2/Numbl/Rbpj/Sox12/Mylip/Thra/Zmat3/Rell2/Parp8/Cacna2d2/Bcl11b/Asb2/Ier5l/Fam98a/Tubb2b/Btbd11/Neto2/Bcl9l/Kcnip2	30	NFKB_C	NFKB_C	19/731	258/12347	0.191974	0.533072	0.46914	Cxcr5/Ddr1/Col11a2/Ephb6/Fos/Lamb3/Ltb/Bmf/Itgb4/Sptb/Fam117a/Trib2/Lix1l/Ndrg2/Parp8/Ptms/Slc43a1/Purg/Zfp821	19	TGAYRTCA_ATF3_Q6	TGAYRTCA_ATF3_Q6	26/610	535/12347	0.564624	0.999953	0.995169	Noc4l/Ccdc86/Clcn5/Ehd1/F2rl2/Il13/Ajuba/Slc3a2/Ell2/Ccl4/Umps/Thoc1/Pfas/Abce1/BC048403/Tacc2/Cmss1/Crls1/Tmem39a/Ddx51/Qpct/Pogk/Dusp3/Car12/Tnfrsf21/Adarb2	26
PR_Q2	PR_Q2	31/1341	258/12347	0.301522	0.83883	0.773685	Cacnb3/Cd24a/Cdkn1b/Cxcr4/Elmo1/Gpm6b/Kcnc1/Klf3/Mt2/Mxi1/Nfil3/Tcn2/Utp18/Pigv/Ppp2r3a/Ssh2/Pde4d/Zeb2/Fry/Dlg3/Gria3/Cacna2d2/Necab3/Cldn10/Ssbp2/Mrps18b/Rere/Pold4/Palld/Sesn3/Cul9	31	TGACAGNY_MEIS1_01	TGACAGNY_MEIS1_01	54/731	809/12347	0.192481	0.533072	0.46914	Aldoc/Apbb1/Bach2/Smyd1/Cacna1s/Cacnb3/Runx1/Cdkn2c/Il16/Kcnh2/Mxd4/Map1a/Myb/Nsg2/Pou2af1/Rfx3/Rora/Sema6c/Sox4/Sptb/Tfdp2/Tmem71/Tet2/Parp16/Tiam1/Tubb4a/Ube2h/Vldlr/Trerf1/Ikzf2/Kiz/Crebl2/Arhgap33/Ssh2/Sh3bp5/Plekha6/Slc38a9/Pdlim4/Apln/Tacc1/Slc9a9/Neurl2/Pxmp4/Cxxc5/Fbxo24/Izumo4/Armcx3/Ier5l/Tubb2b/Zfp821/Fam49a/Crebrf/Kcnip2/Spock2	54	SMAD_Q6	SMAD_Q6	12/610	247/12347	0.566189	0.999953	0.995169	Runx2/Entpd1/Eif4e/Eif4g2/Prmt1/Ajuba/Dnajc11/Dusp5/Zeb2/Crim1/Xpo4/Mrps18b	12
CTGYNNCTYTAA_UNKNOWN	CTGYNNCTYTAA_UNKNOWN	11/1341	84/12347	0.301924	0.83883	0.773685	Prdm1/Lig3/Smg5/Stag3/Dlg3/Dab2ip/Cd3eap/Klc4/Lmbr1l/Pus7l/Cercam	11	HNF1_Q6	HNF1_Q6	18/731	243/12347	0.193188	0.533072	0.46914	Phldb1/Axin2/Runx1/F2rl1/Msh5/Mttp/Npas2/Oprm1/Rora/Pde4d/Sema4g/Cldn10/Bphl/Lmntd2/Fam117b/Zbtb4/Ganc/Fam49a	18	STTTCRNTTT_IRF_Q6	STTTCRNTTT_IRF_Q6	9/610	185/12347	0.56748	0.999953	0.995169	Bcl2l1/Cdk6/Ptk2/Il12rb1/Lif/Osm/Eif5a/Slc15a3/Mrps18b	9
RRCCGTTA_UNKNOWN	RRCCGTTA_UNKNOWN	11/1341	84/12347	0.301924	0.83883	0.773685	Gart/Nfia/Utp18/Lrrc29/Zeb2/Add3/Timm9/Zcwpw1/Dis3/Glb1l/Klhl24	11	TGIF_01	TGIF_01	18/731	243/12347	0.193188	0.533072	0.46914	Aldoc/Cacnb3/Cdkn2c/Kcnh2/Mxi1/Rfx3/Selplg/Sox4/Serpini1/Parp16/Tubb4a/Nmnat2/Ikzf2/Plekha6/Cxxc5/Fbxo24/Tubb2b/Spock2	18	HNF4_01_B	HNF4_01_B	12/610	248/12347	0.571903	0.999953	0.995169	Unc5b/Ehd1/Hnrnpab/Eif4g1/Tex2/Smg5/Nek6/Dab2ip/Kcnk10/Dusp3/Cluh/Car12	12
LXR_Q3	LXR_Q3	10/1341	76/12347	0.309262	0.855345	0.788918	Mapkapk3/Abcg1/Ccni/Ikzf2/Blvrb/Dcun1d3/Rasl11b/Ptms/Cic/Lyrm1	10	YATGNWAAT_OCT_C	YATGNWAAT_OCT_C	25/731	351/12347	0.19415	0.533072	0.46914	Tsc22d3/Grcc10/Cd79b/Itpr3/Stmn1/Arhgap4/Nfia/Rras/Sema6c/Pmel/Fam117a/Xylt2/Thra/Tubb4a/Trerf1/Neil3/Pcyt1b/Nphp4/Letm2/Atxn7l1/Celsr2/Gprc5b/Hist1h2bc/Fbxo24/Sesn3	25	MCAATNNNNNGCG_UNKNOWN	MCAATNNNNNGCG_UNKNOWN	4/610	81/12347	0.572473	0.999953	0.995169	Atp2a2/Cycs/Ifrd2/Nol6	4
E2F1DP1RB_01	E2F1DP1RB_01	27/1341	224/12347	0.311487	0.857637	0.791031	Aldh6a1/Ddb2/Ak2/Cdc25a/Phc1/Eif4a1/Gspt1/Id3/Kpnb1/Stmn1/Ncl/Pcsk1/Rbpj/Ret/Sptb/Tbx6/Zfp362/Dnajc11/Mat2a/Gprc5b/Eif1ax/Dctpp1/Trmt6/Cd3eap/Nolc1/Ier5l/Zbtb4	27	OCT1_Q5_01	OCT1_Q5_01	20/731	274/12347	0.194997	0.533072	0.46914	Tsc22d3/Grcc10/Arhgap4/Nfia/Rras/Sema6c/Pmel/Fam117a/Tcp11l2/Thra/Tpd52/Trerf1/Zfp362/Pcyt1b/Pde4d/Nphp4/Scml4/Gprc5b/Hist1h2bc/Fbxo24	20	AP1_C	AP1_C	13/610	269/12347	0.573404	0.999953	0.995169	Rexo2/Tsr1/Slc16a6/Slc35b1/Prdm1/Fosl1/Lmna/Tuba4a/Gadd45g/Slc4a11/Polr3e/Psmd1/Xpot	13
GCM_Q2	GCM_Q2	28/1341	233/12347	0.313097	0.858175	0.791528	Slc44a1/Ampd2/Prdm1/Cdkn2c/Cnbp/Grb7/Igf1r/Ltb4r1/Ell2/Rbpj/Tcf7l1/Tsc22d1/Thra/Wnt10b/Zfp362/Blvrb/Dcun1d3/Hcst/Dusp5/Add3/Apold1/Colq/Chst11/Pold4/Armcx3/Lyrm1/Nipal3/Sesn3	28	GR_01	GR_01	15/731	198/12347	0.195751	0.533072	0.46914	Adcy6/Bcl6/Dst/Itga6/Itpr3/Mbp/Ctnnd2/Pygm/Tubb4a/Ikzf2/Kiz/Ets1/Parp8/Rab37/Rere	15	MTF1_Q4	MTF1_Q4	12/610	249/12347	0.577586	0.999953	0.995169	Cdc25a/Cdk6/Cnbp/Eif4g2/Mt2/Nfil3/Ehd2/Eif5a/Zfp385a/Bzw2/Dab2ip/Rnf19b	12
HOXA4_Q2	HOXA4_Q2	31/1341	260/12347	0.317255	0.858175	0.791528	Camk2d/Cxcr5/Zfp36l1/Zfp36l2/Cacna1s/Cacnb3/Eif4g2/Eomes/Fmo5/Slc37a4/H2afx/Glmn/Npas2/Stac2/Thra/Tob1/Tubb4a/Pbxip1/Sesn2/Ssh2/Plekha6/Pgap1/Rhbdl3/Nup54/Gpr157/Eif5a/Syne2/Atp2b4/Atp2a3/Syncrip/Smoc1	31	AR_Q2	AR_Q2	10/731	124/12347	0.199062	0.536141	0.471841	Tsc22d3/Il16/Itga6/Ikzf2/Plekha6/Nphp4/Apold1/Rere/Sesn3/Ganc	10	AR_Q2	AR_Q2	6/610	124/12347	0.579742	0.999953	0.995169	Grwd1/Cd36/Larp4/Syncrip/Ergic1/Kcnk10	6
SRF_Q5_01	SRF_Q5_01	26/1341	216/12347	0.318423	0.858175	0.791528	Slc16a6/Actn1/Atf3/Atf4/Cacna1b/Cdc25b/Cdkn1b/Fos/Bloc1s1/H2afx/Kcnh2/Map1a/Npas2/Pparg/Ube2h/Ppp2r3a/Gadd45g/Dusp5/Emilin2/Lix1l/Shf/Myadm/Susd1/Asb2/Nob1/Rere	26	NKX61_01	NKX61_01	17/731	229/12347	0.199087	0.536141	0.471841	Slc12a6/Bcl6/Zfp36l1/Col11a2/Itga7/Ntng2/Sox4/Fam83f/Tob1/Man1c1/Zbtb20/Sv2a/Ap3m2/Sesn3/Fam53b/Skap1/Kcnip2	17	IRF2_01	IRF2_01	6/610	124/12347	0.579742	0.999953	0.995169	Atf3/Cdk6/Lif/Osm/Trmt6/Cul2	6
CEBP_Q2_01	CEBP_Q2_01	32/1341	269/12347	0.318449	0.858175	0.791528	Pls1/Prdx3/Bcl6/Zfp36l1/Calr/Ephb6/Esr1/Gabrr2/Gys1/Id3/Jun/Stmn1/Lipg/Mttp/Nfil3/Ccl3/Tbx6/Tcf7l1/Sema6d/Tsc22d1/Thra/Tob1/Wnt10b/Dyrk3/Pde4d/Tnfsf13b/Map2k3/Sbsn/Crim1/Syncrip/Zbtb20/Chst15	32	ALX4_01	ALX4_01	2/731	14/12347	0.199515	0.536141	0.471841	Il6ra/Jun	2	AR_02	AR_02	2/610	39/12347	0.580803	0.999953	0.995169	Larp4/Timm8a1	2
AACYNNNNTTCCS_UNKNOWN	AACYNNNNTTCCS_UNKNOWN	12/1341	94/12347	0.321286	0.858175	0.791528	Adam22/Ifrd2/Kpnb1/Polr1b/Polr1a/Tbx6/Mars/Kbtbd8/Prpf19/Mpp2/Ptcd3/Cul2	12	YATTNATC_UNKNOWN	YATTNATC_UNKNOWN	26/731	369/12347	0.203565	0.540037	0.47527	Camk2d/Axin2/Kcna3/Kcnh2/Kif5a/Rtkn2/Mxi1/Trerf1/Ikzf2/Pbxip1/Ablim2/Arhgap33/Map4k2/Add3/Ccdc171/Fry/Colq/Atp2a3/Necab3/Rasl11b/Rab43/Foxn3/Pitpnc1/Bcl9l/Dhx58/Kcnip2	26	ATF1_Q6	ATF1_Q6	11/610	229/12347	0.582247	0.999953	0.995169	Csf2/Ehd1/Eif4a1/Nfil3/Pde1a/Ell2/Top1/Dyrk3/Pfas/Dusp3/Adarb2	11
CHOP_01	CHOP_01	28/1341	234/12347	0.321466	0.858175	0.791528	Iars/Atf3/Prdm1/Cdk6/Cebpb/Dyrk1b/Eif4a1/Id2/Klf3/Stmn1/Sox4/Slc16a11/Tnfsf10/Tob1/Trerf1/Etf1/Zfp362/Sesn2/Plekha6/Rhbdl3/Inpp4a/Gars/Maml3/Syncrip/Thap3/Exosc6/Ndc1/Sesn3	28	CREBP1_Q2	CREBP1_Q2	19/731	261/12347	0.205656	0.540037	0.47527	Pnrc1/Fos/Gpm6b/Id3/Pcsk1/Dusp1/Ret/Syngr3/Cntrob/Thra/Tapt1/Atp10d/Pde4d/Letm2/Klf13/Rundc3a/Map1lc3a/Daam2/Arl4d	19	E2F_Q6	E2F_Q6	11/610	229/12347	0.582247	0.999953	0.995169	Ak2/Cdc25a/Gspt1/Kpnb1/Ncl/Ranbp1/Dnajc11/Dctpp1/Trmt6/Cd3eap/Nolc1	11
POU6F1_01	POU6F1_01	28/1341	234/12347	0.321466	0.858175	0.791528	Camk2d/Tspan9/Grb7/Grcc10/Id2/Lipg/Ntng2/Sept4/Dusp1/Rfx3/Rora/Sox4/Tob1/Ikzf2/Ablim2/Usp11/Rtn4rl1/Tnfsf13b/Hip1r/Zbtb20/Nek6/Cxxc5/Fbxo32/Rere/Tspan2/Foxn3/Ipo4/Dtx3	28	HEB_Q6	HEB_Q6	19/731	261/12347	0.205656	0.540037	0.47527	Bcl6/Cacnb3/Cbfa2t3/Fmo5/Kcnh2/Ntng2/Smad7/Pdk2/Prkcb/Tbx6/Hid1/Zfp362/Dock6/Ksr2/Klf13/Hist1h2bc/Rasgef1a/Fbxl20/Spock2	19	NFKB_Q6_01	NFKB_Q6_01	11/610	230/12347	0.588115	0.999953	0.995169	Elmo1/Il13/Il2ra/Lta/Rbpj/Socs2/Tnfrsf9/Top1/Gdpd5/Eif5a/Smoc1	11
HEB_Q6	HEB_Q6	31/1341	261/12347	0.325218	0.861435	0.794534	Bcl6/Cacnb3/Cbfa2t3/Ccnd2/Fmo5/Kcnh2/Xcl1/Ntng2/Smad7/Pdk2/Prkcb/Psme3/Sema7a/Tbx6/Hid1/Tuba4a/Zfp362/Ppp2r3a/Gadd45g/Zfp385a/Dock6/Ksr2/Klf13/Slc1a4/Hist1h2bc/Tefm/Rasgef1a/Fbxl20/Fam98a/Sytl2/Spock2	31	HFH4_01	HFH4_01	15/731	200/12347	0.206267	0.540037	0.47527	Slc44a1/Adtrp/Bcl6/Runx1/Gabre/Klf3/Nfia/Tcp11l2/Nr1d1/Tlr1/Ube2h/H2afy/Atxn7l1/Bcl11b/Fbxo36	15	E2F_02	E2F_02	11/610	231/12347	0.593946	0.999953	0.995169	Ak2/Cdc25a/Eif4a1/Gspt1/Ncl/Ranbp1/Syncrip/Dctpp1/Trmt6/Cd3eap/Nolc1	11
STAT5A_04	STAT5A_04	25/1341	208/12347	0.325624	0.861435	0.794534	Actn1/Prdm1/Calr/Runx2/Grb7/Ntng2/Mttp/Btla/Appl2/Ikzf2/Smox/Ets1/Gadd45g/Gpr34/Zeb2/Letm2/Gfm1/Fry/Maml3/Gtpbp2/Trpc4ap/Ssbp2/Mrps18b/Afap1/Sytl2	25	P300_01	P300_01	18/731	246/12347	0.207351	0.540037	0.47527	Slc44a1/Camk2d/Dgka/Fgfr1/Tsc22d3/Rasgrp2/Rfx2/Serpini1/Appl2/Pik3ip1/Gsn/Map4k2/Prex1/Zfp395/Maml3/Cxxc5/Rere/Pold4	18	E2F_Q4	E2F_Q4	11/610	231/12347	0.593946	0.999953	0.995169	Ak2/Cdc25a/Gspt1/Kpnb1/Ncl/Ranbp1/Dnajc11/Dctpp1/Trmt6/Cd3eap/Nolc1	11
CTGCAGY_UNKNOWN	CTGCAGY_UNKNOWN	85/1341	745/12347	0.327505	0.861435	0.794534	Slc44a1/Camk2d/Pnrc1/Mex3b/Pwp2/Abcg1/Alcam/Ar/Atf4/Atp1b1/Axin2/Zfp36l1/Cacnb3/Cbfa2t3/Cdk6/Cideb/Col11a2/Dnm1/Doc2a/Eif4g2/Eno2/Amz2/Elmo1/Ptk2/Fgfr1/Fos/Tsc22d3/Gys1/Mst1/Hras/Itga7/Kcnh2/Map1a/Ctnnd2/Sept4/Bspry/St8sia4/Sox4/Ggt7/Tfdp2/Pik3ip1/Nr1d1/Tsc22d1/Cd27/Tnfrsf9/Tuba4a/Zmat3/Rell2/Ikzf2/Man1c1/Slc5a11/Plxnb1/Pde4d/Plekha6/Lrrc8a/Nup54/Polr3e/Add3/Smtnl2/Apln/Iffo1/Gars/Atp2b4/Shf/Crim…	85	E2F_02	E2F_02	17/731	231/12347	0.208932	0.540037	0.47527	Aldh6a1/Phc1/Id3/Stmn1/Msh5/Pcsk1/Ret/Sptb/Tbx6/Zfp362/Zcwpw1/Dlg3/Gprc5b/Ier5l/Zbtb4/H2afv/Tmem108	17	E2F1DP1_01	E2F1DP1_01	11/610	231/12347	0.593946	0.999953	0.995169	Ak2/Cdc25a/Eif4a1/Gspt1/Ncl/Ranbp1/Syncrip/Dctpp1/Trmt6/Cd3eap/Nolc1	11
GATA1_01	GATA1_01	28/1341	235/12347	0.329901	0.861435	0.794534	Mapre3/Yars/Cxcr5/Gadd45a/Kpnb1/Klf2/Lipg/Nfia/Oaz2/Penk/Rora/Sox12/Tcf7l1/Stac2/Ube2h/Trerf1/Scml4/Add3/Pdlim4/Maml3/Blcap/Pilrb2/Syncrip/Mak16/Rere/Tmem97/1500009L16Rik/Sfxn3	28	E2F1DP1_01	E2F1DP1_01	17/731	231/12347	0.208932	0.540037	0.47527	Aldh6a1/Phc1/Id3/Stmn1/Msh5/Pcsk1/Ret/Sptb/Tbx6/Zfp362/Zcwpw1/Dlg3/Gprc5b/Ier5l/Zbtb4/H2afv/Tmem108	17	E2F1DP2_01	E2F1DP2_01	11/610	231/12347	0.593946	0.999953	0.995169	Ak2/Cdc25a/Eif4a1/Gspt1/Ncl/Ranbp1/Syncrip/Dctpp1/Trmt6/Cd3eap/Nolc1	11
GATA4_Q3	GATA4_Q3	29/1341	244/12347	0.331105	0.861435	0.794534	Slc16a6/Actn1/Bcl6/Cxcr5/Btg2/Dgka/Id2/Lif/Rtkn2/Myb/Pa2g4/Polr1a/Tfdp2/Tmem71/Tob1/Trerf1/Ikzf2/Pcyt1b/Ets1/Pde4d/Zeb2/Lix1l/Atp2b4/Parp8/Mrps18b/Cxxc5/Ptms/Ptcd3/Fam53b	29	E2F1DP2_01	E2F1DP2_01	17/731	231/12347	0.208932	0.540037	0.47527	Aldh6a1/Phc1/Id3/Stmn1/Msh5/Pcsk1/Ret/Sptb/Tbx6/Zfp362/Zcwpw1/Dlg3/Gprc5b/Ier5l/Zbtb4/H2afv/Tmem108	17	E2F4DP2_01	E2F4DP2_01	11/610	231/12347	0.593946	0.999953	0.995169	Ak2/Cdc25a/Eif4a1/Gspt1/Ncl/Ranbp1/Syncrip/Dctpp1/Trmt6/Cd3eap/Nolc1	11
IRF7_01	IRF7_01	29/1341	244/12347	0.331105	0.861435	0.794534	Bcl6/Zfp36l1/Socs1/Cxcr4/Col11a2/Elk4/Esr1/Evl/Fos/Itgb7/Lif/Osm/Rfx3/Ccl3/Slc12a7/Sox4/Pabpc4/Zfp362/Pde4d/Armcx6/Parp8/Angptl4/Mrps18b/Lzic/Ptms/Rasgef1a/Cul2/Uba7/Acsbg1	29	E2F4DP2_01	E2F4DP2_01	17/731	231/12347	0.208932	0.540037	0.47527	Aldh6a1/Phc1/Id3/Stmn1/Msh5/Pcsk1/Ret/Sptb/Tbx6/Zfp362/Zcwpw1/Dlg3/Gprc5b/Ier5l/Zbtb4/H2afv/Tmem108	17	FREAC4_01	FREAC4_01	7/610	148/12347	0.601487	0.999953	0.995169	Prdm1/Cdkn1a/Id2/Diexf/Ppp2r3a/Pdcd1lg2/Phtf2	7
OLF1_01	OLF1_01	32/1341	271/12347	0.334184	0.863167	0.796132	Grwd1/Art4/Adcy6/Aldoc/Entpd1/Col11a2/Ephb6/Prmt1/Cd79b/Itpr2/Aff3/Mmp15/Snn/Fam117a/Nr1d1/Hid1/Pprc1/Zeb2/Slc38a9/Lix1l/Shf/Dlg3/Gtpbp2/Rangrf/Myo19/Map1lc3a/Rabl3/Dyrk2/Ptms/Dusp3/Klc4/Fam49a	32	SRF_Q5_01	SRF_Q5_01	16/731	216/12347	0.210368	0.541454	0.476517	Actn1/Cacna1b/Cdc25b/Cdkn1b/Fos/Bloc1s1/H2afx/Kcnh2/Map1a/Npas2/Ube2h/Lix1l/Shf/Myadm/Susd1/Rere	16	GCM_Q2	GCM_Q2	11/610	233/12347	0.605495	0.999953	0.995169	Ampd2/Prdm1/Cnbp/Ltb4r1/Ell2/Rbpj/Wnt10b/Dcun1d3/Dusp5/Chst11/Lyrm1	11
SRF_C	SRF_C	25/1341	209/12347	0.334614	0.863167	0.796132	Actn1/Slc7a1/Cacna1b/Dmpk/Fhl2/Fos/Fosl1/Itga7/Map1a/Npas2/Osm/Top1/Dcun1d3/Ppp2r3a/Gadd45g/Dusp5/Zeb2/Ssh3/Emilin2/Pdlim4/Syncrip/Susd1/Asb2/Tspan2/Lyrm1	25	AP2GAMMA_01	AP2GAMMA_01	18/731	247/12347	0.212178	0.541503	0.47656	Aplp1/Mxd4/Smad7/Sema6c/Ube2h/Trerf1/Zfp362/Man1c1/Nyap1/Igfbp7/Ust/Klf13/Cxxc5/Spata6/Cic/Ier5l/Dtx3/Cercam	18	PAX4_04	PAX4_04	10/610	212/12347	0.605704	0.999953	0.995169	Ccng1/Socs1/Pde1a/Zeb2/Phlda3/Gars/Gria3/Chst11/Mrps18b/Nln	10
HNF3B_01	HNF3B_01	26/1341	218/12347	0.335989	0.863167	0.796132	Slc44a1/Slc16a6/Prdm1/Runx2/Cdk6/Id2/Klf3/Aff3/Lta/Nsg2/Oprm1/Pdcd4/Dusp1/Rora/Tfdp2/Tnf/Tob1/Nmnat2/Ikzf2/Zeb2/Ssh3/Baz2b/Atp2a3/Noc3l/Bcl11b/Mrps18b	26	STAT5A_01	STAT5A_01	18/731	247/12347	0.212178	0.541503	0.47656	Synpo/Apbb1/Bcl6/Cxcr5/Dgka/Phc1/Fos/Mttp/Nfia/Rras/St8sia1/Lrrc29/Apold1/Colq/Ift80/Palld/Crebrf/Prelid2	18	CDP_01	CDP_01	4/610	85/12347	0.610878	0.999953	0.995169	Afp/Csf2/Prmt5/Smoc1	4
WCTCNATGGY_UNKNOWN	WCTCNATGGY_UNKNOWN	10/1341	78/12347	0.338851	0.864532	0.797391	Atp5g1/Eif2s1/Jun/Zfp287/Slc27a1/Bcl11b/Mrps10/Brix1/Polr3gl/Gpn1	10	NKX62_Q2	NKX62_Q2	17/731	232/12347	0.213938	0.541503	0.47656	Stk38/Cacnb3/Cdkn2c/Col11a2/Slc37a4/Tsc22d3/Itga7/Itpr3/Npas2/Tbx6/Rtn4rl1/Ssh2/Ets1/Smtnl2/Atp2a3/Zbtb20/Bcl9l	17	EGR3_01	EGR3_01	4/610	85/12347	0.610878	0.999953	0.995169	Ranbp1/Smyd5/Enoph1/Cd3eap	4
AACWWCAANK_UNKNOWN	AACWWCAANK_UNKNOWN	17/1341	139/12347	0.339336	0.864532	0.797391	Grwd1/Lars/Shmt2/Alcam/Prdm1/Fgfr1/Aff3/Nfil3/Pa2g4/Pbxip1/Ppp2r3a/Lix1l/Ndrg2/Proser3/Zcwpw1/Rcn3/Cysltr1	17	PTF1BETA_Q6	PTF1BETA_Q6	17/731	232/12347	0.213938	0.541503	0.47656	Slc44a1/Ar/Zfp36l1/Dlg4/Itga7/Itgb7/Aff3/Mttp/Sox4/Thra/Trerf1/Klf13/Zbtb20/Fbxo24/Armcx3/Klhl24/Crebrf	17	GABP_B	GABP_B	12/610	255/12347	0.610998	0.999953	0.995169	Ddx1/Slc39a6/Wdr74/Galnt10/Ranbp1/BC048403/Eif5a/Tomm40/Myo19/Rpl34/Ebna1bp2/Lzic	12
FREAC4_01	FREAC4_01	18/1341	148/12347	0.341739	0.867057	0.79972	Pnrc1/Prdm1/Cdkn1a/Id2/Lef1/Dusp1/Tet2/Diexf/Ube2h/Ikzf2/Ppp2r3a/Vasn/Adamts13/Fry/Pdcd1lg2/Phtf2/Fam53b/Zc3h6	18	AREB6_02	AREB6_02	18/731	248/12347	0.217056	0.544873	0.479526	Slc12a6/Axin2/Bcl6/Ddr1/Col11a2/Gadd45a/Fos/Aff3/Bmf/Pou2af1/Sox4/Ikzf2/Nyap1/Ctps2/Armcx2/Zfp467/Fbxo24/Lmntd2	18	PPARA_02	PPARA_02	6/610	129/12347	0.618545	0.999953	0.995169	Yars/Kpnb1/Lama5/Osm/Smg5/Cluh	6
TTCYNRGAA_STAT5B_01	TTCYNRGAA_STAT5B_01	38/1341	326/12347	0.345824	0.873811	0.80595	Birc2/Bach2/Bcl6/Prdm1/Cxcr5/Ccnd2/Cish/Csf2/Dgka/Phc1/Eif4e/Elmo1/Gzmb/Lif/Lta/Sertad3/Mttp/Nfil3/Osm/Rras/Sdc1/Tet2/Sema6d/Socs2/Tnfrsf9/Lrrc29/Ppp2r3a/Kbtbd8/Vasn/Map2k3/Nol4l/Apold1/Nek6/Nob1/Ift80/Tmem163/Palld/Crebrf	38	IPF1_Q4	IPF1_Q4	18/731	248/12347	0.217056	0.544873	0.479526	Slc44a1/Bach2/Bcl6/Entpd5/Ephb6/Kcna2/Klf3/Ctnnd2/Sox4/Xylt2/Sytl4/Slc9a9/Maml3/Ramp1/Polr3gl/Foxn3/Armcx3/Pgm2	18	RYTAAWNNNTGAY_UNKNOWN	RYTAAWNNNTGAY_UNKNOWN	3/610	64/12347	0.618953	0.999953	0.995169	Nfil3/Mat2a/Gpr34	3
XBP1_01	XBP1_01	16/1341	131/12347	0.34815	0.876083	0.808045	Gys1/Npas2/Hid1/Trib2/Nmnat2/Ppp2r3a/Pcyt1b/Apln/Gars/Gria3/Trpc4ap/Bcl11b/Mrps18b/Armcx2/Armcx3/Manf	16	GCM_Q2	GCM_Q2	17/731	233/12347	0.218998	0.545259	0.479866	Slc44a1/Cdkn2c/Grb7/Igf1r/Tcf7l1/Tsc22d1/Thra/Zfp362/Blvrb/Hcst/Add3/Apold1/Colq/Pold4/Armcx3/Nipal3/Sesn3	17	TBP_01	TBP_01	11/610	236/12347	0.622521	0.999953	0.995169	B3galt6/Dmpk/Ehd1/Elmo1/Fhl2/Hbegf/Hrc/Tuba4a/Slc35c2/Mat2a/Sytl2	11
YTAAYNGCT_UNKNOWN	YTAAYNGCT_UNKNOWN	18/1341	149/12347	0.352588	0.88363	0.815006	Atf3/Zfp36l1/Ccnd2/Dbp/Bmf/Ctnnd2/Pde6d/Tnfsf10/Vldlr/Zeb2/Rhbdl3/Nup54/Apln/Zcwpw1/Sesn3/Chst15/H2afv/Sytl2	18	TEL2_Q6	TEL2_Q6	17/731	233/12347	0.218998	0.545259	0.479866	Ctss/Dgka/Elk4/Grb7/Arhgap4/Ggt7/Tmem71/Appl2/Cntrob/Nr1d1/Map4k2/Ing4/Rundc3a/Lsr/Cpne8/Rab43/Foxn3	17	E2A_Q2	E2A_Q2	11/610	237/12347	0.628114	0.999953	0.995169	Ampd2/Atp2a2/Eif4g2/Epn2/Hrc/Rapsn/Tuba4a/Gadd45g/Kbtbd8/Nol4l/Neto2	11
HNF4_DR1_Q3	HNF4_DR1_Q3	30/1341	256/12347	0.357	0.888367	0.819375	Atp1b1/Prdm1/Csf2/Fbln1/Gtf2i/Prmt1/Hspd1/Hspe1/Insr/Mttp/Shmt1/Tcn2/Rnf144b/Smyd5/Lgi4/Nphp4/Iffo1/Mical2/Shf/Cldn10/Smoc1/Gprc5b/Exosc7/Ptms/Zpbp2/Dab2ip/Pold4/Kcnk10/Dusp3/Klc4	30	HNF3B_01	HNF3B_01	16/731	218/12347	0.220827	0.547568	0.481898	Slc44a1/Klf3/Aff3/Nsg2/Oprm1/Pdcd4/Dusp1/Rora/Tfdp2/Tob1/Nmnat2/Ikzf2/Ssh3/Baz2b/Atp2a3/Bcl11b	16	SRF_Q5_01	SRF_Q5_01	10/610	216/12347	0.629356	0.999953	0.995169	Slc16a6/Atf3/Atf4/Pparg/Ppp2r3a/Gadd45g/Dusp5/Emilin2/Asb2/Nob1	10
CREBP1_01	CREBP1_01	21/1341	176/12347	0.357519	0.888367	0.819375	Atf3/Bcl6/Epn2/Gabrr2/Tsc22d3/Kcnc1/Nfil3/Serpine2/Tbx6/Nr1d1/Tsc22d1/Tob1/Ikzf2/Syt11/Map2k3/Inpp4a/Crim1/Mpp2/Abhd8/Ergic1/Tubb2b	21	AHRARNT_02	AHRARNT_02	2/731	15/12347	0.22172	0.547568	0.481898	Rell2/Crebrf	2	GATGKMRGCG_UNKNOWN	GATGKMRGCG_UNKNOWN	3/610	65/12347	0.629486	0.999953	0.995169	Dph1/Gtf2h1/Mrpl38	3
HNF3_Q6	HNF3_Q6	22/1341	185/12347	0.358819	0.888367	0.819375	Slc44a1/Adtrp/Atp2a2/Prdm1/Cdkn1a/Gcnt2/Il16/Aff3/Nfia/Nsg2/Pdcd4/Tfdp2/Nr1d1/Tob1/Nmnat2/Adamts14/H2afy/Atxn7l1/Xpo4/Bcl11b/Nebl/H2afv	22	SMAD4_Q6	SMAD4_Q6	17/731	234/12347	0.22411	0.550206	0.484219	Ypel1/Apbb1/Cbfa2t3/Mmp11/Prkcz/Pou2af1/Rora/Tbx6/Fam83f/Tet2/Parp16/Nr1d1/Thra/Rundc3a/Parp8/Slc22a17/Pold4	17	WYAAANNRNNNGCG_UNKNOWN	WYAAANNRNNNGCG_UNKNOWN	3/610	65/12347	0.629486	0.999953	0.995169	Hyal2/Socs2/Vash1	3
TGAYRTCA_ATF3_Q6	TGAYRTCA_ATF3_Q6	61/1341	535/12347	0.361304	0.890927	0.821736	Noc4l/Qsox1/Camk2d/Ccdc86/Pnrc1/Bnip3l/Zfp36l1/Runx1/Clcn5/Ehd1/F2rl2/Fos/Gapdhs/Gpm6b/Grin1/Il13/Ajuba/Jun/Kcnk7/Slc3a2/Pcsk1/Prx/Dusp1/Ell2/Ccl4/Syngr3/Tfdp2/Map9/Tsc22d1/Ube2h/Umps/Thoc1/Pbxip1/Ablim2/Pfas/Cdr2l/Abce1/BC048403/Ing4/Maml3/Rundc3a/Tacc2/Cmss1/Crls1/Map1lc3a/Tmem39a/Ddx51/Qpct/Pogk/Pitpnc1/Dusp3/Nebl/Zbtb4/Sesn3/Daam2/Car12/Spata2l/Arl4d/Tnfrsf21/Adarb2/Spock2	61	RFX1_02	RFX1_02	19/731	265/12347	0.224592	0.550206	0.484219	Slc44a1/Mapre3/Dhx57/Phc1/Tubb4a/Rapgef3/Pbxip1/Atp2b4/Irs2/Mpp2/Hpcal1/Baiap3/Fxyd7/Ap3m2/Cxxc5/Ankrd13d/Polr3gl/Fam49a/Kcnip2	19	OCT_C	OCT_C	12/610	259/12347	0.63256	0.999953	0.995169	Prdm1/Gcnt2/Lyn/Nedd9/Sema7a/Slc1a2/Tnfrsf9/Ppp2r3a/Nol4l/Gria3/Manf/Armc6	12
GATA1_04	GATA1_04	28/1341	239/12347	0.364216	0.893745	0.824335	Synpo/Slc14a1/Cacnb3/Cebpb/Clcn5/Csf2/Eno2/Tsc22d3/Ptgdr2/Mst1/Id3/Ifrd2/Il3/Jun/Rora/Fam117a/Ube2h/Crebl2/Ppp2r3a/Gadd45g/Ndrg2/Tacc1/Nol4l/Maml3/Aldh18a1/Zbtb20/Syne1/Ralgps2	28	GCTNWTTGK_UNKNOWN	GCTNWTTGK_UNKNOWN	21/731	297/12347	0.22887	0.557614	0.490738	Pnrc1/Mex3b/Smyd1/Tsc22d3/Grcc10/H2-Ab1/Il6st/Sox4/Tfdp2/Slc43a2/Nmnat2/Ikzf2/Ssh2/Letm2/Sp140/Klf13/Nucb2/Rere/Dyrk2/Sesn3/H2afv	21	LMO2COM_02	LMO2COM_02	11/610	238/12347	0.633665	0.999953	0.995169	Atp6v0a1/Prdm1/Csf2/Id2/Sema7a/Ppp2r3a/Gadd45g/Pilrb2/Crls1/Nob1/Isyna1	11
TATA_01	TATA_01	30/1341	257/12347	0.365358	0.893745	0.824335	Ece2/Tspan9/Bnip3/Smyd1/Zfp36l2/Runx2/Cdc25b/Cxcr4/Ddx3x/Dmpk/Tsc22d3/Hbegf/Klf2/Lif/Lta/Mt3/Pparg/Tcf7/Tsc22d1/Tnfsf10/Tuba4a/Pabpc4/Mat2a/Gadd45g/Ndrg2/Atxn7l1/Bzw2/Mrps18b/Dyrk2/Gbe1	30	HAND1E47_01	HAND1E47_01	19/731	266/12347	0.229444	0.557614	0.490738	Adcy6/Zfp36l1/Elk4/Ephb6/Gpr19/Stmn1/Nsg2/Sept4/Endou/Sell/Pmel/Tfdp2/Lix1l/Sv2a/Cxxc5/Ptms/Ier5l/Purg/Sfxn3	19	HMX1_01	HMX1_01	2/610	43/12347	0.634335	0.999953	0.995169	Lrrk1/Eif3b	2
TGANTCA_AP1_C	TGANTCA_AP1_C	123/1341	1099/12347	0.371265	0.89995	0.830058	Mapre3/Synpo/Tsr1/Slc16a6/Slc25a45/Slc35b1/Akap1/Abcd1/Atf4/Atp1b1/Atp2a2/Atp6v0a1/Axin2/Prdm1/Cxcr5/Bnip3/Zfp36l1/Ddr1/Runx1/Cdkn1a/Cdkn2c/Clcn5/Ccr7/Dgka/Gadd45a/Dlg4/Dmpk/S1pr1/Eno2/Esr1/F2rl2/Fosl1/Gapdhs/Bloc1s1/Gzmb/Hbegf/Hspa9/Il16/Itga2/Jak2/Kcna2/Kcnh2/Lamb3/Lmna/Apobr/Psmd7/Mt3/Map1a/Myb/Nme1/Prf1/Pa2g4/Sept4/Pou2af1/Prx/Itgb4/Rab3d/Rbpj/Eif4g1/Bag2/Fam117a/Nr1d1/Hid1/Rnf144b/Tnfrsf9/To…	123	DBP_Q6	DBP_Q6	18/731	252/12347	0.237061	0.573839	0.505018	Adtrp/Il18/Itpr3/Klf3/Aff3/Mxi1/Nfia/Rfx3/Sox4/Tfdp2/Nr1d1/Tob1/Ube2h/Hectd2/Fam214b/H2afy/Rere/Skap1	18	MAZR_01	MAZR_01	10/610	217/12347	0.635153	0.999953	0.995169	Entpd1/Dmpk/Gart/Ptprf/Eif4g1/Utp18/Etf1/Eif5a/Enoph1/Cluh	10
WCAANNNYCAG_UNKNOWN	WCAANNNYCAG_UNKNOWN	29/1341	249/12347	0.373365	0.89995	0.830058	Slc44a1/Grwd1/Lars/Macrod1/Bcl2l1/Bcl6/Prdm1/Cacnb3/Fgfr1/Sertad3/Bmf/Nsg2/Pde6d/Pa2g4/Rpp40/Tbx6/Mylip/Hectd2/Pigv/Nphp4/Slc38a9/Syncrip/Zbtb20/Sv2a/Fbxo36/Phtf2/Prrt2/Cd3eap/Cep97	29	SMAD3_Q6	SMAD3_Q6	17/731	237/12347	0.239753	0.578062	0.508734	Synpo/Actn2/Cacnb3/Cbfa2t3/Col11a2/Asap1/Gabre/Tfdp2/Fam117a/Pde4d/Plekha6/Smtn/Fry/Atxn7l1/Rasl11b/1700025G04Rik/Bcl9l	17	CEBPB_01	CEBPB_01	12/610	260/12347	0.637855	0.999953	0.995169	Eif4a1/Tnf/Wnt10b/Etf1/Gdpd5/Map2k3/Gars/Crim1/Stk39/Syncrip/Tubb6/Chac1	12
NFE2_01	NFE2_01	30/1341	258/12347	0.373758	0.89995	0.830058	Rexo2/Slc16a6/Abcd1/Dph1/Prdm1/Bnip3/Cdkn1a/Clcn5/Gadd45a/Doc2a/Hspa9/Id2/Kcna2/Psmd7/Map1a/Myb/Eif4g1/Ttc28/Bag2/Tob1/Tuba4a/Rell2/Akt3/Gadd45g/Kbtbd8/Zcwpw1/Necab3/Angptl4/Cpne8/Pold4	30	GGATTA_PITX2_Q2	GGATTA_PITX2_Q2	38/731	570/12347	0.243506	0.581476	0.51174	Slc44a1/Acvrl1/Zfp36l1/Cacna1s/Dlg4/Dnm1/Phc1/Gpm6b/Mfge8/Myb/Pcsk1/Pde4b/Prkce/Prx/Rora/Rras/Tcf7/Tert/Utrn/Ikzf2/Pbxip1/Pcyt1b/Rtn4rl1/Plekha6/Add3/Cacna2d4/Proser3/Maml3/Fbxo36/Cxxc5/Pold4/Armcx3/Nebl/Crebrf/Fam53b/Igsf3/Dhx58/Tmem108	38	STAT6_01	STAT6_01	12/610	260/12347	0.637855	0.999953	0.995169	Npnt/Akap1/Atp2a2/Slc7a1/Eif4e/Tnfrsf11b/Stip1/Map2k3/Zfp385a/Gria3/Tacc2/Ipo4	12
NFKB_C	NFKB_C	30/1341	258/12347	0.373758	0.89995	0.830058	Bcl2l1/Cxcr5/Ddr1/Cdk6/Col11a2/Ephb6/Fos/Id2/Il13/Il2ra/Lamb3/Ltb/Bmf/Itgb4/Sptb/Fam117a/Socs2/Trib2/Top1/Sesn2/Gdpd5/Eif5a/Lix1l/Ndrg2/Parp8/Smoc1/Ptms/Slc43a1/Purg/Zfp821	30	EVI1_01	EVI1_01	2/731	16/12347	0.244106	0.581476	0.51174	Tob1/Ikzf2	2	GTTNYYNNGGTNA_UNKNOWN	GTTNYYNNGGTNA_UNKNOWN	4/610	88/12347	0.638247	0.999953	0.995169	Nudc/Osm/Tex2/Dis3	4
FAC1_01	FAC1_01	25/1341	214/12347	0.380438	0.904515	0.834269	Slc7a3/Runx1/Ccng2/Ctla4/Dyrk1b/Aff3/Bmf/Oaz2/Pdcd4/Klf11/Fam117a/Tnfrsf8/Ikzf2/Kiz/Zfp362/Lix1l/Nol4l/Zcwpw1/Ypel5/Polg2/Calcoco1/Rnf122/Fbxl20/Fam53b/Zc3h6	25	CCCNNGGGAR_OLF1_01	CCCNNGGGAR_OLF1_01	22/731	316/12347	0.2443	0.581476	0.51174	Ddr1/Col11a2/Gpm6b/Cd79b/Pou2af1/St8sia4/Gipc3/Trib2/Thra/Tiam1/Tnnt3/Pcyt1b/Ssh2/Hcst/Pacsin1/Plekha6/Vasn/Ptms/1700025G04Rik/Armcx3/Bcl9l/Dtx3	22	CEBPDELTA_Q6	CEBPDELTA_Q6	11/610	239/12347	0.639172	0.999953	0.995169	Atf3/Ccnd2/Cdk6/Lipg/Osm/Sema6d/Wnt10b/Slc35c2/Zeb2/Map2k3/Mrps18b	11
E4BP4_01	E4BP4_01	26/1341	223/12347	0.380907	0.904515	0.834269	Atf3/Clcn5/Epn2/Tsc22d3/Hspd1/Hspe1/Ifng/Il6st/Nfil3/Tbx6/Nr1d1/Tsc22d1/Ikzf2/Syt11/Map2k3/Cdk8/Scml4/Inpp4a/Hist3h2a/Sidt1/Crim1/Polg2/Mpp2/Abhd8/Ergic1/Hist3h2ba	26	OCT1_02	OCT1_02	15/731	207/12347	0.244983	0.581476	0.51174	Phka2/Ar/Runx1/Cdkn2c/Fgfr1/Aff3/Bco2/Nfia/Tet2/Thra/Pde4d/Carf/Maml3/Zbtb20/Zbtb4	15	GCGSCMNTTT_UNKNOWN	GCGSCMNTTT_UNKNOWN	3/610	66/12347	0.639818	0.999953	0.995169	Yars/Cse1l/Ppat	3
CIZ_01	CIZ_01	27/1341	232/12347	0.381311	0.904515	0.834269	Ldlrap1/Pwwp2b/Ccnd2/Cdkn2c/Dgka/Id2/Kit/Map1a/Tcf7l1/Tob1/Trerf1/Ikzf2/Gadd45g/Pde4d/Zeb2/Sema4g/Atxn7l1/Sssca1/Zbtb20/Bcl11b/Mrps18b/Plekho1/Pitpnc1/Fam53b/Igsf3/Sytl2/Spock2	27	SREBP1_02	SREBP1_02	7/731	86/12347	0.24658	0.582998	0.513079	Zfp36l1/Ddr1/Pou2af1/Inpp4a/Ndrg2/Atxn7l1/Ift80	7	HNF3B_01	HNF3B_01	10/610	218/12347	0.640901	0.999953	0.995169	Slc16a6/Prdm1/Runx2/Cdk6/Id2/Lta/Tnf/Zeb2/Noc3l/Mrps18b	10
MCAATNNNNNGCG_UNKNOWN	MCAATNNNNNGCG_UNKNOWN	10/1341	81/12347	0.384046	0.904515	0.834269	Actn1/Atp2a2/Cycs/Ifrd2/Stmn1/Tiam1/Nol6/Rere/Fbxl20/Zfp821	10	GGAMTNNNNNTCCY_UNKNOWN	GGAMTNNNNNTCCY_UNKNOWN	9/731	116/12347	0.248581	0.584891	0.514745	Runx1/Stmn1/Fyco1/Rras/Sptb/Madd/Ablim2/Gtpbp2/Rdh12	9	AP1FJ_Q2	AP1FJ_Q2	12/610	261/12347	0.64311	0.999953	0.995169	Rexo2/Slc16a6/Akap1/Prdm1/Lmna/Eif4g1/Kbtbd8/Slc4a11/Kcnk10/Xpot/Cluh/Nln	12
E2F_03	E2F_03	28/1341	242/12347	0.390432	0.904515	0.834269	Ddb2/Ak2/Cdc25a/Cdkn1a/Cnbp/Eif2s1/Eif4g2/Id3/Stmn1/Orc1/Pcsk1/Ranbp1/Ret/Tiam1/Top1/Pprc1/Zfp362/Dnajc11/Mat2a/Eif5a/Ypel5/Dctpp1/Hist1h2bc/Prrt2/Rnf167/Lrrc56/Fbxl20/Ier5l	28	AP1_Q2_01	AP1_Q2_01	19/731	270/12347	0.249298	0.584891	0.514745	Atp1b1/Axin2/Dgka/Dlg4/Eno2/Kcnh2/Lamb3/Nr1d1/Rnf144b/Tubb4a/Akt3/Ndrg2/Proser3/Rap1gap2/Ypel5/Rundc3a/Fbxo24/Nebl/Fam53b	19	HEB_Q6	HEB_Q6	12/610	261/12347	0.64311	0.999953	0.995169	Ccnd2/Xcl1/Psme3/Sema7a/Tuba4a/Ppp2r3a/Gadd45g/Zfp385a/Slc1a4/Tefm/Fam98a/Sytl2	12
AMEF2_Q6	AMEF2_Q6	29/1341	251/12347	0.390568	0.904515	0.834269	Slc44a1/Phka2/Birc2/Smyd1/Zfp36l1/Cacnb3/Runx2/S1pr1/B4galt1/Itga7/Jun/Aff3/Lyn/Penk/Rfx3/Sdc1/Tuba4a/Pabpc4/Zfp362/Pcyt1b/Plekha6/Ssh3/Zcwpw1/Ypel5/Sv2a/Bzw2/Mrps18b/Dyrk2/Bcl9l	29	TAL1BETAE47_01	TAL1BETAE47_01	17/731	240/12347	0.255831	0.594413	0.523125	Haao/Cbfa2t3/Hck/Cd79b/Aff3/Lef1/Npas2/Endou/Tfdp2/Tmem71/Cdh23/Pbxip1/Smtn/Pdlim4/Rasl11b/Zfp821/Kcnip2	17	TCANNTGAY_SREBP1_01	TCANNTGAY_SREBP1_01	22/610	472/12347	0.643592	0.999953	0.995169	Pwwp2b/Apex1/Calr/Clcn5/Csf2/Eif2s1/Gtf2h1/Lipg/Slc3a2/Ptprf/Tmem199/Larp4/Eif4g1/Socs2/Mars/Aars/Clnk/Blcap/Xpo4/Dusp3/Usp31/Sytl2	22
SREBP_Q3	SREBP_Q3	29/1341	251/12347	0.390568	0.904515	0.834269	Mex3b/Bcl6/Zfp36l1/Cebpb/Eif4g2/Grcc10/Hbegf/Mst1/Hspa9/Kpnb1/Itpr3/Lrp8/Map1a/Osm/Serpini1/Hid1/Tex2/Gadd45g/Inpp4a/Add3/Rap1gap2/Colq/Blcap/Set/Mrps18b/Fbxo24/Ier5l/Zfp202/Sytl2	29	AFP1_Q6	AFP1_Q6	18/731	256/12347	0.257807	0.594413	0.523125	Acvr1b/S1pr1/Esr1/Aff3/Sox4/Sptb/Tmem71/Trerf1/Rtn4rl1/Plekha6/Ing4/Atxn7l1/Polg2/Wipi1/Calcoco1/1500009L16Rik/Sesn3/Dtx3	18	HOX13_01	HOX13_01	2/610	44/12347	0.646852	0.999953	0.995169	Unc5b/Smoc1	2
CDPCR1_01	CDPCR1_01	15/1341	126/12347	0.39386	0.904515	0.834269	Dph1/Gart/Grb7/Itga7/Ntng2/Serpini1/Tbx6/Trib2/Thra/Tuba4a/Ikzf2/Atxn7l1/Ap3m2/Dyrk2/Cul2	15	AP2_Q6	AP2_Q6	18/731	256/12347	0.257807	0.594413	0.523125	Mapre3/Aplp1/Col11a2/Ctnnd2/Rasgrp2/Sox12/Sptb/Smox/Zfp362/Hcst/Carf/Tmem8b/Nyap1/Igfbp7/Myadm/Spata6/Tspan2/Sfxn3	18	GGGNNTTTCC_NFKB_Q6_01	GGGNNTTTCC_NFKB_Q6_01	6/610	133/12347	0.648081	0.999953	0.995169	Ccnd2/Ehd1/Mt2/Tnfrsf9/Gdpd5/Ipo4	6
CYTAGCAAY_UNKNOWN	CYTAGCAAY_UNKNOWN	17/1341	144/12347	0.395837	0.904515	0.834269	Ccng2/Eif2s1/Fgr/Grik5/Hras/Mxd4/Nedd9/Pde1a/Tsc22d1/Trerf1/Scamp4/Pes1/Hspbp1/Apoo/Lrrc56/Rasgef1a/Fam53b	17	SOX5_01	SOX5_01	18/731	256/12347	0.257807	0.594413	0.523125	Ephb6/Tsc22d3/Mxi1/Nfia/Rfx3/Sema6c/Tfdp2/Tob1/Tubb4a/Trerf1/Zfp362/Cdr2l/Armcx6/Maml3/Rere/Fam117b/Fam53b/Skap1	18	ELK1_01	ELK1_01	12/610	262/12347	0.648325	0.999953	0.995169	Ddx1/Slc39a6/Bcl2l1/Prdm1/Elmo1/Ltb4r1/Eif4g1/Utp18/Cops7a/Nkain1/Ebna1bp2/Lzic	12
GAANYNYGACNY_UNKNOWN	GAANYNYGACNY_UNKNOWN	9/1341	73/12347	0.396646	0.904515	0.834269	Cdkn1a/Gspt1/Ranbp1/Tmem71/Armcx6/Pgam2/Foxn3/Cep97/Spock2	9	CCAATNNSNNNGCG_UNKNOWN	CCAATNNSNNNGCG_UNKNOWN	5/731	58/12347	0.258504	0.594413	0.523125	Pnrc1/Il6st/St8sia1/Pik3ip1/Crebrf	5	E2F_01	E2F_01	3/610	67/12347	0.649945	0.999953	0.995169	Ak2/Ranbp1/Nolc1	3
GCTNWTTGK_UNKNOWN	GCTNWTTGK_UNKNOWN	34/1341	297/12347	0.3987	0.904515	0.834269	Pnrc1/Mex3b/Atp2a2/Prdm1/Smyd1/Cnbp/Eif4a1/Eif4g2/Tsc22d3/Grcc10/H2-Ab1/Il6st/Sox4/Tfdp2/Slc43a2/Utp18/Nmnat2/Ikzf2/Dnajc11/Ssh2/Letm2/Sp140/Klf13/Nucb2/Syncrip/Denr/Elac2/Rere/Chac1/Dyrk2/Ttc39c/Sesn3/H2afv/Tnfrsf21	34	FREAC4_01	FREAC4_01	11/731	148/12347	0.260858	0.594413	0.523125	Pnrc1/Lef1/Dusp1/Tet2/Ube2h/Ikzf2/Vasn/Adamts13/Fry/Fam53b/Zc3h6	11	STAT1_01	STAT1_01	3/610	67/12347	0.649945	0.999953	0.995169	Cish/Sdc1/Set	3
GR_01	GR_01	23/1341	198/12347	0.398729	0.904515	0.834269	Adcy6/Bcl6/Prdm1/Cd36/Cdkn1a/Dst/Elmo1/Itga6/Itpr3/Mbp/Ctnnd2/Pygm/Larp4/Sdc1/Tubb4a/Ikzf2/Kiz/Ets1/Parp8/Syncrip/Rab37/Rere/Kcnk10	23	E2F1_Q4	E2F1_Q4	17/731	241/12347	0.261281	0.594413	0.523125	Synpo/Ddb2/Zfp36l2/Cdkn1b/Id3/Stmn1/Ctnnd2/Stxbp1/Zfp362/Apln/Ypel5/Stag3/Ctps2/Arel1/Prrt2/Gpc2/Lmbr1l	17	CREBP1CJUN_01	CREBP1CJUN_01	12/610	263/12347	0.653499	0.999953	0.995169	Noc4l/Slc7a3/Ell2/Umps/Thoc1/Pfas/Abce1/BC048403/Syncrip/Cmss1/Tmem39a/Ddx51	12
OCT1_02	OCT1_02	24/1341	207/12347	0.39893	0.904515	0.834269	Tspan9/Phka2/Ar/Bcl2l1/Runx1/Entpd1/Cdkn2c/Doc2a/Fgfr1/Aff3/Bco2/Nfia/Npm3/Pde1a/Tet2/Thra/Pde4d/Carf/Maml3/Blcap/Zbtb20/Zbtb32/Zbtb4/Nkrf	24	GAANYNYGACNY_UNKNOWN	GAANYNYGACNY_UNKNOWN	6/731	73/12347	0.263055	0.594413	0.523125	Tmem71/Armcx6/Pgam2/Foxn3/Cep97/Spock2	6	COMP1_01	COMP1_01	5/610	112/12347	0.654729	0.999953	0.995169	Yars/Cdk6/Gria3/Fkbp11/Dhcr24	5
CHX10_01	CHX10_01	25/1341	216/12347	0.399075	0.904515	0.834269	Atp5g1/Bcl6/Zfp36l1/Cacnb3/Cdkn2c/Slc37a4/Aff3/Nfil3/Sema6c/Thra/Tubb4a/Vldlr/Impg2/Rtn4rl1/Ssh2/Plekha6/Rhbdl3/Add3/Syne2/Nol4l/Atxn7l1/Atp2b4/Rpl34/Nebl/Daam2	25	ERR1_Q2	ERR1_Q2	18/731	257/12347	0.263101	0.594413	0.523125	Id3/Kcnh2/Kif5a/Map1a/Rasgrp2/Tcf7/Xylt2/Stac2/Thra/Vamp1/Vamp2/Hectd2/Xylt1/Map4k2/Ndrg2/Mboat2/Cxxc5/Lca5	18	NERF_Q2	NERF_Q2	11/610	243/12347	0.660757	0.999953	0.995169	Fcer1g/Fgr/Fosl1/Hbegf/Hyal2/Lyn/Ranbp1/Zmat3/Fastkd5/Uchl5/Myo19	11
SP1_Q4_01	SP1_Q4_01	29/1341	252/12347	0.399217	0.904515	0.834269	Smim19/Atp2a2/Cacna1b/Cdc25a/Prmt1/Hyal2/Ajuba/Klf2/Stmn1/Mxd4/Ndrg1/Oaz2/Klf11/Sox12/Utp18/Mylip/Vamp2/Tapt1/Sh3bp5/Map4k2/Klf13/Trpc4ap/Bcl11b/Ap3m2/Fbxo36/Enoph1/Spata6/Lyrm1/Klc4	29	HLF_01	HLF_01	18/731	257/12347	0.263101	0.594413	0.523125	Bcl6/Cdkn2c/Tsc22d3/Rora/Tbx6/Nr1d1/Tsc22d1/Tob1/Syt11/Pde4d/Inpp4a/Hist3h2a/Mpp2/Gtpbp2/Abhd8/Rasgef1a/Slc46a3/Hist3h2ba	18	SP1_Q2_01	SP1_Q2_01	11/610	243/12347	0.660757	0.999953	0.995169	Atp2a2/Prmt1/Hyal2/Ajuba/Utp18/Pprc1/Sesn2/Ppp2r3a/Phlda3/Srr/Lyrm1	11
SP1_01	SP1_01	27/1341	234/12347	0.399224	0.904515	0.834269	Slc44a1/Mex3b/Bcl6/Epn2/Hyal2/Kpnb1/Stmn1/Oaz2/Utp18/Vldlr/Pprc1/Zfp36/Sesn2/Pigv/Ppp2r3a/Srr/Eif5a/Ust/Pusl1/Myadm/B4galt2/Syncrip/Bcl11b/Bzw2/Spata6/Trpm4/Bcl9l	27	STAT5A_03	STAT5A_03	18/731	258/12347	0.268435	0.604228	0.531762	Mex3b/Actn1/Bcl6/Id3/Itga2/Itga7/Kcna3/Stmn1/Prkce/Tob1/Ube2h/Kiz/Usp11/Lix1l/Zbtb20/Sv2a/Hist1h2bc/Zpbp2	18	SMTTTTGT_UNKNOWN	SMTTTTGT_UNKNOWN	18/610	393/12347	0.665025	0.999953	0.995169	Slc7a1/Ddx3x/Dmpk/Ehd1/Eif4g2/Epn2/Id2/Slc3a2/Myo10/Ptgs1/Diexf/Tnfsf10/Pabpc4/Gadd45g/Nol4l/Set/Zbtb32/Kcnk10	18
GGCNKCCATNK_UNKNOWN	GGCNKCCATNK_UNKNOWN	14/1341	118/12347	0.405242	0.911929	0.841107	Bcl2l1/Cnbp/Eif4a1/Eif4g2/Igf1r/Tet2/Vamp2/Nrbp2/Zfp362/Pigv/Smyd5/Gemin4/Syncrip/Crebrf	14	SGCGSSAAA_E2F1DP2_01	SGCGSSAAA_E2F1DP2_01	12/731	165/12347	0.272006	0.610014	0.536854	Aldh6a1/Phc1/Id3/Msh5/Pcsk1/Ret/Zcwpw1/Gprc5b/Ier5l/Zbtb4/H2afv/Tmem108	12	TGGAAA_NFAT_Q4_01	TGGAAA_NFAT_Q4_01	88/610	1847/12347	0.665183	0.999953	0.995169	Grwd1/Slc16a6/Yars/Dph1/Atp2a2/Atp5g1/Slc7a1/Prdm1/Cd82/Cdk6/Cdkn1a/Chl1/Cish/Ddx3x/Eomes/Elmo1/Fasl/Fbl/Fcer1g/Gcnt2/Hsph1/Hyal2/Id2/Ifng/Il13/Ajuba/Lif/Tmem37/Ncl/Nfil3/Tnfrsf11b/Prf1/Ccl4/Sema7a/Slc16a1/Spp1/Eif4g1/Stip1/Sema6d/Socs2/Slc16a11/Tada2a/Utp18/Tnf/Tnfrsf8/Tnfsf10/Xbp1/Gdpd5/Dcun1d3/Ppan/Ppp2r3a/Adamts14/Tnpo1/Zeb2/Map2k3/Cdk8/Prmt5/Zfp385a/Timm9/Nol4l/Dlc1/Blcap/Gria3/B4galt5/Hsd17…	88
ZF5_B	ZF5_B	27/1341	235/12347	0.408222	0.911929	0.841107	Ddx1/Bcl2l1/Cdkn2c/Cideb/Col11a2/Dst/Itpr3/Stmn1/Mt3/Mthfd2/Oaz2/Prkar2a/Rora/Utp18/Xylt2/Trib2/Thra/Thoc1/Etf1/Mat2a/Ssh2/Nyap1/B4galt2/Syncrip/Mettl16/Rnf125/Mrps5	27	PAX3_B	PAX3_B	7/731	89/12347	0.274181	0.612638	0.539164	Pnrc1/Klf2/Lag3/Npas2/Zfp362/Bcl11b/Zpbp2	7	TGACATY_UNKNOWN	TGACATY_UNKNOWN	30/610	649/12347	0.676315	0.999953	0.995169	Slc16a6/Prdm1/Cdk6/Cebpb/Clcn5/Ehd1/Elmo1/Il13/Ajuba/Slc3a2/Nfil3/Rapsn/Tex2/Tnfrsf8/Gpr55/Kbtbd8/Timm9/Mical2/Syncrip/Tacc2/Zbtb32/Tspan4/Polr2l/Crls1/Qpct/Dusp3/Ttc39c/Car12/Tnfrsf21/Adarb2	30
E2F_Q2	E2F_Q2	20/1341	172/12347	0.408225	0.911929	0.841107	Eif2b3/Atp1b1/Plk3/Stmn1/Lrp8/Orc1/Hectd2/Pabpc4/Zfp362/Pigv/Man1c1/Pusl1/B4galt2/Celsr2/Mycbp/Txnip/1700025G04Rik/Rasgef1a/Dhcr24/Rnf19b	20	PU1_Q6	PU1_Q6	16/731	228/12347	0.276248	0.615005	0.541246	Acvrl1/Il18/Mxd4/Msh5/Rora/Tcn2/Slc43a2/Ninj2/Neurl2/Atp2a3/Cd101/Spata6/Ptms/Pold4/Fbxl20/Sesn3	16	GCCATNTTG_YY1_Q6	GCCATNTTG_YY1_Q6	19/610	417/12347	0.676498	0.999953	0.995169	Rpn1/Cse1l/Atf4/Atp5g1/Bop1/Ccnd2/Ddx3x/Eif4a1/Eif4g2/Psmc5/Mat2a/Smyd5/Ftsj3/Usp14/Mettl16/Wdr77/Utp20/Ubiad1/Manf	19
MAZR_01	MAZR_01	25/1341	217/12347	0.408437	0.911929	0.841107	Mex3b/Cacnb1/Entpd1/Dmpk/Gart/Itga6/Kcnh2/Ptprf/Eif4g1/Fam117a/Tcp11l2/Utp18/Trerf1/Etf1/Zer1/Phldb3/Eif5a/Ust/Gtpbp2/Slc22a17/Ssbp2/Enoph1/Prrt2/Kremen2/Cluh	25	LMO2COM_01	LMO2COM_01	18/731	260/12347	0.279222	0.617257	0.543229	Atp1b1/Bcl6/Runx1/Grin1/Itga7/Nsg2/Numbl/Prkcz/Hid1/Smtnl2/Rap1gap2/Myadm/Parp8/Syne1/Tspan2/Dclk2/Bcl9l/Kcnip2	18	YTAATTAA_LHX3_01	YTAATTAA_LHX3_01	8/610	181/12347	0.676843	0.999953	0.995169	Pecr/Dph1/Prdm1/Cd36/Elmo1/Prkar2a/Zeb2/Dlc1	8
COUP_01	COUP_01	29/1341	254/12347	0.416587	0.915928	0.844796	Aldh6a1/Atf4/Fbln1/Hbegf/Lgals4/Lmna/Ltb/Bmf/Mttp/Mxi1/Rnf144b/Smyd5/Ppp2r3a/Nyap1/Lgi4/Iffo1/Nek6/Smoc1/Exosc7/Rpl34/Lzic/Ptms/Zpbp2/Dab2ip/Cic/Pitpnc1/Dusp3/Cluh/Klc4	29	AHR_Q5	AHR_Q5	15/731	213/12347	0.280247	0.617257	0.543229	Camk2d/Mex3b/Axin2/Cacna1b/Runx1/Cdkn1b/Mst1/Spint2/Stac2/Vldlr/Nphp4/Bcl11b/Fbxo36/Pitpnc1/Bcl9l	15	CTGRYYYNATT_UNKNOWN	CTGRYYYNATT_UNKNOWN	3/610	70/12347	0.679099	0.999953	0.995169	Socs1/Tnfsf4/Tmem109	3
RSRFC4_Q2	RSRFC4_Q2	24/1341	209/12347	0.418075	0.915928	0.844796	Atf3/Prdm1/Bnip3/Smyd1/Capn3/Slc29a2/S1pr1/Esr1/Itga7/Lif/Lyn/Ctnnd2/Tmem71/Fam117a/Tsc22d1/Plekha6/Ssh3/Inpp4a/Armcx6/Atp2a3/Hdac7/Sv2a/Bzw2/Bcl9l	24	NKX25_01	NKX25_01	9/731	120/12347	0.280295	0.617257	0.543229	Smyd1/Ddr1/Mbp/Pdk2/Ggt7/Tpd52/Maml3/Bcl11b/Rasl11b	9	NFKAPPAB_01	NFKAPPAB_01	11/610	247/12347	0.681602	0.999953	0.995169	Cdk6/Il13/Il2ra/Lta/Tnf/Tnfrsf9/Wnt10b/Sesn2/Gdpd5/Eif5a/Smoc1	11
HEN1_02	HEN1_02	22/1341	191/12347	0.418493	0.915928	0.844796	Slc44a1/Phldb1/Ampd2/Capn5/Cbfa2t3/Eif4g2/Hyal2/Galnt10/Map1a/Eif4g1/Vamp1/Trerf1/Smg5/Tmem8b/Apln/Parp8/Lsr/Slc22a17/Asb2/Calcoco1/Tecpr1/Bcl9l	22	HMGIY_Q6	HMGIY_Q6	17/731	245/12347	0.2835	0.62207	0.547464	Bcl6/Il16/Klrc2/Stmn1/St8sia1/Fam117a/Tert/Tsc22d1/Hectd2/Ikzf2/Pde4d/Nphp4/Ndrg2/Ift80/Ptms/Zpbp2/1700025G04Rik	17	RACTNNRTTTNC_UNKNOWN	RACTNNRTTTNC_UNKNOWN	5/610	116/12347	0.684901	0.999953	0.995169	Polr1b/Eif4g1/Mars/Prpf19/Nop16	5
RORA2_01	RORA2_01	17/1341	146/12347	0.418741	0.915928	0.844796	Cth/Zfp36l1/Dbp/Myb/Npas2/Pygm/Socs2/Rnf144b/Pbxip1/Cdr2l/Lrrc8a/Eif5a/Mpp2/Syne1/Tdrp/Fam49a/Ralgps2	17	E2F1_Q6	E2F1_Q6	16/731	230/12347	0.287881	0.62667	0.551513	Aldh6a1/Phc1/Id3/Stmn1/Msh5/Ctnnd2/Pcsk1/Sptb/Tbx6/Zfp362/Zcwpw1/Gprc5b/Ier5l/Zbtb4/H2afv/Tmem108	16	TAATTA_CHX10_01	TAATTA_CHX10_01	36/610	779/12347	0.689075	0.999953	0.995169	Slc39a6/Unc5b/Pecr/Afp/Dph1/Atp2a2/Atp5g1/Prdm1/Calr/Ccng1/Cd36/Entpd1/Chl1/Eomes/Elmo1/Gpr65/Id2/Nfil3/Pde1a/Penk/Prkar2a/Sema7a/Sesn2/Zeb2/Cops7a/Prmt5/Eif5a/Nol4l/Dlc1/Smoc1/Tubb6/Phtf2/Nup35/Ttc39c/Xpot/Adarb2	36
GTTRYCATRR_UNKNOWN	GTTRYCATRR_UNKNOWN	19/1341	164/12347	0.418816	0.915928	0.844796	Chl1/Doc2a/Phc1/Elmo1/Hsph1/Zfp287/Tubb4a/Pbxip1/Fam214b/Atp2b4/Mpp2/Parp8/Abhd8/Ap3m2/Spata6/Lmntd2/Dusp3/Spata2l/Kcnip2	19	ARNT_02	ARNT_02	17/731	246/12347	0.289154	0.62667	0.551513	Aldh6a1/Camk2d/Cdkn2c/Bloc1s1/Gpm6b/Stmn1/Prkce/Klf11/Snn/Fam117a/Nr1d1/Vldlr/Dirc2/Armcx6/Armcx3/Slc43a1/Crebrf	17	YTTCCNNNGGAMR_UNKNOWN	YTTCCNNNGGAMR_UNKNOWN	2/610	48/12347	0.693539	0.999953	0.995169	Ddias/Ipo4	2
TCANNTGAY_SREBP1_01	TCANNTGAY_SREBP1_01	53/1341	472/12347	0.419179	0.915928	0.844796	Pwwp2b/Aldh6a1/Camk2d/Actn1/Apex1/Ddr1/Calr/Capn3/Cbfa2t3/Clcn5/Csf2/Ctss/Dnm1/Eif2s1/Bloc1s1/Gtf2h1/Kit/Lipg/Slc3a2/Prkce/Ptprf/Tmem199/Renbp/Pmel/Larp4/Eif4g1/Wdr19/Socs2/Mars/Xylt2/Nr1d1/Dirc2/Aars/Nyap1/H2afy/Clnk/Armcx6/Sidt1/Neurl2/Dlg3/Blcap/Gtpbp2/Xpo4/Sv2a/Fbxo36/Fbxo32/Armcx3/Dusp3/Klhl24/Usp31/Bcl9l/Ctns/Sytl2	53	TEF_Q6	TEF_Q6	17/731	246/12347	0.289154	0.62667	0.551513	Cxcr4/Grcc10/Igf1r/Pde4b/St8sia1/Sox4/Tfdp2/Tob1/Ube2h/Trerf1/Ikzf2/Fry/Wipi1/Atp2a3/Gprc5b/Thap3/Ralgps2	17	TCCATTKW_UNKNOWN	TCCATTKW_UNKNOWN	10/610	228/12347	0.695577	0.999953	0.995169	Pwp2/Bcl2l1/Prdm1/Eif4a1/Gart/Pabpc4/Nol4l/Syncrip/Bzw2/Nob1	10
AP2_Q3	AP2_Q3	28/1341	246/12347	0.425794	0.919787	0.848355	Mex3b/Aplp1/Col11a2/Eif4a1/Eif4g2/Igf1r/Pde6d/Rras/Sox12/Tcf7/Etf1/Mat2a/Lrrc29/Chsy1/Abcf2/Zfp385a/Neurl2/Ankzf1/Bcl11b/Gprc5b/Cxxc5/Spata6/Pold4/Gorasp2/Psmd1/Rasgef1a/Pitpnc1/Ier5l	28	TGAYRTCA_ATF3_Q6	TGAYRTCA_ATF3_Q6	35/731	535/12347	0.292124	0.62667	0.551513	Qsox1/Camk2d/Pnrc1/Bnip3l/Zfp36l1/Runx1/Fos/Gapdhs/Gpm6b/Grin1/Jun/Kcnk7/Pcsk1/Prx/Dusp1/Syngr3/Tfdp2/Map9/Tsc22d1/Ube2h/Pbxip1/Ablim2/Cdr2l/Ing4/Maml3/Rundc3a/Map1lc3a/Pitpnc1/Nebl/Zbtb4/Sesn3/Daam2/Spata2l/Arl4d/Spock2	35	MEIS1BHOXA9_01	MEIS1BHOXA9_01	6/610	140/12347	0.696299	0.999953	0.995169	Cish/Nfil3/Larp4/Tnfrsf8/Gnl2/Mrps18b	6
ZIC2_01	ZIC2_01	28/1341	246/12347	0.425794	0.919787	0.848355	Yars/Chrnb2/Zfp36l1/Calr/Cdk6/Eif4a1/Prmt1/Hsph1/Kcnc1/Lrp8/Map1a/Prx/Sema6c/Sox12/Trerf1/Sesn2/Lrrk1/Rab6b/Zfp385a/Zcwpw1/Syncrip/Zbtb32/Smoc1/Cxxc5/Hddc3/Thap3/Rnf167/Cercam	28	TEF1_Q6	TEF1_Q6	15/731	215/12347	0.292365	0.62667	0.551513	Atp1b1/Cacna1s/Cdkn2c/Lamb3/Rasgrp2/Madd/Pbxip1/Add3/Ptms/1700025G04Rik/Pold4/Ccdc18/Fam53b/Bcl9l/Kcnip2	15	ISRE_01	ISRE_01	11/610	250/12347	0.69673	0.999953	0.995169	Npnt/Cdk6/Gpr65/Osm/Rbpj/Sema6d/Top1/Gpr55/Zeb2/Zfp385a/Angptl4	11
GKCGCNNNNNNNTGAYG_UNKNOWN	GKCGCNNNNNNNTGAYG_UNKNOWN	7/1341	57/12347	0.425971	0.919787	0.848355	Pwp1/Ccdc86/Psme3/Abce1/Nop9/Adpgk/Pinx1	7	STAT5A_02	STAT5A_02	10/731	137/12347	0.293059	0.62667	0.551513	Bcl6/Runx1/Fos/Mgrn1/Ccdc28a/Gsn/Ankzf1/Rab37/Dyrk2/Crebrf	10	OCT1_02	OCT1_02	9/610	207/12347	0.700217	0.999953	0.995169	Tspan9/Bcl2l1/Entpd1/Doc2a/Npm3/Pde1a/Blcap/Zbtb32/Nkrf	9
SRY_01	SRY_01	25/1341	219/12347	0.427223	0.919787	0.848355	Atp2a2/Entpd1/Cdkn2c/S1pr1/Eif4g2/Stmn1/Mxi1/Nfia/Pdcd4/Selenbp1/St8sia1/Tcp11l2/Hectd2/Nmnat2/Gnl2/Zfp362/Sesn2/Crebl2/Sema4g/Ing4/Bend5/1700025G04Rik/Lmbr1l/Fam53b/Ralgps2	25	CDPCR3HD_01	CDPCR3HD_01	16/731	231/12347	0.293756	0.62667	0.551513	Camk2d/Grb7/Itga7/Kcnh2/Ntng2/Endou/Serpini1/Tbx6/Tet2/Trib2/Ikzf2/Atxn7l1/Dlg3/Prrt2/1700025G04Rik/Foxn3	16	SRF_01	SRF_01	2/610	49/12347	0.704384	0.999953	0.995169	Fosl1/Asb2	2
SGCGSSAAA_E2F1DP2_01	SGCGSSAAA_E2F1DP2_01	19/1341	165/12347	0.429648	0.919787	0.848355	Aldh6a1/Ak2/Cdc25a/Phc1/Id3/Msh5/Ncl/Pcsk1/Ranbp1/Ret/Zcwpw1/Syncrip/Gprc5b/Dctpp1/Nolc1/Ier5l/Zbtb4/H2afv/Tmem108	19	GGARNTKYCCA_UNKNOWN	GGARNTKYCCA_UNKNOWN	6/731	76/12347	0.293983	0.62667	0.551513	Gabre/St8sia1/Pik3ip1/Map4k2/Rab37/Rasgef1a	6	WGGAATGY_TEF1_Q6	WGGAATGY_TEF1_Q6	16/610	360/12347	0.705334	0.999953	0.995169	Tspan9/Atf4/Prdm1/Cdk6/Ddx3x/Dmpk/Ehd1/Id2/Ajuba/Lmna/Nid1/Pde1a/Rapsn/Cd3eap/Pogk/Sytl2	16
EVI1_02	EVI1_02	15/1341	129/12347	0.430579	0.919787	0.848355	Slc7a3/Bcl6/Slc37a4/Ptgdr2/Tob1/Vamp1/Zfp523/Ikzf2/Lrrc8a/Vasn/Slc9a9/Syncrip/Bcl11b/Asb2/Fam49a	15	RRAGTTGT_UNKNOWN	RRAGTTGT_UNKNOWN	17/731	247/12347	0.294843	0.62667	0.551513	Cbfa2t3/Lef1/Mxd4/Pde6d/Arhgef11/Slc38a9/Slc9a9/Rcn3/Cbx7/Dlg3/Bcl11b/Cxxc5/Rere/Foxn3/Cep97/Sesn3/Daam2	17	STAT5A_04	STAT5A_04	9/610	208/12347	0.705593	0.999953	0.995169	Prdm1/Calr/Runx2/Gadd45g/Gpr34/Zeb2/Gfm1/Mrps18b/Sytl2	9
STAT3_01	STAT3_01	3/1341	22/12347	0.433362	0.919787	0.848355	Cish/Elmo1/Crebrf	3	TCANNTGAY_SREBP1_01	TCANNTGAY_SREBP1_01	31/731	472/12347	0.298717	0.6327	0.556819	Aldh6a1/Camk2d/Actn1/Ddr1/Capn3/Cbfa2t3/Ctss/Dnm1/Bloc1s1/Kit/Prkce/Renbp/Pmel/Wdr19/Xylt2/Nr1d1/Dirc2/Nyap1/H2afy/Armcx6/Sidt1/Neurl2/Dlg3/Gtpbp2/Sv2a/Fbxo36/Fbxo32/Armcx3/Klhl24/Bcl9l/Ctns	31	PAX4_02	PAX4_02	10/610	230/12347	0.705871	0.999953	0.995169	Afp/Atp2a2/Atp6v0a1/Eomes/Elmo1/Lig3/Prmt5/Smoc1/Bzw2/Sytl2	10
TAL1ALPHAE47_01	TAL1ALPHAE47_01	28/1341	247/12347	0.434677	0.919787	0.848355	Haao/Cbfa2t3/Elmo1/Hck/Cd79b/Aff3/Map1a/Npas2/Nsg2/Numbl/Osm/Pde1a/Pde4b/Ell2/Sox12/Tfdp2/Tmem71/Sema6d/Hid1/Cdh23/Ikzf2/Pbxip1/Ssh2/Pdlim4/March3/Bcl11b/Naa15/Zfp821	28	TFIIA_Q6	TFIIA_Q6	17/731	248/12347	0.300568	0.633619	0.557629	Bcl6/Capn3/Cdc25b/Tsc22d3/Gpr19/Id3/Mmp15/Nr1d1/Tubb4a/Vamp2/Ssh3/Add3/Armcx6/Slc9a9/Atxn7l1/Mpp2/Lmbr1l	17	GAANYNYGACNY_UNKNOWN	GAANYNYGACNY_UNKNOWN	3/610	73/12347	0.706416	0.999953	0.995169	Cdkn1a/Gspt1/Ranbp1	3
LMO2COM_02	LMO2COM_02	27/1341	238/12347	0.43533	0.919787	0.848355	Art4/Acvrl1/Adcy6/Atp6v0a1/Bcl6/Prdm1/Runx1/Csf2/Id2/Sema7a/Sptb/Tob1/Nmnat2/Ppp2r3a/Gadd45g/Tnfsf13b/Ing4/Ndrg2/Tacc1/Maml3/Pilrb2/Susd1/Crls1/Nob1/Haghl/Rab43/Isyna1	27	OCT1_01	OCT1_01	18/731	264/12347	0.301229	0.633619	0.557629	Id3/Itpr3/Bco2/Nfia/Pmel/Fam117a/Thra/Neil3/Cdr2l/Pde4d/Plekha6/Scml4/Letm2/Hist3h2a/Zbtb20/Hist1h2bc/Fbxo24/Sesn3	18	CETS1P54_01	CETS1P54_01	11/610	252/12347	0.706568	0.999953	0.995169	Wdr74/Bcl2l1/Gspt1/Tnf/Dcun1d3/Eif5a/Prpf19/Ddx39/Ebna1bp2/Lzic/Lyrm1	11
ATF1_Q6	ATF1_Q6	26/1341	229/12347	0.435983	0.919787	0.848355	Igflr1/Bnip3l/Ccni/Csf2/Ehd1/Eif4a1/Fos/Tsc22d3/Gpm6b/Nfil3/Pcsk1/Pde1a/Ell2/Ret/Thra/Top1/Ube2h/Dyrk3/Pfas/Pde4d/Rundc3a/Map1lc3a/Dusp3/Daam2/Kcnip2/Adarb2	26	MAZR_01	MAZR_01	15/731	217/12347	0.304641	0.638594	0.562007	Mex3b/Cacnb1/Itga6/Kcnh2/Fam117a/Tcp11l2/Trerf1/Zer1/Phldb3/Ust/Gtpbp2/Slc22a17/Ssbp2/Prrt2/Kremen2	15	NGFIC_01	NGFIC_01	11/610	252/12347	0.706568	0.999953	0.995169	Rexo2/Tsr1/Atp5g1/Fasl/Hyal2/Etf1/Smyd5/Eif5a/Uchl3/Syncrip/Enoph1	11
CP2_01	CP2_01	29/1341	257/12347	0.442759	0.919787	0.848355	Mex3b/Atf3/Ddr1/Cebpb/Socs1/Col11a2/Csf2/Dbp/Hipk2/Kif5a/Bmf/Map1a/Odc1/Rasgrp2/Sox12/Pde2a/Vamp2/Smox/Phldb3/Cdk8/Atp2a3/B4galt2/Asb2/Slc25a23/Dab2ip/Fbxo24/Chchd4/Ptov1/Spock2	29	PAX4_03	PAX4_03	17/731	249/12347	0.306326	0.638759	0.562152	Mex3b/Col11a2/Fgfr1/Itpr3/Stmn1/Map1a/Mxi1/St8sia1/Serpini1/Cd27/Tubb4a/Hpcal1/Gdpd3/Ptms/Fbxo24/Ier5l/Cercam	17	E2F_Q3_01	E2F_Q3_01	10/610	231/12347	0.710936	0.999953	0.995169	Cdc25a/Kpnb1/Ncl/Ranbp1/Top1/Pprc1/Dnajc11/Dctpp1/Trmt6/Pelp1	10
AREB6_02	AREB6_02	28/1341	248/12347	0.443568	0.919787	0.848355	Yars/Slc12a6/Axin2/Bcl2l1/Bcl6/Prdm1/Ddr1/Col11a2/Gadd45a/Dmpk/Epn2/Fos/Aff3/Bmf/Pou2af1/Sox4/Tuba4a/Wnt10b/Ikzf2/Nyap1/Kbtbd8/Ctps2/Uchl5/Bzw2/Armcx2/Zfp467/Fbxo24/Lmntd2	28	AREB6_01	AREB6_01	18/731	265/12347	0.306814	0.638759	0.562152	Slc44a1/Ddr1/Cdkn1b/S1pr1/Fos/Aff3/Lamb3/Lsp1/Bmf/Npas2/Thra/Cxxc5/Eps8l1/Fbxo24/Lmntd2/Tnfrsf13c/Kremen2/Bcl9l	18	TTF1_Q6	TTF1_Q6	11/610	253/12347	0.711412	0.999953	0.995169	Eif4e/Lif/Wdr3/Dlc1/Blcap/Sdf2l1/Asb2/Dab2ip/Cluh/Creld2/Sytl2	11
IPF1_Q4	IPF1_Q4	28/1341	248/12347	0.443568	0.919787	0.848355	Slc44a1/Bach2/Bcl6/Prdm1/Entpd5/Cdkn2b/Ephb6/Kcna2/Klf3/Ctnnd2/Sox4/Slc39a14/Sema6d/Xylt2/Sesn2/Ppp2r3a/Sytl4/Slc9a9/Maml3/Ramp1/Stk39/Syncrip/Aqp9/Mrps18b/Polr3gl/Foxn3/Armcx3/Pgm2	28	E2F4DP1_01	E2F4DP1_01	16/731	234/12347	0.311598	0.645307	0.567915	Aldh6a1/Phc1/Id3/Stmn1/Msh5/Pcsk1/Ret/Sptb/Tbx6/Zfp362/Zcwpw1/Gprc5b/Ier5l/Zbtb4/H2afv/Tmem108	16	SGCGSSAAA_E2F1DP2_01	SGCGSSAAA_E2F1DP2_01	7/610	165/12347	0.712913	0.999953	0.995169	Ak2/Cdc25a/Ncl/Ranbp1/Syncrip/Dctpp1/Nolc1	7
PAX8_B	PAX8_B	12/1341	103/12347	0.444246	0.919787	0.848355	Iars/Actn1/Alcam/Atp5g1/Elk4/Npm3/Nr1d1/Trerf1/Man1c1/Necab3/Tspan2/Sfxn3	12	USF_02	USF_02	18/731	266/12347	0.312429	0.645307	0.567915	Aldh6a1/Slc12a6/Runx1/Cdkn2c/Gzmk/Dusp1/Fam117a/Vldlr/Plekha6/Nyap1/H2afy/Armcx6/Apln/Ube2l6/Tnfaip8l1/Sesn3/Tmem108/Ctns	18	GCTNWTTGK_UNKNOWN	GCTNWTTGK_UNKNOWN	13/610	297/12347	0.713296	0.999953	0.995169	Atp2a2/Prdm1/Cnbp/Eif4a1/Eif4g2/Utp18/Dnajc11/Syncrip/Denr/Elac2/Chac1/Ttc39c/Tnfrsf21	13
RSRFC4_01	RSRFC4_01	27/1341	239/12347	0.444387	0.919787	0.848355	Slc44a1/Atf3/Prdm1/Bnip3/Smyd1/Capn3/S1pr1/Ehd1/Esr1/Elmo1/Itga7/Lif/Ctnnd2/Tmem71/Fam117a/Tsc22d1/Timp2/Zfp362/Ppp2r3a/Plekha6/Ssh3/Inpp4a/Armcx6/Ndrg2/Atp2a3/Sv2a/Bzw2	27	YTATTTTNR_MEF2_02	YTATTTTNR_MEF2_02	44/731	687/12347	0.313133	0.645307	0.567915	Slc14a1/B3gnt5/Phka2/Bcl6/Capn3/Fos/Gabrr2/Il6ra/Itga7/Jun/Kcna3/Klf3/Ntng2/Map1a/Mxi1/Nfia/Pcsk1/Pdcd4/Rfx3/Sox4/Sptb/Tmem71/Tsc22d1/Timp2/Zfp362/Neil3/Usp28/Rtn4rl1/Ets1/Pgap1/Rhbdl3/Nrip1/March3/Neurl2/Maml3/Wipi1/Pgam2/Kcnmb4/Syne1/1700025G04Rik/Palld/Ier5l/Kcnip2/Tmem108	44	CGGAARNGGCNG_UNKNOWN	CGGAARNGGCNG_UNKNOWN	2/610	50/12347	0.714907	0.999953	0.995169	Atp2a2/Umps	2
GGARNTKYCCA_UNKNOWN	GGARNTKYCCA_UNKNOWN	9/1341	76/12347	0.444913	0.919787	0.848355	Gabre/Tmem37/St8sia1/Stip1/Socs2/Pik3ip1/Map4k2/Rab37/Rasgef1a	9	DR3_Q4	DR3_Q4	10/731	140/12347	0.316334	0.646707	0.569147	Mex3b/Col11a2/Tsc22d3/Kcnc1/Sept4/Prlr/Ggt7/Ikzf2/Armcx6/Ssbp2	10	TCF4_Q5	TCF4_Q5	10/610	232/12347	0.715944	0.999953	0.995169	Yars/Akap1/Eif4e/Elmo1/Nedd9/Cdc42bpb/Zeb2/Ndc1/Rnf19b/Sytl2	10
MTF1_Q4	MTF1_Q4	28/1341	249/12347	0.452462	0.920235	0.848768	Cdc25a/Cdk6/Cnbp/Dnm1/Eif4g2/Gpm6b/Jun/Mt2/Nfil3/Sema6c/Stac2/Tob1/Rell2/Zfp362/Ehd2/Eif5a/Zfp385a/Iffo1/Zcwpw1/Ypel5/Hdac7/Bzw2/Gdpd3/Dab2ip/Armcx3/Fbxl20/Rnf19b/H2afv	28	MEIS1BHOXA9_01	MEIS1BHOXA9_01	10/731	140/12347	0.316334	0.646707	0.569147	Slc44a1/Actn2/Cacnb3/Cd79b/Klrc2/Tfdp2/Nmnat2/Zfp362/Plekha6/Skap1	10	AP4_Q6_01	AP4_Q6_01	11/610	254/12347	0.716206	0.999953	0.995169	Ccnd2/Hyal2/Rapsn/Tuba4a/Zmat3/Ppat/Zfp385a/Mycbp/Tmem109/Fam98a/Sytl2	11
MYB_Q6	MYB_Q6	28/1341	249/12347	0.452462	0.920235	0.848768	Synpo/Slc16a6/Ypel1/Ak2/Phc1/Eif4g2/Gcnt2/Id3/Kcnk7/Rapsn/Sema7a/Pmel/Sdc1/Socs2/Ube2h/Zfp362/Mical2/Nol4l/Dlg3/Gria3/Zbtb32/Ssbp2/Nkain1/Tmem97/Fbxo24/Ier5l/Sesn3/Spock2	28	P53_02	P53_02	17/731	251/12347	0.317938	0.646707	0.569147	Slc12a6/Ddr1/Dyrk1b/Gabrr2/Ctnnd2/Sox4/Tfdp2/Tsc22d1/Rnf144b/Nrbp2/Trerf1/Zfp362/Hip1r/Bcl11b/Map1lc3a/Pitpnc1/Hmgn3	17	IRF1_01	IRF1_01	11/610	254/12347	0.716206	0.999953	0.995169	Atf3/Cdk6/Cdkn2a/Ehd1/Epas1/Lif/Sema7a/Xpo4/Chst11/Rmdn3/Cul2	11
E2F1_Q3	E2F1_Q3	27/1341	240/12347	0.453446	0.920235	0.848768	Aldh6a1/Ak2/Cdc25a/Phc1/Gspt1/Id3/Stmn1/Ncl/Orc1/Pcsk1/Shmt1/Sptb/Tbx6/Syt11/Zfp362/Abce1/Abcf2/Maml3/Gprc5b/Dctpp1/Trmt6/Hist1h2bc/Cd3eap/Nolc1/Ier5l/Pelp1/Zbtb4	27	E4F1_Q6	E4F1_Q6	19/731	283/12347	0.318053	0.646707	0.569147	Smim19/Aldoc/Ccni/Tsc22d3/Kcna2/Map1a/Numbl/Dusp1/Syngr3/Atp10d/Letm2/Armcx6/Rundc3a/Map1lc3a/1700025G04Rik/Fam117b/Zbtb4/Arl4d/Ptov1	19	MAF_Q6	MAF_Q6	11/610	254/12347	0.716206	0.999953	0.995169	Slc16a6/Hyal2/Kpnb1/Utp18/Tnfsf10/Cdk8/Exoc3l/Nol4l/Syncrip/Tmem97/Cul2	11
E2F1_Q3_01	E2F1_Q3_01	27/1341	240/12347	0.453446	0.920235	0.848768	Aldh6a1/Ak2/Axin2/Zfp36l2/Cdc25a/Cdk6/Fosl1/Gspt1/Id3/Kpnb1/Stmn1/Lrp8/Map1a/Ranbp1/Eif4g1/Ahctf1/Dnajc11/Eif5a/Zcwpw1/Klf13/Syncrip/Zfp318/Eif1ax/Dctpp1/Ankrd13d/Rnf167/Spock2	27	EVI1_05	EVI1_05	12/731	172/12347	0.320543	0.647588	0.569922	Slc44a1/Slc37a4/Slc43a2/Xylt2/Tob1/Vamp1/Hectd2/Ikzf2/Kiz/Vasn/Ipcef1/Sesn3	12	PXR_Q2	PXR_Q2	11/610	255/12347	0.720949	0.999953	0.995169	Fgr/Ifrd2/Socs2/Plcg2/Nol4l/Gria3/Chst11/Mrps18b/Cluh/Manf/Sytl2	11
TAL1BETAE47_01	TAL1BETAE47_01	27/1341	240/12347	0.453446	0.920235	0.848768	Haao/Cbfa2t3/Elmo1/Hck/Cd79b/Aff3/Lef1/Neb/Npas2/Osm/Pde1a/Endou/Ell2/Rbpj/Tfdp2/Tmem71/Sema6d/Cdh23/Pbxip1/Clnk/Smtn/Pdlim4/Rasl11b/Med27/Naa15/Zfp821/Kcnip2	27	CTTTGA_LEF1_Q2	CTTTGA_LEF1_Q2	74/731	1183/12347	0.322547	0.647588	0.569922	Slc44a1/Aldh6a1/Card10/Slc14a1/Acvr1b/Alcam/Abcd1/Ar/Bcl6/Cxcr5/Bnip3l/Zfp36l1/Runx1/Ctla4/Cdc25b/Cxcr4/Ccr7/Col11a2/Gadd45a/Phc1/Itgam/Klf3/Aff3/Lef1/Mbp/Pcsk1/Prkcb/Sept4/Pou2af1/Ret/Rfx3/Rora/Tfdp2/Tmem71/Tcf7/Stac2/Cd27/Tob1/Ikzf2/Kiz/Pcyt1b/Ssh2/Ets1/Tnfsf13b/Tmem8b/Nyap1/Sema4g/Letm2/Add3/Ninj2/Syne2/Colq/Ypel5/Maml3/Shf/Mpp2/Rragd/Zbtb20/Cacna2d2/Sv2a/Ypel3/Cxxc5/Fbxo32/Nmb/Rere/Zpbp2/Tspa…	74	PR_01	PR_01	6/610	144/12347	0.72179	0.999953	0.995169	Cd36/Elmo1/Larp4/Sdc1/Timm8a1/Syncrip	6
MEIS1BHOXA9_01	MEIS1BHOXA9_01	16/1341	140/12347	0.454122	0.920235	0.848768	Slc44a1/Actn2/Cacnb3/Cish/Cd79b/Klrc2/Nfil3/Larp4/Tfdp2/Tnfrsf8/Nmnat2/Gnl2/Zfp362/Plekha6/Mrps18b/Skap1	16	RREB1_01	RREB1_01	14/731	204/12347	0.322732	0.647588	0.569922	Runx1/Map1a/Mxi1/Oaz2/Prkce/Trerf1/Nyap1/Ndrg2/Susd1/Fbxo36/Rere/Fbxl20/Purg/Zfp821	14	NFKAPPAB65_01	NFKAPPAB65_01	10/610	234/12347	0.725794	0.999953	0.995169	Slc16a6/Cdk6/Il13/Eif4g1/Tnfrsf9/Wnt10b/Gdpd5/Eif5a/Blcap/Smoc1	10
SREBP1_02	SREBP1_02	10/1341	86/12347	0.459957	0.924351	0.852564	Zfp36l1/Ddr1/Cebpb/Pou2af1/Tex2/Inpp4a/Eif5a/Ndrg2/Atxn7l1/Ift80	10	TFIII_Q6	TFIII_Q6	14/731	204/12347	0.322732	0.647588	0.569922	Capn5/S1pr1/Bmf/Tcf7l1/Thra/Rhbdl3/Sbsn/Ndrg2/Fbxo36/Zfp579/Zfp580/1700025G04Rik/Tspan2/Bcl9l	14	AP1_Q2	AP1_Q2	11/610	257/12347	0.730282	0.999953	0.995169	Slc16a6/Prdm1/Lmna/Apobr/Eif4g1/Polr3e/Uchl3/Kcnk10/Xpot/Cluh/Nln	11
GFI1_01	GFI1_01	29/1341	259/12347	0.460235	0.924351	0.852564	Slc44a1/Camk2d/Mex3b/Bcl6/Ctla4/Ccr7/Gadd45a/Id2/Il16/Stmn1/Nfia/Prep/Rora/Sox4/Tmem71/Wdr19/Tet2/Tlr1/Top1/Ets1/Pde4d/Map4k2/Rab6b/Add3/Abcf2/Nol4l/Colq/Zbtb20/Bcl9l	29	RNTCANNRNNYNATTW_UNKNOWN	RNTCANNRNNYNATTW_UNKNOWN	5/731	64/12347	0.328564	0.657128	0.578318	Gpm6b/Myb/Ikzf2/Gtpbp2/Tspan2	5	TGACGTCA_ATF3_Q6	TGACGTCA_ATF3_Q6	10/610	235/12347	0.730634	0.999953	0.995169	Noc4l/Ell2/Umps/Thoc1/Pfas/Abce1/BC048403/Cmss1/Tmem39a/Ddx51	10
CP2_02	CP2_02	28/1341	250/12347	0.461356	0.924351	0.852564	Mapre3/Actn1/Slc2a9/Ddr1/Tsc22d3/Grb7/Hbegf/Kcnh2/Kif5a/Lyn/Mmp11/Odc1/Stac2/Nr1d1/Tsc22d1/Wnt10b/Trerf1/Atp10d/Dcun1d3/Zeb2/Zfp385a/Zkscan7/Hpcal1/Bcl11b/Dyrk2/Ier5l/Lyrm1/Lmbr1l	28	RAAGNYNNCTTY_UNKNOWN	RAAGNYNNCTTY_UNKNOWN	10/731	142/12347	0.332075	0.661979	0.582587	Zfp36l1/Ctss/Id3/Itga7/Mxi1/Pygm/Rora/Pbxip1/Zfp362/Cpne8	10	YY1_02	YY1_02	10/610	235/12347	0.730634	0.999953	0.995169	B3galt6/Bcl2l1/Rpl30/Eif4g1/Smyd5/Abce1/Polr3e/Asb2/2410002F23Rik/Wdr77	10
E2F1_Q4	E2F1_Q4	27/1341	241/12347	0.462504	0.924351	0.852564	Synpo/Ddb2/Zfp36l2/Cdkn1b/Prmt1/Id3/Kpnb1/Stmn1/Lif/Lyar/Ctnnd2/Ranbp1/Stxbp1/Zfp362/Dnajc11/Zeb2/Eif5a/Apln/Ypel5/Stag3/Ctps2/Nop10/Crls1/Arel1/Prrt2/Gpc2/Lmbr1l	27	IRF1_01	IRF1_01	17/731	254/12347	0.335572	0.662975	0.583464	Elk4/Esr1/H2-Q2/Mxi1/Prkcb/Zscan2/Ikzf2/Zfp362/Pigv/Tnfsf13b/Syne2/Hpcal1/Slc22a17/Smim14/Zpbp2/Skap1/Tmem108	17	GGARNTKYCCA_UNKNOWN	GGARNTKYCCA_UNKNOWN	3/610	76/12347	0.731917	0.999953	0.995169	Tmem37/Stip1/Socs2	3
NKX62_Q2	NKX62_Q2	26/1341	232/12347	0.463681	0.924351	0.852564	Stk38/Unc5b/Atp2a2/Prdm1/Cacnb3/Ccng1/Cdkn2c/Col11a2/Cycs/Elmo1/Slc37a4/Tsc22d3/Itga7/Itpr3/Nfil3/Npas2/Tbx6/Tnfsf10/Rtn4rl1/Ssh2/Ets1/Smtnl2/Atp2a3/Zbtb20/Rpl34/Bcl9l	26	PAX2_02	PAX2_02	17/731	254/12347	0.335572	0.662975	0.583464	Bcl6/Evl/Fos/St6gal1/Slc2a3/Serpini1/Tob1/Nyap1/Vasn/Atxn7l1/Maml3/Cacna2d2/Ppdpf/Calcoco1/Rnf122/Polr3gl/Sesn3	17	LXR_Q3	LXR_Q3	3/610	76/12347	0.731917	0.999953	0.995169	Mapkapk3/Dcun1d3/Lyrm1	3
YATGNWAAT_OCT_C	YATGNWAAT_OCT_C	39/1341	351/12347	0.465275	0.924527	0.852727	Prdm1/Tsc22d3/Grcc10/Id2/Cd79b/Itpr3/Stmn1/Lipg/Lyn/Arhgap4/Nfia/Rras/Sema6c/Sema7a/Pmel/Fam117a/Utp18/Xylt2/Thra/Top1/Tubb4a/Trerf1/Dcun1d3/Neil3/Ppp2r3a/Pcyt1b/Zeb2/Nphp4/Letm2/Atxn7l1/Celsr2/Gprc5b/Eif1ax/Bzw2/Hist1h2bc/Fbxo24/Lyrm1/Sesn3/Ccdc116	39	LMO2COM_02	LMO2COM_02	16/731	238/12347	0.335835	0.662975	0.583464	Art4/Acvrl1/Adcy6/Bcl6/Runx1/Sptb/Tob1/Nmnat2/Tnfsf13b/Ing4/Ndrg2/Tacc1/Maml3/Susd1/Haghl/Rab43	16	TAXCREB_02	TAXCREB_02	1/610	26/12347	0.732519	0.999953	0.995169	Nol10	1
OCT1_B	OCT1_B	30/1341	269/12347	0.467728	0.926402	0.854457	Prdm1/Tsc22d3/Grcc10/Id3/Cd79b/Itpr3/Lipg/Bco2/Lyn/Arhgap4/Nfia/Rras/Pmel/Slc1a2/Fam117a/Nr1d1/Thra/Zfp362/Ppp2r3a/Pcyt1b/Cdr2l/Pde4d/Scml4/Zbtb32/Gprc5b/Eif1ax/Hist1h2bc/Fbxo24/Sesn3/Acsbg1	30	NRSF_01	NRSF_01	7/731	96/12347	0.341174	0.66715	0.587138	Chrnb2/Apbb1/Grin1/Rundc3a/Zfp579/Kcnip2/Sfxn3	7	GR_Q6	GR_Q6	11/610	258/12347	0.734871	0.999953	0.995169	Yars/Cdkn1a/Larp4/Sdc1/Pabpc4/Zeb2/Timm8a1/B4galt5/Syncrip/Zbtb32/Asb2	11
ZF5_01	ZF5_01	26/1341	233/12347	0.472904	0.931471	0.859131	Mex3b/Apbb1/Eif4a1/Fosl1/Kpnb1/Ajuba/Kcnc1/Stmn1/Lrp8/Mmp15/Pa2g4/Sema7a/Utp18/Xylt2/Cdc42bpb/Pabpc4/Zfp362/Smtnl2/Shf/Klf13/B4galt2/Mycbp/Rnf125/1700025G04Rik/Rasgef1a/Rnf19b	26	GATA1_03	GATA1_03	16/731	239/12347	0.341963	0.66715	0.587138	Egln1/Dlg4/Eno2/Jun/Endou/Fam117a/Rnf144b/Tob1/Add3/Ndrg2/Maml3/Gabbr1/Ptms/Pold4/Ralgps2/P2ry10	16	NFKB_C	NFKB_C	11/610	258/12347	0.734871	0.999953	0.995169	Bcl2l1/Cdk6/Id2/Il13/Il2ra/Socs2/Top1/Sesn2/Gdpd5/Eif5a/Smoc1	11
PAX6_01	PAX6_01	11/1341	96/12347	0.473321	0.931471	0.859131	Yars/Lmna/Pou2af1/Sox4/Serpini1/Trerf1/Arhgap33/Rtn4rl1/Maml3/Zbtb20/1700025G04Rik	11	E4BP4_01	E4BP4_01	15/731	223/12347	0.342279	0.66715	0.587138	Tsc22d3/Il6st/Tbx6/Nr1d1/Tsc22d1/Ikzf2/Syt11/Scml4/Inpp4a/Hist3h2a/Sidt1/Polg2/Mpp2/Abhd8/Hist3h2ba	15	GATA3_01	GATA3_01	10/610	236/12347	0.735418	0.999953	0.995169	Bcl2l1/Il13/Ajuba/Il1rl1/Osm/Penk/B4galt2/Pilrb2/Syncrip/Myo19	10
GGGNNTTTCC_NFKB_Q6_01	GGGNNTTTCC_NFKB_Q6_01	15/1341	133/12347	0.479485	0.936765	0.864015	Slc44a1/Cxcr5/Ccnd2/Ehd1/Ltb/Mt2/Fam117a/Tnfrsf9/Ube2h/Gdpd5/Plxnb1/Lix1l/Myadm/Calcoco1/Ipo4	15	AAANWWTGC_UNKNOWN	AAANWWTGC_UNKNOWN	13/731	191/12347	0.342325	0.66715	0.587138	Atp1b1/Bcl6/Esr1/Pcsk1/Dusp1/Rora/Sema6c/Sox4/Tfdp2/Atxn7l1/Atp2b4/Maml3/Foxn3	13	ATF6_01	ATF6_01	5/610	124/12347	0.739744	0.999953	0.995169	Eif4a1/Top1/Gria3/Syncrip/Mrps18b	5
GCGNNANTTCC_UNKNOWN	GCGNNANTTCC_UNKNOWN	14/1341	124/12347	0.481326	0.936765	0.864015	Adsl/Cdkn1a/Eif4a1/Hspd1/Hspe1/Galnt10/Socs2/Zer1/Madd/Exoc3l/Cacna2d2/Noc3l/Atp6v1g2/Ifi27l2a	14	MCAATNNNNNGCG_UNKNOWN	MCAATNNNNNGCG_UNKNOWN	6/731	81/12347	0.346901	0.668604	0.588417	Actn1/Stmn1/Tiam1/Rere/Fbxl20/Zfp821	6	HFH1_01	HFH1_01	10/610	237/12347	0.740145	0.999953	0.995169	Slc16a6/Atp2a2/Prdm1/Cnbp/Npm3/Sema6d/Ppp2r3a/Timm8a1/Wdr46/Mrps18b	10
MIF1_01	MIF1_01	20/1341	179/12347	0.482018	0.936765	0.864015	Grwd1/Bcl2l1/Ccnd2/Socs1/Fgr/Grik5/Nedd9/Rfx2/Map9/Tsc22d1/Ddx31/Madd/Parp8/Mycbp/Lsm7/Tmem109/Pold4/Rasgef1a/Chchd4/Fastkd2	20	CEBPB_02	CEBPB_02	17/731	256/12347	0.347455	0.668604	0.588417	Phldb1/Bcl6/Bnip3l/Cdkn1b/Esr1/Gys1/Id3/Itpr3/Bmf/Ndrg1/Prlr/Dusp1/Thra/Tob1/Pde4d/Sbsn/Zbtb20	17	YAATNRNNNYNATT_UNKNOWN	YAATNRNNNYNATT_UNKNOWN	4/610	101/12347	0.741783	0.999953	0.995169	Coro2a/Nol4l/Nob1/Ipo4	4
SMAD4_Q6	SMAD4_Q6	26/1341	234/12347	0.482114	0.936765	0.864015	Ypel1/Adora2b/Apbb1/Atp2a2/Cbfa2t3/Cdk6/Eif4a1/Hyal2/Mmp11/Prkcz/Pou2af1/Psmc5/Rora/Larp4/Tbx6/Fam83f/Tet2/Parp16/Nr1d1/Thra/Dusp5/Rundc3a/Parp8/Slc22a17/Tmem109/Pold4	26	HNF4_DR1_Q3	HNF4_DR1_Q3	17/731	256/12347	0.347455	0.668604	0.588417	Atp1b1/Fbln1/Gtf2i/Insr/Mttp/Tcn2/Rnf144b/Lgi4/Nphp4/Iffo1/Shf/Cldn10/Gprc5b/Ptms/Zpbp2/Pold4/Klc4	17	CEBP_C	CEBP_C	8/610	193/12347	0.743606	0.999953	0.995169	Cebpb/Sema7a/Slc39a14/Wnt10b/Etf1/Map2k3/Crim1/Mrpl12	8
NF1_Q6_01	NF1_Q6_01	29/1341	262/12347	0.486408	0.938348	0.865475	Yars/Aldoc/Atf4/Cacnb1/Runx1/Cd82/Col11a2/Eif4g2/Il2ra/Kcnh2/Lmna/Ntng2/Nfia/Rasgrp2/Rras/Sox4/Trerf1/Smtnl2/Apln/Klf13/Mpp2/Cldn10/Sv2a/Fbxl20/Sesn3/Ston1/Ralgps2/Arl4d/Sytl2	29	STAT_Q6	STAT_Q6	17/731	256/12347	0.347455	0.668604	0.588417	Bach2/Bcl6/Cacnb3/S1pr1/Evpl/Sertad3/Nfia/Npas2/Nsg2/Tet2/Thra/Ube2h/Add3/Slc41a2/Cpne8/Arhgef3/Fam49a	17	GATA1_02	GATA1_02	10/610	238/12347	0.744816	0.999953	0.995169	Bcl2l1/Eif4a1/Il13/Ajuba/Il1rl1/B4galt2/Pilrb2/Apoo/Gpr155/Cul2	10
PAX5_01	PAX5_01	17/1341	152/12347	0.487482	0.938348	0.865475	Sept10/Mex3b/Eif4e/Eif4g2/Prkce/Rora/Thra/Nol4l/Maml3/Parp8/Pold4/Fbxo24/0610010F05Rik/Zbtb4/Sesn3/Sytl2/Hmgn3	17	GGCKCATGS_UNKNOWN	GGCKCATGS_UNKNOWN	5/731	66/12347	0.352396	0.67371	0.592911	Ccni/Cxcr4/Smad7/Blvrb/Ccdc171	5	IK2_01	IK2_01	11/610	261/12347	0.74833	0.999953	0.995169	Prdm1/Cdk6/Fpgs/Kpnb1/Stip1/Kbtbd8/Exoc3l/Tacc2/Naa15/Sytl2/Tnfrsf21	11
TGACATY_UNKNOWN	TGACATY_UNKNOWN	71/1341	649/12347	0.493305	0.938348	0.865475	Slc16a6/Adtrp/Adcy6/Atp1b1/Prdm1/Ddr1/Runx1/Cdk6/Cebpb/Clcn5/Ehd1/Elmo1/Fos/H2-Ob/Il13/Ajuba/Jun/Kcnh2/Arhgap4/Slc3a2/Nfil3/Ctnnd2/Pygm/Rapsn/Rasa3/Tfdp2/Fam83f/Tet2/Stac2/Tex2/Tsc22d1/Mylip/Cd27/Tnfrsf8/Gpr55/Madd/Pbxip1/Cdr2l/Akap5/Pde4d/Kbtbd8/Plod2/Inpp4a/Timm9/Syne2/Mical2/Wipi1/Ccdc141/Syncrip/Trpc4ap/Tacc2/Zbtb32/Tspan4/Fbxo36/Polr2l/Crls1/Fbxo32/Qpct/Foxn3/Arhgef3/Pitpnc1/Dusp3/Ttc39c/Neb…	71	KRCTCNNNNMANAGC_UNKNOWN	KRCTCNNNNMANAGC_UNKNOWN	5/731	66/12347	0.352396	0.67371	0.592911	Plxnb1/Hist3h2a/Hist2h2be/Hist1h2bc/Hist3h2ba	5	GATA1_04	GATA1_04	10/610	239/12347	0.749429	0.999953	0.995169	Cebpb/Clcn5/Csf2/Ptgdr2/Ifrd2/Il3/Ppp2r3a/Gadd45g/Nol4l/Aldh18a1	10
HNF4ALPHA_Q6	HNF4ALPHA_Q6	29/1341	263/12347	0.495105	0.938348	0.865475	Prdm1/Clcn5/Fosl1/Gart/Mttp/Mxi1/Rab3d/Eif4g1/Tcf7/Tsc22d1/Smyd5/Phldb3/Arhgap33/Ssh2/Pacsin1/Map2k3/Cdk8/Zcwpw1/Shf/Stk39/Zbtb20/Rapgef4/Nek6/Rmdn3/Kcnk10/Dusp3/Ier5l/Cluh/Kcnip2	29	TGACATY_UNKNOWN	TGACATY_UNKNOWN	41/731	649/12347	0.354094	0.67371	0.592911	Adtrp/Adcy6/Atp1b1/Ddr1/Runx1/Fos/H2-Ob/Jun/Kcnh2/Arhgap4/Ctnnd2/Pygm/Rasa3/Tfdp2/Fam83f/Tet2/Stac2/Tsc22d1/Mylip/Cd27/Madd/Pbxip1/Cdr2l/Akap5/Pde4d/Plod2/Inpp4a/Syne2/Wipi1/Ccdc141/Trpc4ap/Fbxo36/Fbxo32/Foxn3/Arhgef3/Pitpnc1/Nebl/Zbtb4/Sesn3/Igsf3/Spock2	41	CREB_Q4_01	CREB_Q4_01	9/610	217/12347	0.751166	0.999953	0.995169	Noc4l/Ccdc86/Thoc1/Pfas/Abce1/BC048403/Cmss1/Tmem39a/Ddx51	9
IRF1_01	IRF1_01	28/1341	254/12347	0.496833	0.938348	0.865475	Atf3/Cdk6/Cdkn2a/Ehd1/Elk4/Epas1/Esr1/H2-Q2/Lif/Mxi1/Prkcb/Sema7a/Zscan2/Ikzf2/Zfp362/Pigv/Tnfsf13b/Syne2/Hpcal1/Xpo4/Chst11/Slc22a17/Rmdn3/Smim14/Zpbp2/Cul2/Skap1/Tmem108	28	EVI1_06	EVI1_06	2/731	21/12347	0.35563	0.67371	0.592911	Vamp1/Slc9a9	2	YTAAYNGCT_UNKNOWN	YTAAYNGCT_UNKNOWN	6/610	149/12347	0.751511	0.999953	0.995169	Atf3/Ccnd2/Tnfsf10/Zeb2/Nup54/Sytl2	6
GTGGGTGK_UNKNOWN	GTGGGTGK_UNKNOWN	33/1341	300/12347	0.496863	0.938348	0.865475	Abcd1/Atp5g1/Zfp36l1/Runx2/Cdkn1b/Socs1/Doc2a/Fasl/Hbegf/Kpnb1/Itga2/Kcnh2/Xcl1/Apobr/Myo10/Oaz2/Osm/Prkce/Pparg/Prx/Sptb/Utp18/Thra/Fam214b/Pigv/Dcun1d3/Add3/Atp2b4/Zcwpw1/Mboat2/Thap3/Tubb2b/Lyrm1	33	PAX3_01	PAX3_01	2/731	21/12347	0.35563	0.67371	0.592911	Map1a/Stxbp1	2	CCTNTMAGA_UNKNOWN	CCTNTMAGA_UNKNOWN	5/610	126/12347	0.752303	0.999953	0.995169	Atp6v0a1/Gcnt1/Hyal2/Lmna/Vash1	5
LFA1_Q6	LFA1_Q6	27/1341	245/12347	0.498622	0.938348	0.865475	Bcl6/Cacnb1/Cebpb/Cxcr4/Dmpk/S1pr1/Ifrd2/Lag3/Lrp8/Nsg2/Palm/Rasgrp2/Rbpj/Cox7a2l/Tcf7/Tuba4a/Zfp36/Xylt1/Akt3/Zfp385a/Bcl11b/Npc2/Pold4/Cic/Cluh/Sesn3/Arl4d	27	STAT4_01	STAT4_01	17/731	258/12347	0.359425	0.67879	0.597383	Actn1/Nsg2/Oprm1/Pde6d/Prkcb/St8sia1/Appl2/Trerf1/Smox/Ets1/Pde4d/Rhbdl3/Map4k2/Letm2/Trpc4ap/Afap1/Pitpnc1	17	CDPCR3_01	CDPCR3_01	2/610	54/12347	0.753896	0.999953	0.995169	Pparg/Mical2	2
TTANWNANTGGM_UNKNOWN	TTANWNANTGGM_UNKNOWN	7/1341	61/12347	0.498892	0.938348	0.865475	Egln1/Prdm1/Eomes/Lif/Penk/Ikzf2/Dlg3	7	CEBP_Q2	CEBP_Q2	15/731	226/12347	0.361463	0.680531	0.598915	Zfp36l1/Gys1/Id3/Tbx6/Tcf7l1/Tsc22d1/Thra/Tob1/Vamp1/Pde4d/Inpp4a/Hpcal1/Zbtb20/Ier5l/Chst15	15	TAL1BETAE47_01	TAL1BETAE47_01	10/610	240/12347	0.753985	0.999953	0.995169	Elmo1/Neb/Osm/Pde1a/Ell2/Rbpj/Sema6d/Clnk/Med27/Naa15	10
TBP_01	TBP_01	26/1341	236/12347	0.500476	0.938348	0.865475	B3galt6/Zfp36l1/Dmpk/Ehd1/Elmo1/Fhl2/Fos/Grcc10/Hbegf/Hrc/Itga7/Sptb/Tsc22d1/Tuba4a/Slc35c2/Mat2a/Ssh3/Ndrg2/Atxn7l1/Wipi1/Hdac7/Hist1h2bc/Gdpd3/Trpm4/Dyrk2/Sytl2	26	TAAWWATAG_RSRFC4_Q2	TAAWWATAG_RSRFC4_Q2	11/731	162/12347	0.363946	0.681752	0.599989	Capn3/Esr1/Jun/Kcna3/Ctnnd2/Tmem71/Gpr157/Armcx6/Atp2a3/Sv2a/Gdpd3	11	RNGTGGGC_UNKNOWN	RNGTGGGC_UNKNOWN	34/610	760/12347	0.754166	0.999953	0.995169	Tsr1/Tspan9/Ampd2/Ak2/Ccnd2/Cebpb/Chl1/Dmpk/Epas1/Fpgs/Il2ra/Lad1/Nedd9/Ranbp1/Larp4/Utp18/Smg5/Nol6/Smyd5/Ccdc102a/Adamts14/Zeb2/Mical2/Nol4l/Dlc1/Uchl3/B4galt2/Syncrip/Smoc1/Mtap/Mrps18b/Enoph1/Cd3eap/Cluh	34
YTAATTAA_LHX3_01	YTAATTAA_LHX3_01	20/1341	181/12347	0.502954	0.938348	0.865475	Pecr/Dph1/Prdm1/Cd36/Elmo1/Itpr3/Oprm1/Prkar2a/Rora/Tfdp2/Appl2/Xylt2/Adamts10/Rtn4rl1/Zeb2/Add3/Atxn7l1/Dlc1/Zbtb20/Pitpnc1	20	YWATTWNNRGCT_UNKNOWN	YWATTWNNRGCT_UNKNOWN	5/731	67/12347	0.364346	0.681752	0.599989	Asap1/Ctnnd2/Tsc22d1/Vldlr/Fbxo36	5	GGGYGTGNY_UNKNOWN	GGGYGTGNY_UNKNOWN	29/610	654/12347	0.756164	0.999953	0.995169	Slc35b1/Slc7a1/Cdk6/Cdkn2b/Chl1/Hspa5/Prmt1/Kpnb1/Ltb4r1/Osm/Cbwd1/Pprc1/Smyd5/Vash1/Txnrd1/Uchl3/Sssca1/Zbtb32/Usp14/Perp/Smoc1/Magohb/Mtfr1/Psmd1/Nup93/Slc16a10/Spag17/Rnf19b/Nln	29
SMTTTTGT_UNKNOWN	SMTTTTGT_UNKNOWN	43/1341	393/12347	0.504005	0.938348	0.865475	Aldoc/Slc7a1/Bach2/Bcl6/Zfp36l1/Cxcr4/Ccr7/Ddx3x/Dmpk/Ehd1/Eif4g2/Epn2/Bloc1s1/Id2/Atcay/Stmn1/Slc3a2/Myo10/Ctnnd2/Ptgs1/Itgb4/Tcf7/Diexf/Tiam1/Tnfsf10/Trerf1/Nmnat2/Ikzf2/Pabpc4/Pcyt1b/Gadd45g/Pde4d/Map4k2/H2afy/Prex1/Apln/Nol4l/Hpcal1/Set/Zbtb32/Foxn3/Kcnk10/Tubb2b	43	PBX1_01	PBX1_01	16/731	243/12347	0.366701	0.681975	0.600185	Camk2d/Axin2/H2-Ob/Kcna3/Stmn1/Lef1/Tcf7/Fam117a/Stac2/Tob1/Trerf1/Pbxip1/Vasn/Smtn/Pgm2/Fam49a	16	MMEF2_Q6	MMEF2_Q6	11/610	263/12347	0.757044	0.999953	0.995169	Tspan9/Runx2/Dmpk/Ehd1/Lyn/Nfil3/Penk/Sdc1/Tuba4a/Bzw2/Manf	11
SREBP1_01	SREBP1_01	19/1341	172/12347	0.505225	0.938348	0.865475	Aldh6a1/Camk2d/Apex1/Atf4/Bloc1s1/Gtf2h1/Stmn1/Prkce/Tmem199/Eif4g1/Socs2/Nr1d1/Dirc2/Aars/Armcx6/Set/Armcx3/Klhl24/Usp31	19	PITX2_Q2	PITX2_Q2	16/731	243/12347	0.366701	0.681975	0.600185	Sept10/Runx1/Dst/Slc37a4/Myb/Pde4b/Prkce/Rora/Sox4/Pbxip1/Fam214b/Ndrg2/Slc41a2/Rnf122/Ptms/Sesn3	16	E2F1_Q4	E2F1_Q4	10/610	241/12347	0.758484	0.999953	0.995169	Prmt1/Kpnb1/Lif/Lyar/Ranbp1/Dnajc11/Zeb2/Eif5a/Nop10/Crls1	10
HMX1_01	HMX1_01	5/1341	43/12347	0.507223	0.938348	0.865475	Trerf1/Lrrk1/Eif3b/Kremen2/Daam2	5	CCAWNWWNNNGGC_UNKNOWN	CCAWNWWNNNGGC_UNKNOWN	6/731	83/12347	0.368339	0.682938	0.601033	B3gnt5/Cdkn2c/Map1a/Zcwpw1/Hist1h2bc/Pold4	6	OCT1_05	OCT1_05	10/610	241/12347	0.758484	0.999953	0.995169	Atp2a2/Lyn/Nedd9/Sema7a/Ppp2r3a/Gadd45g/Nol4l/Gria3/Manf/Armc6	10
P300_01	P300_01	27/1341	246/12347	0.5076	0.938348	0.865475	Slc44a1/Camk2d/Bcl2l1/Dgka/Elmo1/Fgfr1/Tsc22d3/Hbegf/Nme1/Rasgrp2/Rfx2/Serpini1/Appl2/Pik3ip1/Zmat3/Gsn/Map4k2/Prex1/Zfp395/Maml3/Crim1/Blcap/Syncrip/Cxxc5/Rere/Pold4/Armc6	27	CREB_Q4	CREB_Q4	18/731	276/12347	0.369977	0.683699	0.601703	Pnrc1/Bnip3l/Fos/Tsc22d3/Gpm6b/Pcsk1/Dusp1/Syngr3/Cntrob/Letm2/Ing4/Klf13/Rundc3a/Zbtb20/Map1lc3a/Tubb2b/Daam2/Arl4d	18	CATTGTYY_SOX9_B1	CATTGTYY_SOX9_B1	15/610	352/12347	0.759341	0.999953	0.995169	Bcl2l1/Prdm1/Cdkn1a/Chl1/Eif4e/Hyal2/Ranbp1/Top1/Vash1/Tnpo1/Cdk8/Abcf2/Dlc1/Dab2ip/Sytl2	15
TGACAGNY_MEIS1_01	TGACAGNY_MEIS1_01	88/1341	809/12347	0.511728	0.938348	0.865475	Slc16a6/Yars/Ak2/Aldoc/Apbb1/Bach2/Prdm1/Smyd1/Cacna1s/Cacnb3/Runx1/Entpd1/Cdkn2b/Cdkn2c/Cebpb/Cish/Eif4e/Elmo1/Gtf2h1/Hras/Il16/Kcnh2/Mxd4/Map1a/Myb/Nsg2/Pde1a/Pou2af1/Psme3/Rfx3/Rora/Sema6c/Sox4/Sptb/Tfdp2/Tmem71/Tet2/Parp16/Sema6d/Cdc42bpb/Tiam1/Top1/Tubb4a/Ube2h/Vldlr/Trerf1/Cdc42bpa/Ikzf2/Kiz/Smg5/Sesn2/Crebl2/Arhgap33/Ssh2/Tnpo1/Sh3bp5/Plekha6/Kbtbd8/Slc38a9/Eif5a/Pdlim4/Apln/Tacc1/Nol4l/Sl…	88	NFAT_Q4_01	NFAT_Q4_01	17/731	260/12347	0.371471	0.683699	0.601703	Fos/Id3/St8sia1/Tfdp2/Tiam1/Trerf1/Gsn/Ablim2/Plod2/Ndrg2/Klf13/Cyp2d22/Rasgef1a/Pbx4/Dtx3/Tmem108/Hmgn3	17	ATF_01	ATF_01	11/610	264/12347	0.761323	0.999953	0.995169	Atf3/Slc7a3/Gart/Nfil3/Top1/Etf1/Pfas/Cmss1/Tmem39a/Rpl34/Ddx51	11
HTF_01	HTF_01	8/1341	71/12347	0.512231	0.938348	0.865475	Npas2/Numbl/Hid1/Nmnat2/Syt11/Gria3/Bcl11b/Armcx2	8	CDX2_Q5	CDX2_Q5	16/731	244/12347	0.372934	0.683699	0.601703	Pnrc1/Bach2/Pcsk1/Pde6d/Sox4/Tsc22d1/Tob1/Vldlr/Trerf1/Hectd2/Ikzf2/Zfp362/Plscr4/March3/Atxn7l1/Fam49a	16	HNF4_01	HNF4_01	11/610	265/12347	0.765549	0.999953	0.995169	Prdm1/Hspd1/Hspe1/Pparg/Eif4g1/Smyd5/Nek6/Smoc1/Dab2ip/Dusp3/Cluh	11
CACCCBINDINGFACTOR_Q6	CACCCBINDINGFACTOR_Q6	29/1341	265/12347	0.512432	0.938348	0.865475	Phldb1/Yars/Atp5g1/Cdkn1a/Eif4e/Id3/Lad1/Ltb4r1/Bmf/Osm/Pltp/Itgb4/Sdc1/Utp18/Smyd5/Tmem8b/Lgi4/Eif5a/Ninj2/Rap1gap2/Klf13/Slc25a23/Ankrd13d/Kcnk10/Kremen2/Spag17/Nipal3/Glb1l/Nln	29	GATAAGR_GATA_C	GATAAGR_GATA_C	19/731	293/12347	0.374155	0.683699	0.601703	Chrnb1/Zfp36l1/Ctse/Eno2/Tsc22d3/Grb7/Mst1/Jun/Khk/Nfia/Inpp5k/Rnf144b/Tob1/Add3/Tacc1/Gabbr1/Susd1/Tubb2b/Nebl	19	ACCTGTTG_UNKNOWN	ACCTGTTG_UNKNOWN	6/610	152/12347	0.768203	0.999953	0.995169	Nsun5/Yars/Slc7a3/Doc2a/Epn2/Chst11	6
YKACATTT_UNKNOWN	YKACATTT_UNKNOWN	29/1341	265/12347	0.512432	0.938348	0.865475	Slc16a6/Adam22/Atp1b1/Prdm1/Elmo1/Gzmk/Pde6d/Pparg/Pygm/Polr1b/Tfdp2/Prdm9/Cd27/Tnfrsf8/Tnfsf10/Tob1/Gpr55/Kbtbd8/Plod2/Add3/Prpf19/Syne2/Mical2/Dlc1/Ccdc141/Trpc4ap/Zbtb32/Foxn3/Pitpnc1	29	CREB_Q2_01	CREB_Q2_01	15/731	228/12347	0.374353	0.683699	0.601703	Pnrc1/Tsc22d3/Gpm6b/Jun/Pcsk1/Dusp1/Syngr3/Ube2h/Syt11/Rundc3a/Map1lc3a/Rnf166/Pitpnc1/Glb1l/Daam2	15	GR_01	GR_01	8/610	198/12347	0.768417	0.999953	0.995169	Prdm1/Cd36/Cdkn1a/Elmo1/Larp4/Sdc1/Syncrip/Kcnk10	8
FOXJ2_01	FOXJ2_01	20/1341	182/12347	0.513362	0.938348	0.865475	Slc44a1/Atp2a2/Prdm1/Runx2/Grcc10/Id2/Klf3/Lta/Nsg2/Rora/Tnf/Trerf1/Slc35c2/Ssh3/Atxn7l1/Zbtb20/Bcl11b/Phtf2/Kcnk10/Fam49a	20	IK2_01	IK2_01	17/731	261/12347	0.377519	0.687285	0.604859	Actn1/Adcy6/Axin2/Cdkn1b/Elk4/Igf1r/Bmf/Nfia/Rora/Rell2/Ets1/Hcst/Atxn7l1/Parp8/Rnf122/Fam49a/Ralgps2	17	CREB_01	CREB_01	11/610	266/12347	0.769724	0.999953	0.995169	Noc4l/Atf3/Ell2/Umps/Thoc1/Pfas/Abce1/BC048403/Cmss1/Tmem39a/Ddx51	11
AP4_Q6	AP4_Q6	24/1341	219/12347	0.513903	0.938348	0.865475	Phldb1/Runx1/Cbfa2t3/Epor/Fmo5/Id3/Xcl1/Ptprs/Sox12/Tcf7/Hid1/Tnfsf4/Ikzf2/Pcyt1b/Zfp385a/Ksr2/Apold1/Klf13/Bcl11b/Chac1/Rasgef1a/Fbxo24/Sytl2/Spock2	24	RRCCGTTA_UNKNOWN	RRCCGTTA_UNKNOWN	6/731	84/12347	0.379081	0.687285	0.604859	Nfia/Lrrc29/Add3/Zcwpw1/Glb1l/Klhl24	6	VDR_Q3	VDR_Q3	9/610	221/12347	0.769779	0.999953	0.995169	Eif4e/Eif4g2/Ajuba/Lif/Eif5a/Zfp385a/Rcl1/Tmem39a/Pogk	9
CEBPGAMMA_Q6	CEBPGAMMA_Q6	27/1341	247/12347	0.51655	0.938348	0.865475	Tspan9/Gpr18/Prdm1/Entpd1/Cdk6/Cdkn1b/Csf2/Cycs/Dgka/Ptk2/Il3/Kit/Npm3/Pparg/Tbx6/Mars/Trerf1/Ssh2/B4galt2/Metap2/Zbtb20/Zbtb32/Prrt2/Foxn3/Adpgk/Fam53b/Adarb2	27	AAGWWRNYGGC_UNKNOWN	AAGWWRNYGGC_UNKNOWN	8/731	116/12347	0.380791	0.687285	0.604859	Cdkn2c/Fmo5/Rfx3/Mylip/Vamp2/Tapt1/Thap3/Zbtb4	8	RYAAAKNNNNNNTTGW_UNKNOWN	RYAAAKNNNNNNTTGW_UNKNOWN	3/610	81/12347	0.770501	0.999953	0.995169	Ppp2r3a/Bzw2/Manf	3
FREAC3_01	FREAC3_01	27/1341	247/12347	0.51655	0.938348	0.865475	Mex3b/Prdm1/Cdk6/Cdkn1a/Grb7/Id2/Lamb3/Lef1/Mmp11/Nsg2/Pcsk1/Tcp11l2/Thra/Tiam1/Trerf1/Zfp362/Crebl2/Zeb2/Timm9/Atxn7l1/Maml3/Zbtb20/Bcl11b/Mrps18b/Thap3/Klhl24/Ccdc116	27	ATF1_Q6	ATF1_Q6	15/731	229/12347	0.380824	0.687285	0.604859	Igflr1/Bnip3l/Ccni/Fos/Tsc22d3/Gpm6b/Pcsk1/Ret/Thra/Ube2h/Pde4d/Rundc3a/Map1lc3a/Daam2/Kcnip2	15	CREBP1_01	CREBP1_01	7/610	176/12347	0.772814	0.999953	0.995169	Atf3/Epn2/Nfil3/Serpine2/Map2k3/Crim1/Ergic1	7
AP2ALPHA_01	AP2ALPHA_01	26/1341	238/12347	0.518729	0.939527	0.866562	Aplp1/Zfp36l1/Ddr1/Dmpk/Eif2s1/Lrp8/Lta/Mxd4/Smad7/Sema6c/Thra/Trerf1/Pabpc4/Zfp362/Lrrc29/Nyap1/Igfbp7/Fbxl12/Ust/Klf13/Map1lc3a/Cxxc5/Enoph1/Cic/Ier5l/Cercam	26	SMTTTTGT_UNKNOWN	SMTTTTGT_UNKNOWN	25/731	393/12347	0.383855	0.690713	0.607875	Aldoc/Bach2/Bcl6/Zfp36l1/Cxcr4/Ccr7/Bloc1s1/Atcay/Stmn1/Ctnnd2/Itgb4/Tcf7/Tiam1/Trerf1/Nmnat2/Ikzf2/Pcyt1b/Pde4d/Map4k2/H2afy/Prex1/Apln/Hpcal1/Foxn3/Tubb2b	25	ELK1_02	ELK1_02	10/610	245/12347	0.77591	0.999953	0.995169	Wdr74/Bcl2l1/Gart/Eif4g1/Mars/Eif5a/Sco1/Tomm40/Ddias/Ipo4	10
E2F_Q6	E2F_Q6	25/1341	229/12347	0.520998	0.940861	0.867792	Aldh6a1/Ddb2/Ak2/Cdc25a/Phc1/Gspt1/Id3/Kpnb1/Stmn1/Ncl/Ctnnd2/Pcsk1/Ranbp1/Sptb/Tbx6/Zfp362/Dnajc11/Gprc5b/Dctpp1/Trmt6/Cd3eap/Nolc1/Ier5l/Zbtb4/Tmem108	25	YTAATTAA_LHX3_01	YTAATTAA_LHX3_01	12/731	181/12347	0.385479	0.691595	0.608651	Itpr3/Oprm1/Rora/Tfdp2/Appl2/Xylt2/Adamts10/Rtn4rl1/Add3/Atxn7l1/Zbtb20/Pitpnc1	12	CEBP_Q3	CEBP_Q3	10/610	246/12347	0.780124	0.999953	0.995169	Calr/Lipg/Tnfsf10/Wnt10b/Dyrk3/Map2k3/Timm8a1/Syncrip/Aqp9/Rgs18	10
MEF2_Q6_01	MEF2_Q6_01	26/1341	239/12347	0.527804	0.950356	0.87655	Slc44a1/Adcy6/Capn3/Esr1/B4galt1/Itga7/Jun/Lif/Lyn/Mfge8/Ctnnd2/Prx/Rfx3/Tmem71/Tsc22d1/Pabpc4/Zfp362/Kbtbd8/Inpp4a/Armcx6/Colq/Atp2a3/Hdac7/Sv2a/Bzw2/Rere	26	GGGNNTTTCC_NFKB_Q6_01	GGGNNTTTCC_NFKB_Q6_01	9/731	133/12347	0.389168	0.695308	0.611919	Slc44a1/Cxcr5/Ltb/Fam117a/Ube2h/Plxnb1/Lix1l/Myadm/Calcoco1	9	GTTGNYNNRGNAAC_UNKNOWN	GTTGNYNNRGNAAC_UNKNOWN	4/610	107/12347	0.781303	0.999953	0.995169	Elmo1/Rpp38/Cinp/Ebna1bp2	4
AR_Q6	AR_Q6	27/1341	249/12347	0.534345	0.959322	0.884819	Coro2a/Bcl2l1/Dst/Elmo1/Gsr/Il2ra/Lif/Tmem37/Npm3/Orc1/Pmel/Tfdp2/Mars/Ikzf2/Pigv/Lrrk1/Nol4l/Slc9a9/Gria3/Syncrip/Noc3l/Slc22a17/Smoc1/Dyrk2/Manf/Sesn3/Ankrd55	27	SNACANNNYSYAGA_UNKNOWN	SNACANNNYSYAGA_UNKNOWN	6/731	85/12347	0.389828	0.695308	0.611919	Sertad3/Ube2h/Lrrc29/Slc38a9/Calcoco1/Tspan2	6	XBP1_01	XBP1_01	5/610	131/12347	0.781714	0.999953	0.995169	Ppp2r3a/Gars/Gria3/Mrps18b/Manf	5
E2F_Q4	E2F_Q4	25/1341	231/12347	0.539437	0.961136	0.886492	Aldh6a1/Ddb2/Ak2/Cdc25a/Phc1/Gspt1/Id3/Kpnb1/Stmn1/Ncl/Ctnnd2/Pcsk1/Ranbp1/Sptb/Tbx6/Zfp362/Dnajc11/Gprc5b/Dctpp1/Trmt6/Cd3eap/Nolc1/Ier5l/Zbtb4/Tmem108	25	STAT_01	STAT_01	16/731	247/12347	0.391721	0.696646	0.613097	Bach2/Bcl6/Zfp36l1/Phc1/Il6st/Jun/Sertad3/Rras/Tet2/Lrrc29/Vasn/Colq/Klf13/Gabbr1/Ift80/Crebrf	16	CEBP_Q2_01	CEBP_Q2_01	11/610	269/12347	0.781937	0.999953	0.995169	Prdx3/Calr/Lipg/Nfil3/Ccl3/Sema6d/Wnt10b/Dyrk3/Map2k3/Crim1/Syncrip	11
LYF1_01	LYF1_01	28/1341	259/12347	0.540643	0.961136	0.886492	Impa2/Dmpk/Eno2/Evpl/B4galt1/Igf1r/Itga2/Itga7/Sertad3/Pparg/Ptprf/Itgb4/Serpini1/Pde2a/Slc43a2/Xylt2/Stac2/Rhbdf2/Ikzf2/Carf/Rhbdl3/Eif5a/Syne2/Nek6/Cxxc5/Zcchc10/Dyrk2/Ralgps2	28	MTF1_Q4	MTF1_Q4	16/731	249/12347	0.404303	0.716933	0.63095	Dnm1/Gpm6b/Jun/Sema6c/Stac2/Tob1/Rell2/Zfp362/Iffo1/Zcwpw1/Ypel5/Hdac7/Gdpd3/Armcx3/Fbxl20/H2afv	16	AAAYWAACM_HFH4_01	AAAYWAACM_HFH4_01	10/610	247/12347	0.784281	0.999953	0.995169	Atp2a2/Prdm1/Cd36/Cnbp/Id2/Eif4g1/Gnl2/Adamts14/Crim1/Sytl2	10
MEF2_02	MEF2_02	24/1341	222/12347	0.542154	0.961136	0.886492	Lars/Npnt/Atf3/Capn3/S1pr1/Esr1/Itga7/Jun/Lyn/Mfge8/Sptb/Tmem71/Tsc22d1/Timp2/Rpp38/Zfp362/Ppp2r3a/Plekha6/Armcx6/Ndrg2/Atp2a3/Hdac7/Sv2a/Bcl9l	24	MEIS1_01	MEIS1_01	15/731	233/12347	0.406828	0.719318	0.63305	Phldb1/Cdkn2c/Fos/Grb7/Pou2af1/Tmem71/Thra/Tiam1/Ets1/Ust/Cxxc5/Fbxo24/Armcx3/Crebrf/Spock2	15	CCAWNWWNNNGGC_UNKNOWN	CCAWNWWNNNGGC_UNKNOWN	3/610	83/12347	0.784613	0.999953	0.995169	Bspry/Cdc42bpb/Smyd5	3
DR1_Q3	DR1_Q3	27/1341	250/12347	0.543182	0.961136	0.886492	Prdm1/Bnip3/Csf2/Fbln1/Prmt1/Hspd1/Hspe1/Insr/Mttp/Nedd9/Eif4g1/Tcn2/Smg5/Smyd5/6430571L13Rik/Ssh2/Lgi4/Nphp4/Map2k3/Smtn/Iffo1/Mical2/Shf/Cldn10/Ypel3/Kcnk10/Dusp3	27	TST1_01	TST1_01	16/731	250/12347	0.410606	0.723901	0.637083	Bmf/Pde4b/Rfx3/Tmem71/Slc43a2/Fam117a/Tsc22d1/Tob1/Zfp362/Klhdc1/Baz2b/Mpp2/Cacna2d2/Ptms/Purg/Sesn3	16	TCF11MAFG_01	TCF11MAFG_01	8/610	202/12347	0.786988	0.999953	0.995169	Rexo2/Atp6v0a1/Fosl1/Pparg/Eif4g1/Txnrd1/Usp14/Asb2	8
WHN_B	WHN_B	27/1341	250/12347	0.543182	0.961136	0.886492	Eif4a1/Tsc22d3/Hspd1/Hspe1/Id2/Jun/Klf2/Lef1/Tbx6/Thra/Top1/Tob1/Nmnat2/Zfp362/Zeb2/Zfp385a/Tomm40/Hpcal1/Gria3/Prss16/Uchl5/Mrpl12/Chst11/Cryl1/Nolc1/Zbtb4/Crebrf	27	AP1_Q6	AP1_Q6	16/731	251/12347	0.416916	0.73153	0.643797	Abcd1/Atp1b1/Axin2/Gadd45a/Kcna2/Map1a/Rab3d/Nr1d1/Rnf144b/Rell2/Sbsn/Ndrg2/Rundc3a/Vamp5/Necab3/Pitpnc1	16	PIT1_Q6	PIT1_Q6	9/610	225/12347	0.787382	0.999953	0.995169	Eif2b3/Tspan9/Entpd1/Eif4a1/Npm3/Sema7a/Mrps18b/Psmd1/Manf	9
TFIII_Q6	TFIII_Q6	22/1341	204/12347	0.547985	0.963618	0.888782	Capn5/Ccnd2/S1pr1/Kpnb1/Lmna/Bmf/Psme3/Strap/Tcf7l1/Utp18/Thra/Rhbdl3/Sbsn/Ndrg2/Mical2/Fbxo36/Zfp579/Zfp580/1700025G04Rik/Cd3eap/Tspan2/Bcl9l	22	AGCYRWTTC_UNKNOWN	AGCYRWTTC_UNKNOWN	8/731	120/12347	0.417332	0.73153	0.643797	Tsc22d3/Myb/St8sia1/Phf1/Ikzf2/Hip1r/Proser3/Thap3	8	AREB6_02	AREB6_02	10/610	248/12347	0.788381	0.999953	0.995169	Yars/Bcl2l1/Prdm1/Dmpk/Epn2/Tuba4a/Wnt10b/Kbtbd8/Uchl5/Bzw2	10
LMO2COM_01	LMO2COM_01	28/1341	260/12347	0.549294	0.963618	0.888782	Atp1b1/Bcl6/Runx1/Ccnd2/Elmo1/Fgr/Fosl1/Grin1/Ide/Itga7/Ajuba/Nsg2/Numbl/Prkcz/Larp4/Srm/Hid1/Dnajc11/Smtnl2/Rap1gap2/Myadm/Parp8/Syne1/Tspan2/Dclk2/Bcl9l/Kcnip2/Tnfrsf21	28	RP58_01	RP58_01	13/731	203/12347	0.426144	0.741052	0.652177	Phldb1/Runx1/Cbfa2t3/Tsc22d3/Cd79b/Endou/Rdh5/Sptb/Adamts10/Klf13/Parp8/Dlg3/Fam49a	13	IPF1_Q4	IPF1_Q4	10/610	248/12347	0.788381	0.999953	0.995169	Prdm1/Cdkn2b/Slc39a14/Sema6d/Sesn2/Ppp2r3a/Stk39/Syncrip/Aqp9/Mrps18b	10
VDR_Q6	VDR_Q6	28/1341	260/12347	0.549294	0.963618	0.888782	Ccni/Ctla4/Cdkn2b/Cebpb/Col11a2/Asap1/Eif4e/Fosl1/Tsc22d3/Mst1/Kpnb1/Ntng2/Rbpj/Slc43a2/Nr1d1/Ikzf2/Dnajc11/Ssh2/Map4k2/Gria3/Syncrip/Rapgef4/Fbxo36/Polr3d/Tmem39a/Apoo/Fbxl20/Cluh	28	IK1_01	IK1_01	17/731	269/12347	0.426289	0.741052	0.652177	Phldb1/Actn1/Atp1b1/Cdkn2c/Elk4/Jun/Rora/Fam117a/Hid1/Ube2h/Atxn7l1/Atp2b4/Apold1/Baz2b/Parp8/Zpbp2/Purg	17	CREB_Q2	CREB_Q2	11/610	271/12347	0.789819	0.999953	0.995169	Noc4l/Atf3/Ddx3x/Penk/Etf1/Pfas/Aldh18a1/Cmss1/Tmem39a/Chac1/Ddx51	11
E2F_Q3	E2F_Q3	24/1341	223/12347	0.551472	0.964683	0.889764	Ddb2/Cdc25a/Id3/Kpnb1/Stmn1/Ncl/Ctnnd2/Orc1/Pcsk1/Ranbp1/Rbpj/Shmt1/Tbx6/Syt11/Zfp362/Dnajc11/Mat2a/Abcf2/Eif1ax/Dctpp1/Trmt6/Hist1h2bc/Ier5l/Pelp1	24	TBP_01	TBP_01	15/731	236/12347	0.426409	0.741052	0.652177	Zfp36l1/Fos/Grcc10/Itga7/Sptb/Tsc22d1/Ssh3/Ndrg2/Atxn7l1/Wipi1/Hdac7/Hist1h2bc/Gdpd3/Trpm4/Dyrk2	15	NFKB_Q6	NFKB_Q6	10/610	249/12347	0.792425	0.999953	0.995169	Cdk6/Csf2/Il2ra/Rbpj/Stip1/Top1/Tnfsf4/Ccdc102a/Nol4l/Nob1	10
CCAWNWWNNNGGC_UNKNOWN	CCAWNWWNNNGGC_UNKNOWN	9/1341	83/12347	0.554426	0.964928	0.88999	B3gnt5/Cdkn2c/Map1a/Bspry/Cdc42bpb/Smyd5/Zcwpw1/Hist1h2bc/Pold4	9	TTF1_Q6	TTF1_Q6	16/731	253/12347	0.429546	0.744383	0.655109	Adcy6/Ccng2/Elk4/Esr1/Grik5/Kcnh2/Mxi1/Pcsk1/Wbp1/Phyhd1/Plxnb1/Ndrg2/Ust/Hpcal1/Cd101/Pitpnc1	16	TFIII_Q6	TFIII_Q6	8/610	204/12347	0.795853	0.999953	0.995169	Ccnd2/Kpnb1/Lmna/Psme3/Strap/Utp18/Mical2/Cd3eap	8
E2F_Q4_01	E2F_Q4_01	25/1341	233/12347	0.557683	0.964928	0.88999	Ddb2/Cdc25a/Cnbp/Id3/Kpnb1/Stmn1/Ncl/Ctnnd2/Orc1/Ranbp1/Rbpj/Tiam1/Top1/Pprc1/Syt11/Zfp362/Dnajc11/Mat2a/Abcf2/Eif5a/Gprc5b/Dctpp1/Hist1h2bc/Fbxl20/Ier5l	25	HFH1_01	HFH1_01	15/731	237/12347	0.432941	0.744753	0.655434	Capn3/Ezh1/Grb7/Lag3/Nsg2/Pou2af1/Dusp1/Tob1/Ube2h/Trerf1/Bcl11b/Mboat2/Thap3/Fam49a/Crebrf	15	MYOGENIN_Q6	MYOGENIN_Q6	10/610	250/12347	0.796412	0.999953	0.995169	Dmpk/Eif4g2/Epn2/Fgr/Hrc/Wnt10b/Smoc1/Fam98a/Nol9/Rnf19b	10
TEL2_Q6	TEL2_Q6	25/1341	233/12347	0.557683	0.964928	0.88999	Ctss/Dgka/Elk4/Ptk2/Grb7/Hbegf/Hyal2/Lyn/Arhgap4/Ggt7/Tmem71/Appl2/Cntrob/Nr1d1/Zmat3/Dcun1d3/Map4k2/Ing4/Timm10/Rundc3a/Lsr/Cpne8/Rab43/Foxn3/Lyrm1	25	NFAT_Q6	NFAT_Q6	15/731	237/12347	0.432941	0.744753	0.655434	Cxcr5/Cd84/Tfdp2/Ikzf2/Zfp362/Pde4d/Plod2/Ndrg2/Apold1/Klf13/Parp8/Fbxl20/Klhl24/Dtx3/Ptov1	15	NRF1_Q6	NRF1_Q6	10/610	250/12347	0.796412	0.999953	0.995169	Shmt2/Cct3/Eif2s1/Mars/Naa25/Srr/Eif5a/Nudcd2/Mrps18b/Mtfr1	10
IK2_01	IK2_01	28/1341	261/12347	0.557898	0.964928	0.88999	Actn1/Adcy6/Axin2/Prdm1/Cdk6/Cdkn1b/Elk4/Fpgs/Igf1r/Kpnb1/Bmf/Nfia/Rora/Stip1/Rell2/Ets1/Hcst/Kbtbd8/Exoc3l/Atxn7l1/Parp8/Tacc2/Rnf122/Naa15/Fam49a/Ralgps2/Sytl2/Tnfrsf21	28	AP4_Q6_01	AP4_Q6_01	16/731	254/12347	0.435864	0.744753	0.655434	Cbfa2t3/Cdkn1b/Igf1r/Itpr3/Numbl/Prkcb/Sox12/Hid1/Tubb4a/Ikzf2/Proser3/Klf13/Pold4/Rasgef1a/Tubb2b/Spock2	16	SNACANNNYSYAGA_UNKNOWN	SNACANNNYSYAGA_UNKNOWN	3/610	85/12347	0.798	0.999953	0.995169	Lars/Sesn2/Mrpl42	3
PAX8_01	PAX8_01	4/1341	36/12347	0.55948	0.964945	0.890006	Actn1/Ikzf2/Man1c1/Ift80	4	COUP_01	COUP_01	16/731	254/12347	0.435864	0.744753	0.655434	Aldh6a1/Fbln1/Lgals4/Ltb/Bmf/Mttp/Mxi1/Rnf144b/Nyap1/Lgi4/Iffo1/Ptms/Zpbp2/Cic/Pitpnc1/Klc4	16	TGTYNNNNNRGCARM_UNKNOWN	TGTYNNNNNRGCARM_UNKNOWN	3/610	85/12347	0.798	0.999953	0.995169	Elmo1/Tnfrsf8/Zeb2	3
SP1_Q2_01	SP1_Q2_01	26/1341	243/12347	0.563654	0.965787	0.890782	Atp2a2/Bcl6/Prmt1/Hyal2/Ajuba/Mxd4/Numbl/Oaz2/Evi5l/Utp18/Thra/Vamp2/Pprc1/Zfp36/Sesn2/Ppp2r3a/Sh3bp5/Map4k2/Phlda3/Srr/Klf13/Bcl11b/Fam117b/Lyrm1/Bcl9l/Kcnip2	26	ZIC3_01	ZIC3_01	16/731	254/12347	0.435864	0.744753	0.655434	Kcnh2/Map1a/Prx/Pygm/Thra/Trerf1/Zer1/Zfp362/Arhgap33/Rhbdl3/Map4k2/Dock6/Atp2b4/Cxxc5/Thap3/Fbxl20	16	FXR_Q3	FXR_Q3	4/610	110/12347	0.799187	0.999953	0.995169	Pde1a/Penk/Slc4a11/Mical2	4
STAT5B_01	STAT5B_01	26/1341	243/12347	0.563654	0.965787	0.890782	Synpo/Apbb1/Bcl6/Prdm1/Cxcr5/Cish/Dgka/Phc1/Fos/Ajuba/Lif/Mttp/Nfil3/Osm/Rras/Sdc1/Socs2/Zeb2/Vasn/Map2k3/Nek6/Tspan4/Nob1/Ift80/Palld/Crebrf	26	GATA1_02	GATA1_02	15/731	238/12347	0.439472	0.746454	0.656931	Adcy6/Bcl6/Tsc22d3/Jun/Rora/Ube2h/Ikzf2/Smox/Crebl2/Rhbdl3/Ing4/Maml3/Susd1/Haghl/Ralgps2	15	CREB_Q2_01	CREB_Q2_01	9/610	228/12347	0.799926	0.999953	0.995169	Noc4l/Ccnd2/Thoc1/Pfas/Syncrip/Cmss1/Tmem39a/Ddx51/Pinx1	9
TGANNYRGCA_TCF11MAFG_01	TGANNYRGCA_TCF11MAFG_01	31/1341	290/12347	0.566397	0.965787	0.890782	Slc16a6/Slc35b1/Atp1b1/Bcl6/Prdm1/Bnip3/Cacnb1/Clcn5/Cnbp/Gadd45a/Emb/Esr1/Hspa9/Lta/Psmd7/Nedd9/Pparg/Psmc5/Ran/Larp4/Tob1/Tuba4a/Smox/Gadd45g/Abca7/Dlg3/Atp2a3/Ftsj3/Necab3/Angptl4/Pop1	31	YY1_01	YY1_01	15/731	238/12347	0.439472	0.746454	0.656931	Actn1/Fos/Kit/Oprm1/Fam117a/Plxnb1/Ssh2/Pde4d/Scml4/Ing4/Dlg3/Ypel3/Eps8l1/Zpbp2/Armcx3	15	POU1F1_Q6	POU1F1_Q6	9/610	228/12347	0.799926	0.999953	0.995169	Iars/Eif4e/Il3/Lmna/Npm3/Crim1/Slc37a2/Bzw2/Armc6	9
MYOGNF1_01	MYOGNF1_01	5/1341	46/12347	0.569234	0.965787	0.890782	Bmf/Nfia/Ikzf2/Apln/Ier5l	5	AACWWCAANK_UNKNOWN	AACWWCAANK_UNKNOWN	9/731	139/12347	0.44053	0.746454	0.656931	Alcam/Fgfr1/Aff3/Pbxip1/Lix1l/Ndrg2/Proser3/Zcwpw1/Rcn3	9	CCAWWNAAGG_SRF_Q4	CCAWWNAAGG_SRF_Q4	3/610	86/12347	0.804429	0.999953	0.995169	Prdm1/Npm3/Dusp5	3
LEF1_Q6	LEF1_Q6	27/1341	253/12347	0.569405	0.965787	0.890782	B3gnt5/Mex3b/Acvr1b/Adam19/Abcd1/Cdk6/Dgka/Phc1/Igf1r/Kif5a/Klf3/Aff3/Lrp8/Oaz2/Sdc1/Tcf7/Tubb4a/Syt11/Pde4d/Sh3bp5/Shf/Parp8/Syncrip/Dclk2/Ndc1/Rnf19b/Sesn3	27	FREAC7_01	FREAC7_01	12/731	189/12347	0.444151	0.750504	0.660496	Grcc10/Sptb/Ube2h/Ikzf2/Neil3/Ssh3/Parp8/Zbtb20/Bcl11b/Cxxc5/Gdpd3/Crebrf	12	SREBP1_02	SREBP1_02	3/610	86/12347	0.804429	0.999953	0.995169	Cebpb/Tex2/Eif5a	3
TTF1_Q6	TTF1_Q6	27/1341	253/12347	0.569405	0.965787	0.890782	Adcy6/Ccng2/Eif4e/Elk4/Esr1/Grik5/Kcnh2/Lif/Mxi1/Pcsk1/Wbp1/Phyhd1/Plxnb1/Wdr3/Ndrg2/Ust/Dlc1/Hpcal1/Blcap/Cd101/Sdf2l1/Asb2/Dab2ip/Pitpnc1/Cluh/Creld2/Sytl2	27	AP1_Q6_01	AP1_Q6_01	16/731	256/12347	0.448496	0.754733	0.664217	Abcd1/Axin2/Kcna2/Kcnh2/Map1a/Myb/Rnf144b/Tob1/Sbsn/Rap1gap2/Vamp5/Gabbr1/Necab3/Sv2a/Cpne8/Pitpnc1	16	CREB_Q4	CREB_Q4	11/610	276/12347	0.808624	0.999953	0.995169	Noc4l/Atf3/Ddx3x/Penk/Thoc1/Pfas/BC048403/Cmss1/Tmem39a/Chac1/Ddx51	11
CREBP1CJUN_01	CREBP1CJUN_01	28/1341	263/12347	0.574953	0.97052	0.895148	Noc4l/Camk2d/Pnrc1/Slc7a3/Bnip3l/Phc1/Gpm6b/Pcsk1/Dusp1/Ell2/Syngr3/Ube2h/Umps/Thoc1/Madd/Syt11/Pfas/Abce1/BC048403/Ing4/Rundc3a/Syncrip/Cmss1/Map1lc3a/Tmem39a/Ddx51/Daam2/Arl4d	28	FXR_IR1_Q6	FXR_IR1_Q6	7/731	107/12347	0.449128	0.754733	0.664217	Id3/Npas2/Vamp1/Vamp2/Ndrg2/Bcl9l/Kcnip2	7	NKX62_Q2	NKX62_Q2	9/610	232/12347	0.815786	0.999953	0.995169	Unc5b/Atp2a2/Prdm1/Ccng1/Cycs/Elmo1/Nfil3/Tnfsf10/Rpl34	9
AP4_Q6_01	AP4_Q6_01	27/1341	254/12347	0.578037	0.97052	0.895148	Cbfa2t3/Ccnd2/Cdkn1b/Hyal2/Igf1r/Itpr3/Numbl/Prkcb/Rapsn/Sox12/Hid1/Tuba4a/Tubb4a/Zmat3/Ikzf2/Ppat/Zfp385a/Proser3/Klf13/Mycbp/Tmem109/Pold4/Rasgef1a/Fam98a/Tubb2b/Sytl2/Spock2	27	SRF_Q6	SRF_Q6	15/731	240/12347	0.452528	0.758012	0.667103	Actn1/Cacna1b/Cdkn1b/Fos/Bloc1s1/H2afx/Itga7/Lsp1/Map1a/Npas2/Pdlim4/Myadm/Ldlrad4/Susd1/Rere	15	MEIS1AHOXA9_01	MEIS1AHOXA9_01	4/610	113/12347	0.815872	0.999953	0.995169	Cish/Gcnt2/Gria3/Mrps18b	4
CREB_02	CREB_02	28/1341	264/12347	0.583398	0.97052	0.895148	Mdn1/Noc4l/Camk2d/Ccni/Gtf2h1/Hnrnpab/Ctnnd2/Dusp1/Ell2/Sox12/Cntrob/Nol10/Ube2h/Umps/Vamp2/Thoc1/BC048403/Eif5a/Armcx6/Rundc3a/Cmss1/Map1lc3a/Tmem39a/Rnf166/Med27/Ddx51/Usp36/Pelp1	28	ATF6_01	ATF6_01	8/731	124/12347	0.453751	0.758012	0.667103	Phc1/Madd/Syt11/Klf13/Slc22a17/Armcx2/Smim14/Ptov1	8	ACAWNRNSRCGG_UNKNOWN	ACAWNRNSRCGG_UNKNOWN	2/610	62/12347	0.818223	0.999953	0.995169	Eif4g2/Nol4l	2
EGR3_01	EGR3_01	9/1341	85/12347	0.584153	0.97052	0.895148	Cdkn2c/Myb/Ranbp1/Smyd5/Enoph1/Cd3eap/Kremen2/Ralgps2/Sfxn3	9	USF_Q6	USF_Q6	16/731	257/12347	0.454807	0.758012	0.667103	Aldh6a1/Slc12a6/Arsa/Bloc1s1/Tsc22d3/Stmn1/Prkce/Dusp1/Selplg/Tet2/Dirc2/Plekha6/Ypel5/Armcx3/Ier5l/Crebrf	16	CP2_01	CP2_01	10/610	257/12347	0.822761	0.999953	0.995169	Atf3/Cebpb/Socs1/Csf2/Odc1/Cdk8/B4galt2/Asb2/Dab2ip/Chchd4	10
RYTGCNNRGNAAC_MIF1_01	RYTGCNNRGNAAC_MIF1_01	9/1341	85/12347	0.584153	0.97052	0.895148	Bcl2l1/Bop1/Fgr/Grik5/Map9/Pik3ip1/Lsm7/Kcnk10/Fastkd2	9	ROAZ_01	ROAZ_01	1/731	10/12347	0.456935	0.758484	0.667519	Fbxo32	1	MYOD_01	MYOD_01	10/610	257/12347	0.822761	0.999953	0.995169	Coro2a/Bcl2l1/Elmo1/Hbegf/Hyal2/Mt3/Tuba4a/Fam98a/Naa15/Tnfrsf21	10
SNACANNNYSYAGA_UNKNOWN	SNACANNNYSYAGA_UNKNOWN	9/1341	85/12347	0.584153	0.97052	0.895148	Lars/Sertad3/Ube2h/Sesn2/Lrrc29/Slc38a9/Mrpl42/Calcoco1/Tspan2	9	MEF2_01	MEF2_01	9/731	141/12347	0.457577	0.758484	0.667519	Cdc25b/S1pr1/Fos/Itga7/Jun/Tsc22d1/Timp2/Zfp362/Sesn3	9	TTAYRTAA_E4BP4_01	TTAYRTAA_E4BP4_01	10/610	257/12347	0.822761	0.999953	0.995169	Cycs/Epn2/Nfil3/Pparg/Serpine2/Slc35c2/Map2k3/Cdk8/Crim1/Ergic1	10
NF1_Q6	NF1_Q6	27/1341	255/12347	0.586609	0.97052	0.895148	Aldoc/Cacnb1/Cacnb3/Runx1/Col11a2/Kcnh2/Lamb3/Ntng2/Nfia/Prkar2a/Ranbp1/Rras/Sox4/Exosc2/Sesn2/Gdpd5/Apln/Klf13/Mpp2/Dlg3/Cldn10/Ssbp2/Rere/Sesn3/Ralgps2/Sytl2/Immp2l	27	E12_Q6	E12_Q6	16/731	258/12347	0.461113	0.760214	0.669041	Egln1/Runx1/Slc37a4/Gpm6b/Grb7/Itga2/Itga6/Nsg2/Itgb4/Sell/Sptb/Ssh2/Smtnl2/Rapgef4/Dclk2/Fam49a	16	AHRARNT_01	AHRARNT_01	5/610	139/12347	0.823062	0.999953	0.995169	Cdk6/Ajuba/Pprc1/Sesn2/Zeb2	5
OCT1_Q5_01	OCT1_Q5_01	29/1341	274/12347	0.58858	0.97052	0.895148	Atp2a2/Prdm1/Tsc22d3/Grcc10/Lipg/Lyn/Arhgap4/Nfia/Rras/Sema6c/Pmel/Fam117a/Tcp11l2/Thra/Tpd52/Trerf1/Zfp362/Ppp2r3a/Pcyt1b/Pde4d/Nphp4/Scml4/Gria3/Gprc5b/Hist1h2bc/Fbxo24/Manf/Armc6/Ccdc116	29	OCT1_06	OCT1_06	16/731	258/12347	0.461113	0.760214	0.669041	Slc44a1/Atp1b1/Cacnb3/Nfia/Sema6c/Vamp2/Trerf1/Usp28/Pde4d/Inpp4a/Ndrg2/Syne2/Polg2/Zbtb20/Foxn3/P2ry10	16	SMAD4_Q6	SMAD4_Q6	9/610	234/12347	0.82335	0.999953	0.995169	Adora2b/Atp2a2/Cdk6/Eif4a1/Hyal2/Psmc5/Larp4/Dusp5/Tmem109	9
HFH1_01	HFH1_01	25/1341	237/12347	0.593457	0.97052	0.895148	Slc16a6/Atp2a2/Prdm1/Capn3/Cnbp/Ezh1/Grb7/Lag3/Npm3/Nsg2/Pou2af1/Dusp1/Sema6d/Tob1/Ube2h/Trerf1/Ppp2r3a/Timm8a1/Wdr46/Bcl11b/Mrps18b/Mboat2/Thap3/Fam49a/Crebrf	25	CTTTAAR_UNKNOWN	CTTTAAR_UNKNOWN	58/731	963/12347	0.465474	0.765334	0.673547	Zmym6/Slc44a1/Birc2/Aplp1/Zfp36l1/Ccng2/Cdkn2c/Ccr7/Dbp/F2rl1/B4galt1/H2-Q2/H2afx/Kcna3/Klf3/Aff3/Ntng2/Mfge8/Mmp15/Oprm1/Prkce/Endou/Pygm/Tcf7/Tcf7l1/Tcp11l2/Tob1/Cdh23/Trerf1/Hectd2/Plcl1/Zfp362/Ssh3/Add3/Abca7/Slc9a9/Ypel5/Stag3/Mpp2/Dlg3/Celsr2/Zbtb20/Bcl11b/Map1lc3a/Slc25a23/Armcx2/Calcoco1/Smim14/Rere/1500009L16Rik/Foxn3/Fam117b/Klc4/Lmbr1l/Skap1/Bcl9l/Immp2l/Cercam	58	GATA1_01	GATA1_01	9/610	235/12347	0.827043	0.999953	0.995169	Yars/Kpnb1/Lipg/Penk/Blcap/Pilrb2/Syncrip/Mak16/Tmem97	9
AFP1_Q6	AFP1_Q6	27/1341	256/12347	0.595116	0.97052	0.895148	Acvr1b/Atf3/Dmpk/S1pr1/Esr1/Id2/Aff3/Lig3/Sox4/Sptb/Tmem71/Trerf1/Dnajc11/Rtn4rl1/Plekha6/Zeb2/Ing4/Nol4l/Atxn7l1/Polg2/Wipi1/Crls1/Calcoco1/1500009L16Rik/Sesn3/Zfp202/Dtx3	27	ARP1_01	ARP1_01	10/731	159/12347	0.468852	0.768816	0.676611	Ctla4/Dbp/Parp16/Trerf1/Rragd/Zbtb20/1700025G04Rik/Pold4/Pitpnc1/Fbxl20	10	IRF1_Q6	IRF1_Q6	10/610	259/12347	0.829794	0.999953	0.995169	Ehd1/Epn2/Gpr65/Osm/Zeb2/Zfp385a/Ddx39/Trip13/Cul2/Ndc1	10
ATF6_01	ATF6_01	13/1341	124/12347	0.597006	0.97052	0.895148	Phc1/Eif4a1/Top1/Madd/Syt11/Klf13/Gria3/Syncrip/Slc22a17/Mrps18b/Armcx2/Smim14/Ptov1	13	SP1_Q2_01	SP1_Q2_01	15/731	243/12347	0.472065	0.769571	0.677276	Bcl6/Mxd4/Numbl/Oaz2/Evi5l/Thra/Vamp2/Zfp36/Sh3bp5/Map4k2/Klf13/Bcl11b/Fam117b/Bcl9l/Kcnip2	15	YATGNWAAT_OCT_C	YATGNWAAT_OCT_C	14/610	351/12347	0.831086	0.999953	0.995169	Prdm1/Id2/Lipg/Lyn/Sema7a/Utp18/Top1/Dcun1d3/Ppp2r3a/Zeb2/Eif1ax/Bzw2/Lyrm1/Ccdc116	14
IRF2_01	IRF2_01	13/1341	124/12347	0.597006	0.97052	0.895148	Atf3/Cdk6/Esr1/Lif/Osm/Ikzf2/Pigv/Tnfsf13b/Syne2/Hpcal1/Trmt6/Cul2/Tmem108	13	HMX1_01	HMX1_01	3/731	43/12347	0.472327	0.769571	0.677276	Trerf1/Kremen2/Daam2	3	YAATNANRNNNCAG_UNKNOWN	YAATNANRNNNCAG_UNKNOWN	2/610	64/12347	0.831759	0.999953	0.995169	Gpr65/Pde1a	2
YGCANTGCR_UNKNOWN	YGCANTGCR_UNKNOWN	13/1341	124/12347	0.597006	0.97052	0.895148	Slc39a6/Eif4g2/Fgfr1/Gspt1/Sema7a/Vamp1/Ikzf2/Kiz/Mat2a/Eif5a/Tacc2/Nop56/0610010F05Rik	13	HEN1_01	HEN1_01	12/731	193/12347	0.473392	0.769571	0.677276	Capn5/Nsg2/Ptprs/Pmel/Tcf7/Trerf1/Apln/Klf13/Parp8/Lsr/Calcoco1/Tecpr1	12	CCAWYNNGAAR_UNKNOWN	CCAWYNNGAAR_UNKNOWN	5/610	141/12347	0.83235	0.999953	0.995169	Kpnb1/Exoc3l/Gria3/Ddias/Mfsd2a	5
CREB_Q2_01	CREB_Q2_01	24/1341	228/12347	0.597121	0.97052	0.895148	Noc4l/Pnrc1/Ccnd2/Tsc22d3/Gpm6b/Jun/Pcsk1/Dusp1/Syngr3/Ube2h/Thoc1/Syt11/Pfas/Rundc3a/Syncrip/Cmss1/Map1lc3a/Tmem39a/Rnf166/Ddx51/Pitpnc1/Pinx1/Glb1l/Daam2	24	CCANNAGRKGGC_UNKNOWN	CCANNAGRKGGC_UNKNOWN	7/731	110/12347	0.478226	0.769571	0.677276	Dgka/Dapk2/Tsc22d3/Smad7/Rora/Ssh2/Armcx6	7	LMO2COM_01	LMO2COM_01	10/610	260/12347	0.83323	0.999953	0.995169	Ccnd2/Elmo1/Fgr/Fosl1/Ide/Ajuba/Larp4/Srm/Dnajc11/Tnfrsf21	10
TCCATTKW_UNKNOWN	TCCATTKW_UNKNOWN	24/1341	228/12347	0.597121	0.97052	0.895148	Pwp2/Bcl2l1/Prdm1/Smyd1/Dst/Eif4a1/Fgfr1/Gart/Il6st/Ctnnd2/Sept4/Rfx3/Sox4/Tfdp2/Zscan2/Pabpc4/Plxnb1/Cdr2l/Tacc1/Nol4l/Dlg3/Syncrip/Bzw2/Nob1	24	FXR_Q3	FXR_Q3	7/731	110/12347	0.478226	0.769571	0.677276	Kif5a/Vamp2/Vasn/Rundc3a/Sv2a/Polr3gl/Spock2	7	NFAT_Q6	NFAT_Q6	9/610	237/12347	0.834249	0.999953	0.995169	Id2/Lif/Gadd45g/Tacc2/Zbtb32/Gtf2e1/Spag17/Nkrf/Nmd3	9
AP2_Q6_01	AP2_Q6_01	28/1341	266/12347	0.600102	0.97052	0.895148	Aplp1/Bcl6/Ccng1/Dmpk/Eif4g2/Slc37a4/B4galt1/Kcnh2/Stmn1/Smad7/Oaz2/Rasgrp2/Phf1/Tex2/Pabpc4/Zfp362/Nyap1/Tsen2/Klf13/Dlg3/Celsr2/Tacc2/Cxxc5/Spata6/Ppp6r2/Cic/Crebrf/Cercam	28	PAX2_01	PAX2_01	4/731	60/12347	0.478471	0.769571	0.677276	Map1a/Npas2/Pcyt1b/Sfxn3	4	LEF1_Q2	LEF1_Q2	8/610	214/12347	0.836068	0.999953	0.995169	Yars/Eif4g2/Lrp8/Dyrk3/Timm10/Ndc1/Dhcr24/Rnf19b	8
EGR1_01	EGR1_01	28/1341	266/12347	0.600102	0.97052	0.895148	Rexo2/Runx1/Cdkn2c/Grin1/Hyal2/Kcnc1/Klf3/Lef1/Myb/Numbl/Sox12/Sptb/Vamp2/Fam214b/Smyd5/Eif5a/Shf/Uchl3/Slc22a17/Slc25a23/Enoph1/Prrt2/Ptms/1500009L16Rik/Rasgef1a/Lmntd2/Kremen2/Ralgps2	28	GATA_C	GATA_C	16/731	261/12347	0.479986	0.769571	0.677276	Pls1/Ctse/Jun/Inpp5k/Tob1/Ube2h/Pigv/Blvrb/Prex1/Tacc1/Colq/Atp2a3/Gabbr1/Zbtb20/Cldn10/1700025G04Rik	16	YY1_Q6	YY1_Q6	9/610	238/12347	0.837764	0.999953	0.995169	Rpn1/B3galt6/Atf4/Bop1/Eif4a1/Smyd5/Wdr77/Ubiad1/Creld2	9
YWATTWNNRGCT_UNKNOWN	YWATTWNNRGCT_UNKNOWN	7/1341	67/12347	0.601703	0.97052	0.895148	Atf3/Prdm1/Asap1/Ctnnd2/Tsc22d1/Vldlr/Fbxo36	7	GATA6_01	GATA6_01	16/731	261/12347	0.479986	0.769571	0.677276	Adcy6/Aqp3/Bcl6/Btg2/Ctse/Eno2/Mttp/Pou2af1/Tmem71/Tcp11l2/Tsc22d1/Ube2h/Kiz/Card6/Tacc1/Atp2a3	16	HEN1_02	HEN1_02	7/610	191/12347	0.838957	0.999953	0.995169	Ampd2/Eif4g2/Hyal2/Galnt10/Eif4g1/Smg5/Asb2	7
GATA1_02	GATA1_02	25/1341	238/12347	0.602228	0.97052	0.895148	Adcy6/Bcl2l1/Bcl6/Eif4a1/Tsc22d3/Il13/Ajuba/Jun/Il1rl1/Rora/Ube2h/Ikzf2/Smox/Crebl2/Rhbdl3/Ing4/Maml3/B4galt2/Pilrb2/Susd1/Apoo/Gpr155/Haghl/Cul2/Ralgps2	25	HSF_Q6	HSF_Q6	12/731	194/12347	0.480667	0.769571	0.677276	Gramd3/Bcl6/Nfia/Pcsk1/Sema6c/Ube2h/Gsn/Ikzf2/Pigv/Ust/Thap3/Ptov1	12	PPARA_01	PPARA_01	1/610	36/12347	0.839051	0.999953	0.995169	Cd36	1
CREB_Q4	CREB_Q4	29/1341	276/12347	0.60493	0.972321	0.896809	Noc4l/Pnrc1/Atf3/Bnip3l/Ddx3x/Fos/Tsc22d3/Gpm6b/Pcsk1/Penk/Dusp1/Syngr3/Cntrob/Thoc1/Pfas/Letm2/BC048403/Ing4/Klf13/Rundc3a/Zbtb20/Cmss1/Map1lc3a/Tmem39a/Chac1/Ddx51/Tubb2b/Daam2/Arl4d	29	TCCATTKW_UNKNOWN	TCCATTKW_UNKNOWN	14/731	228/12347	0.483716	0.772427	0.679789	Smyd1/Dst/Fgfr1/Il6st/Ctnnd2/Sept4/Rfx3/Sox4/Tfdp2/Zscan2/Plxnb1/Cdr2l/Tacc1/Dlg3	14	FOXO1_02	FOXO1_02	9/610	239/12347	0.84122	0.999953	0.995169	Prdm1/Cdkn1a/Ehd1/Gcnt2/Id2/Eif4g1/Sema6d/Wdr46/Naa15	9
TFIIA_Q6	TFIIA_Q6	26/1341	248/12347	0.607159	0.973356	0.897764	Mapkapk3/Atp2a2/Bcl6/Capn3/Cdc25b/Fhl2/Tsc22d3/Gpr19/Hyal2/Id3/Lmna/Mmp15/Nr1d1/Tubb4a/Vamp2/Vash1/Ssh3/Nup54/Add3/Armcx6/Slc9a9/Atxn7l1/Mpp2/Syncrip/Lmbr1l/Nkrf	26	CMYB_01	CMYB_01	15/731	245/12347	0.485039	0.772517	0.679868	Aldh6a1/Wdr90/Stmn1/Mxi1/Oaz2/Spint2/Map9/Ube2h/Add3/Apln/Prrt2/Cep97/Zfp821/Bcl9l/Pik3ap1	15	FOXO3_01	FOXO3_01	9/610	239/12347	0.84122	0.999953	0.995169	Prdm1/Id2/Diexf/Tex2/Zeb2/Wdr46/Tspan4/Polr2l/Phtf2	9
CEBPDELTA_Q6	CEBPDELTA_Q6	25/1341	239/12347	0.610923	0.97684	0.900977	Slc44a1/Atf3/Ccnd2/Cdk6/Fos/Itpr3/Jun/Lipg/Osm/Rora/Btla/Tbx6/Sema6d/Thra/Wbp1/Wnt10b/Ikzf2/Slc35c2/Syt11/Plekha6/Zeb2/Map2k3/Sbsn/Mrps18b/Chst15	25	E2F_Q6	E2F_Q6	14/731	229/12347	0.490416	0.776313	0.683209	Aldh6a1/Ddb2/Phc1/Id3/Stmn1/Ctnnd2/Pcsk1/Sptb/Tbx6/Zfp362/Gprc5b/Ier5l/Zbtb4/Tmem108	14	ELF1_Q6	ELF1_Q6	9/610	241/12347	0.84796	0.999953	0.995169	Cdkn2a/Csf1/Elmo1/Fcer1g/Apobr/Gdpd5/Mical2/Rcl1/Rpl34	9
ARGGGTTAA_UNKNOWN	ARGGGTTAA_UNKNOWN	12/1341	116/12347	0.615678	0.980716	0.904552	Slc16a6/Atp1b1/Cdkn2c/Dmpk/S1pr1/Esr1/H2afx/Lama5/Tuba4a/Blvrb/Samd3/Mrps18b	12	SRY_02	SRY_02	15/731	246/12347	0.491506	0.776313	0.683209	Ctla4/Tsc22d3/Klf3/Mxi1/Nfia/Sema6c/Tbx6/Tiam1/Ikzf2/Zfp362/H2afy/Maml3/Crebrf/Fam53b/Zc3h6	15	S8_01	S8_01	9/610	241/12347	0.84796	0.999953	0.995169	Grwd1/Pecr/Cd36/Eomes/Gcnt2/Slc39a14/Zeb2/Nol4l/Sytl2	9
EGR_Q6	EGR_Q6	28/1341	268/12347	0.616541	0.980716	0.904552	Ar/Zfp36l1/Cacna1b/Calr/Hspa4/Hyal2/Kpnb1/Kifc2/Map1a/Numbl/Prx/Sptb/Hid1/Vamp2/Vldlr/Pprc1/Zfp36/Ccdc102a/Polr3e/Ust/Klf13/Slc22a17/Fbxo36/Cxxc5/Ptms/1700025G04Rik/Lman1/Rasgef1a	28	ZIC2_01	ZIC2_01	15/731	246/12347	0.491506	0.776313	0.683209	Chrnb2/Zfp36l1/Kcnc1/Map1a/Prx/Sema6c/Sox12/Trerf1/Rab6b/Zcwpw1/Cxxc5/Hddc3/Thap3/Rnf167/Cercam	15	OCT_Q6	OCT_Q6	10/610	265/12347	0.849615	0.999953	0.995169	Atp2a2/Prdm1/Lipg/Lyn/Top1/Ppp2r3a/Gria3/Eif1ax/Armc6/Ccdc116	10
TAANNYSGCG_UNKNOWN	TAANNYSGCG_UNKNOWN	8/1341	78/12347	0.622405	0.981784	0.905537	Yars/Gart/B4galt1/Kcnh2/Nfil3/Rfx3/Imp4/Syncrip	8	CREBP1CJUN_01	CREBP1CJUN_01	16/731	263/12347	0.492513	0.776313	0.683209	Camk2d/Pnrc1/Bnip3l/Phc1/Gpm6b/Pcsk1/Dusp1/Syngr3/Ube2h/Madd/Syt11/Ing4/Rundc3a/Map1lc3a/Daam2/Arl4d	16	YGACNNYACAR_UNKNOWN	YGACNNYACAR_UNKNOWN	3/610	94/12347	0.849891	0.999953	0.995169	Epas1/Dusp3/Tnfrsf21	3
CCCNNGGGAR_OLF1_01	CCCNNGGGAR_OLF1_01	33/1341	316/12347	0.622854	0.981784	0.905537	Ddr1/Chl1/Col11a2/Dmpk/Gcnt2/Gpm6b/Hbegf/Cd79b/Lrp8/Pou2af1/Psme3/Ell2/St8sia4/Gipc3/Trib2/Thra/Tiam1/Tnnt3/Pcyt1b/Ssh2/Hcst/Pacsin1/Plekha6/Zeb2/Vasn/Myo19/Ptms/1700025G04Rik/Pogk/Armcx3/Bcl9l/Dtx3/Sytl2	33	WCTCNATGGY_UNKNOWN	WCTCNATGGY_UNKNOWN	5/731	78/12347	0.493998	0.776646	0.683502	Jun/Zfp287/Slc27a1/Bcl11b/Polr3gl	5	SRF_Q4	SRF_Q4	8/610	218/12347	0.850306	0.999953	0.995169	Npm3/Pparg/Dcun1d3/Ppp2r3a/Gadd45g/Dusp5/Emilin2/Lyrm1	8
PAX4_04	PAX4_04	22/1341	212/12347	0.623342	0.981784	0.905537	Camk2d/Bach2/Bcl6/Ccng1/Ccni/Socs1/Igf1r/Itpr3/Pde1a/Rfx3/Sox4/Ikzf2/Zeb2/Rhbdl3/Phlda3/Lix1l/Gars/Gria3/Zbtb20/Chst11/Mrps18b/Nln	22	TTANTCA_UNKNOWN	TTANTCA_UNKNOWN	56/731	939/12347	0.498179	0.780107	0.686548	Slc44a1/Synpo/Camk2d/Aqp3/Bckdha/Runx1/Cdkn2c/Dgka/Dnm1/Elk4/Fgfr1/Slc37a4/Bloc1s1/Grb7/Igf1r/Kcna3/Kif5a/Rtkn2/Mfge8/Mttp/Ctnnd2/Nsg2/Numbl/Pcsk1/Endou/Dusp1/Sox4/Sptb/Sdc4/Tcf7/Tcf7l1/Stac2/Tsc22d1/Vldlr/Trerf1/Ikzf2/Kiz/Atp10d/Neil3/Ets1/Pde4d/Hip1r/Slc9a9/Atxn7l1/Zcwpw1/Calcoco1/Bend5/Zpbp2/Tecpr1/Tspan2/Pitpnc1/Ccdc18/Klhl24/Nol3/Kcnip2/Sfxn3	56	YWATTWNNRGCT_UNKNOWN	YWATTWNNRGCT_UNKNOWN	2/610	67/12347	0.850362	0.999953	0.995169	Atf3/Prdm1	2
CDPCR3HD_01	CDPCR3HD_01	24/1341	231/12347	0.623608	0.981784	0.905537	Camk2d/Npnt/Eif4g2/Gart/Grb7/Ifrd2/Itga7/Kcnh2/Ntng2/Pde1a/Endou/Serpini1/Tbx6/Tet2/Trib2/Tuba4a/Ikzf2/Dnajc11/Nol4l/Atxn7l1/Dlg3/Prrt2/1700025G04Rik/Foxn3	24	MYCMAX_02	MYCMAX_02	16/731	264/12347	0.498757	0.780107	0.686548	Bach2/Bckdha/Cdkn2c/Dbp/Igf1r/Lef1/Pmel/Sox12/Nr1d1/Nmnat2/Add3/Ip6k1/Apln/Maml3/Ier5l/Bcl9l	16	PBX1_01	PBX1_01	9/610	243/12347	0.854473	0.999953	0.995169	Ccnd2/Csf2/Id2/Lif/Xcl1/Dusp5/Gemin4/Aqp9/Mrps18b	9
SRF_01	SRF_01	5/1341	49/12347	0.626954	0.981838	0.905587	Actn1/Fos/Fosl1/Susd1/Asb2	5	E2F_Q4	E2F_Q4	14/731	231/12347	0.503764	0.783818	0.689814	Aldh6a1/Ddb2/Phc1/Id3/Stmn1/Ctnnd2/Pcsk1/Sptb/Tbx6/Zfp362/Gprc5b/Ier5l/Zbtb4/Tmem108	14	RORA1_01	RORA1_01	9/610	243/12347	0.854473	0.999953	0.995169	Cth/Atp5g1/Hspd1/Hspa9/Hspe1/Socs2/Naa25/Timm9/Bzw2	9
CEBPB_01	CEBPB_01	27/1341	260/12347	0.62844	0.981838	0.905587	Bnip3l/C3/Cacnb1/Eif4a1/Ephb6/Gys1/Itpr3/Aff3/Bmf/Dusp1/Rora/Tfdp2/Tnf/Tob1/Wnt10b/Etf1/Gdpd5/Klhl6/Tnfsf13b/Map2k3/Sbsn/Gars/Crim1/Stk39/Syncrip/Tubb6/Chac1	27	CEBP_01	CEBP_01	16/731	265/12347	0.504984	0.783818	0.689814	Cacnb1/Dst/Tsc22d3/Npas2/Nsg2/Rora/Mylip/Tapt1/Syne2/Ramp1/Hpcal1/Cyp2d22/Bcl11b/Palld/Purg/Skap1	16	GGGCGGR_SP1_Q6	GGGCGGR_SP1_Q6	133/610	2900/12347	0.854611	0.999953	0.995169	Gldc/Yars/Unc5b/Cse1l/Ak2/Dph1/B3galt6/Aprt/Atf3/Slc7a1/Bcl2l1/Hyou1/Calr/Cct3/Cdc25a/Cdkn1a/Cebpb/Cish/Socs1/Eif4a1/Eif4g2/Epn2/Fasl/Fbl/Fkbp4/Fosl1/Hspa5/Hnrnpab/Prmt1/Hsph1/Hspd1/Hspa4/Hspa9/Hspe1/Hyal2/Ifrd2/Kpnb1/Ajuba/Lama5/Lig3/Lta/Alad/Glmn/Mt2/Nedd9/Npm3/Orc1/Pa2g4/Psmc5/Ell2/Ranbp1/Tmem199/Rgs16/Sema7a/Shmt1/Slc16a1/Slc1a2/Larp4/Eif4g1/Sdc1/Socs2/Gemin5/Slc16a11/Utp18/Tex2/Tnf/Top1/Pprc…	133
STAT6_01	STAT6_01	27/1341	260/12347	0.62844	0.981838	0.905587	Mex3b/Actn1/Npnt/Akap1/Atp2a2/Slc7a1/Eif4e/Itga2/Itga7/Stmn1/Tnfrsf11b/Prkce/St8sia1/Stip1/Tob1/Hectd2/Kiz/Nphp4/Map2k3/Ndrg2/Zfp385a/Tacc1/Gria3/Tacc2/Zpbp2/1700025G04Rik/Ipo4	27	YKACATTT_UNKNOWN	YKACATTT_UNKNOWN	16/731	265/12347	0.504984	0.783818	0.689814	Adam22/Atp1b1/Gzmk/Pde6d/Pygm/Tfdp2/Prdm9/Cd27/Tob1/Plod2/Add3/Syne2/Ccdc141/Trpc4ap/Foxn3/Pitpnc1	16	AHR_01	AHR_01	2/610	68/12347	0.856134	0.999953	0.995169	Kpnb1/Gars	2
YGCGYRCGC_UNKNOWN	YGCGYRCGC_UNKNOWN	33/1341	317/12347	0.630306	0.982191	0.905913	Slc16a6/Atp2a2/Gtf2i/Mst1/Hnrnpab/Id3/Kcnc1/Mthfd2/Npas2/Penk/Prkar2a/Rras/St8sia1/Sox12/Spint2/Tada2a/Trib2/Tiam1/Rpp38/Abce1/BC048403/Srr/Smtnl2/Gemin4/Zcwpw1/Klf13/Aatf/Syncrip/Enoph1/Rnf167/Fam98a/Tmem108/Immp2l	33	ATF_B	ATF_B	11/731	181/12347	0.509092	0.786595	0.692258	Camk2d/Pnrc1/Fos/Gpm6b/Dusp1/Cntrob/Ube2h/Ing4/Rundc3a/Map1lc3a/Daam2	11	YNTTTNNNANGCARM_UNKNOWN	YNTTTNNNANGCARM_UNKNOWN	2/610	68/12347	0.856134	0.999953	0.995169	Zeb2/Cluh	2
PTF1BETA_Q6	PTF1BETA_Q6	24/1341	232/12347	0.632265	0.982191	0.905913	Slc44a1/Ar/Bcl2l1/Zfp36l1/Cdk6/Dlg4/Gspt1/Itga7/Itgb7/Aff3/Lif/Mttp/Sox4/Eif4g1/Thra/Trerf1/Nol4l/Klf13/Zbtb20/Smoc1/Fbxo24/Armcx3/Klhl24/Crebrf	24	PAX_Q6	PAX_Q6	15/731	249/12347	0.510809	0.786595	0.692258	Runx1/Itga7/Kcna2/Itgb4/Kdm4b/Ube2h/Wbp1/Blvrb/Myadm/Dlg3/Fbxo36/Calcoco1/Fam189b/Bcl9l/Kcnip2	15	IRF7_01	IRF7_01	9/610	244/12347	0.857646	0.999953	0.995169	Socs1/Lif/Osm/Ccl3/Pabpc4/Angptl4/Mrps18b/Lzic/Cul2	9
MYOD_Q6	MYOD_Q6	25/1341	242/12347	0.636514	0.982191	0.905913	Chrnb1/Atp1b1/Cxcr5/Dmpk/Itga6/Itpr3/Kcnh2/Mmp11/Neb/Nsg2/Itgb4/Rbpj/Sell/Sptb/Ikzf2/Ssh2/Fbxo32/Tmem109/Pold4/Polr3gl/Tecpr1/Dclk2/Naa15/Fam49a/Tnfrsf21	25	CREB_01	CREB_01	16/731	266/12347	0.511195	0.786595	0.692258	Camk2d/Pnrc1/Bnip3l/Gpm6b/Pcsk1/Dusp1/Syngr3/Cntrob/Ube2h/Syt11/Ing4/Rundc3a/Map1lc3a/Tubb2b/Daam2/Arl4d	16	CGTSACG_PAX3_B	CGTSACG_PAX3_B	5/610	147/12347	0.857852	0.999953	0.995169	Cdkn1a/Eif4e/Gtf2h1/Xbp1/Zeb2	5
CREBP1_Q2	CREBP1_Q2	27/1341	261/12347	0.63658	0.982191	0.905913	Noc4l/Pnrc1/Ccnd2/Cebpb/Ddx3x/Fos/Gpm6b/Hspa9/Id3/Pcsk1/Dusp1/Ell2/Ret/Syngr3/Cntrob/Thra/Tapt1/Atp10d/Pde4d/Letm2/Klf13/Rundc3a/Map1lc3a/Mrps18b/Ddx51/Daam2/Arl4d	27	GTGGGTGK_UNKNOWN	GTGGGTGK_UNKNOWN	18/731	300/12347	0.511931	0.786595	0.692258	Abcd1/Zfp36l1/Cdkn1b/Itga2/Kcnh2/Oaz2/Prkce/Prx/Sptb/Thra/Fam214b/Pigv/Add3/Atp2b4/Zcwpw1/Mboat2/Thap3/Tubb2b	18	CRX_Q4	CRX_Q4	10/610	268/12347	0.858825	0.999953	0.995169	Entpd1/Dmpk/Id2/Ajuba/Tex2/Tnfsf4/Zfp385a/Nol4l/Dlc1/Cluh	10
SYATTGTG_UNKNOWN	SYATTGTG_UNKNOWN	23/1341	223/12347	0.636665	0.982191	0.905913	Ldlrap1/Tsr1/Adam22/Bcl2l1/Ddx3x/Ifrd2/Itpr3/Nfil3/Rpl30/Sox4/Eif4g1/Tcf7l1/Zfp362/Gdpd5/Polr3e/Nol4l/Klf13/Sept11/Tomm40/Gria3/Rec8/Ddx39/Zc3h6	23	ACAWYAAAG_UNKNOWN	ACAWYAAAG_UNKNOWN	6/731	97/12347	0.516437	0.787898	0.693404	H2afx/Oaz2/Lix1l/Trpc4ap/Rnf122/Zc3h6	6	YNGTTNNNATT_UNKNOWN	YNGTTNNNATT_UNKNOWN	14/610	361/12347	0.859057	0.999953	0.995169	Eif2b3/Atp2a2/Prdm1/Cdc25a/Chl1/Eomes/Elmo1/Nfil3/Pde1a/Gadd45g/Hax1/Dlc1/Sytl2/Adarb2	14
E2F1_Q6_01	E2F1_Q6_01	24/1341	233/12347	0.640829	0.984949	0.908456	Ddb2/Ak2/Cdc25a/Gspt1/Id3/Stmn1/Ncl/Ctnnd2/Orc1/Pcsk1/Ranbp1/Tbx6/Tnf/Pprc1/Zfp362/Dnajc11/Zcwpw1/Syncrip/Gprc5b/Eif1ax/Trmt6/Cd3eap/Nolc1/Tmem108	24	FOXJ2_01	FOXJ2_01	11/731	182/12347	0.516573	0.787898	0.693404	Slc44a1/Grcc10/Klf3/Nsg2/Rora/Trerf1/Ssh3/Atxn7l1/Zbtb20/Bcl11b/Fam49a	11	CMYB_01	CMYB_01	9/610	245/12347	0.860763	0.999953	0.995169	Kpnb1/Lyar/Ranbp1/Nol4l/Mtfr1/Tmem109/Ptcd3/Manf/Pelp1	9
HNF1_Q6	HNF1_Q6	25/1341	243/12347	0.644869	0.984949	0.908456	Phldb1/Afp/Axin2/Prdm1/Runx1/Ccnd2/F2rl1/Msh5/Mttp/Npas2/Oprm1/Rora/Slc39a14/Pde4d/Zeb2/Sema4g/Cldn10/Aqp9/Bphl/Lmntd2/Fam117b/Cluh/Zbtb4/Ganc/Fam49a	25	GGGNRMNNYCAT_UNKNOWN	GGGNRMNNYCAT_UNKNOWN	5/731	80/12347	0.516654	0.787898	0.693404	Aldh6a1/Jun/Thra/Ssh2/Ehd3	5	IK1_01	IK1_01	10/610	269/12347	0.861793	0.999953	0.995169	Prdm1/Cdk6/Doc2a/Prmt1/Socs2/Top1/Nek6/Smoc1/Mrps18b/Tnfrsf21	10
PBX1_01	PBX1_01	25/1341	243/12347	0.644869	0.984949	0.908456	Camk2d/Axin2/Ccnd2/Csf2/H2-Ob/Id2/Kcna3/Stmn1/Lef1/Lif/Xcl1/Tcf7/Fam117a/Stac2/Tob1/Trerf1/Pbxip1/Dusp5/Vasn/Gemin4/Smtn/Aqp9/Mrps18b/Pgm2/Fam49a	25	SREBP_Q3	SREBP_Q3	15/731	251/12347	0.523579	0.794558	0.699266	Mex3b/Bcl6/Zfp36l1/Grcc10/Mst1/Itpr3/Map1a/Serpini1/Hid1/Inpp4a/Add3/Rap1gap2/Colq/Fbxo24/Ier5l	15	TGACAGNY_MEIS1_01	TGACAGNY_MEIS1_01	34/610	809/12347	0.862268	0.999953	0.995169	Slc16a6/Yars/Ak2/Prdm1/Entpd1/Cdkn2b/Cebpb/Cish/Eif4e/Elmo1/Gtf2h1/Hras/Pde1a/Psme3/Sema6d/Cdc42bpb/Top1/Cdc42bpa/Smg5/Sesn2/Tnpo1/Kbtbd8/Eif5a/Nol4l/Cysltr1/Smoc1/Nop56/Abhd5/Apoo/Tmem109/Psmd1/Kcnk10/Fastkd2/Sytl2	34
TGIF_01	TGIF_01	25/1341	243/12347	0.644869	0.984949	0.908456	Slc16a6/Aldoc/Cacnb3/Cdkn2b/Cdkn2c/Kcnh2/Mxi1/Psme3/Rfx3/Selplg/Sema7a/Sox4/Serpini1/Parp16/Tubb4a/Nmnat2/Ikzf2/Plekha6/Zeb2/Cxxc5/Apoo/Tmem109/Fbxo24/Tubb2b/Spock2	25	SP1_01	SP1_01	14/731	234/12347	0.523626	0.794558	0.699266	Slc44a1/Mex3b/Bcl6/Stmn1/Oaz2/Vldlr/Zfp36/Pigv/Ust/Myadm/Bcl11b/Spata6/Trpm4/Bcl9l	14	AP2_Q3	AP2_Q3	9/610	246/12347	0.863825	0.999953	0.995169	Eif4a1/Eif4g2/Etf1/Mat2a/Chsy1/Abcf2/Zfp385a/Gorasp2/Psmd1	9
MYB_Q5_01	MYB_Q5_01	27/1341	263/12347	0.652609	0.994298	0.917079	Slc16a6/Ak2/Cacnb3/Ccnd2/Cebpb/Gcnt2/Hspa9/Nfil3/Oaz2/Rapsn/Rasa3/Rfx3/Sema7a/Shmt1/Pmel/Sema6d/Ube2h/Zfp362/Ccdc171/Wipi1/Gmfg/Ssbp2/Tmem97/Ptms/Pgm2/Manf/Spock2	27	POU3F2_01	POU3F2_01	6/731	98/12347	0.526592	0.795749	0.700314	Itpr3/Sox4/Sptb/Stac2/Tob1/Bcl11b	6	E47_02	E47_02	9/610	246/12347	0.863825	0.999953	0.995169	Unc5b/Bcl2l1/Dmpk/Ide/Wnt10b/Bzw2/Usp46/Naa15/Sytl2	9
TGCTGAY_UNKNOWN	TGCTGAY_UNKNOWN	55/1341	529/12347	0.658284	0.995766	0.918434	Slc16a6/Mex3b/Axin2/Prdm1/Cacna1b/Runx1/Ccnd2/Gadd45a/Ddx3x/Phc1/Fos/Gart/Tsc22d3/Gpm6b/Hspa5/H2-Ab1/Itpr3/Ntng2/Galnt10/Mxi1/Myb/Numbl/Pcsk1/Prx/Ptgs1/Tmem71/Slc43a2/Trib2/Tob1/Madd/Dnajc11/Lrrk1/Zeb2/Scml4/Gpr157/Hist2h2be/Slc9a9/Dlc1/Gabbr1/Syncrip/Slc22a17/Cul7/Mrps18b/Armcx2/Ankrd13d/Hddc3/1700025G04Rik/Pitpnc1/Purg/Nln/Skap1/P2ry10/Ptov1/Adarb2/Spock2	55	RNCTGNYNRNCTGNY_UNKNOWN	RNCTGNYNRNCTGNY_UNKNOWN	5/731	81/12347	0.527822	0.795749	0.700314	Slc2a9/Nsg2/Lix1l/Atxn7l1/Bcl11b	5	P300_01	P300_01	9/610	246/12347	0.863825	0.999953	0.995169	Bcl2l1/Elmo1/Hbegf/Nme1/Zmat3/Crim1/Blcap/Syncrip/Armc6	9
E4F1_Q6	E4F1_Q6	29/1341	283/12347	0.659947	0.995766	0.918434	Smim19/Aldoc/Atp2a2/Ccni/Ddx3x/Eif4a1/Tsc22d3/Kcna2/Map1a/Nedd9/Numbl/Psme3/Dusp1/Syngr3/Tbrg4/Etf1/Atp10d/Zeb2/Letm2/Eif5a/Armcx6/Rundc3a/Map1lc3a/1700025G04Rik/Ddx51/Fam117b/Zbtb4/Arl4d/Ptov1	29	YAATNANRNNNCAG_UNKNOWN	YAATNANRNNNCAG_UNKNOWN	4/731	64/12347	0.529629	0.795749	0.700314	Cd55/Sptb/Trerf1/Pgm2	4	TAL1BETAITF2_01	TAL1BETAITF2_01	9/610	246/12347	0.863825	0.999953	0.995169	Cdk6/Elmo1/Neb/Pde1a/Ell2/Sema6d/Asb2/Pdia6/Naa15	9
FXR_Q3	FXR_Q3	11/1341	110/12347	0.66006	0.995766	0.918434	Kif5a/Pde1a/Penk/Vamp2/Vasn/Slc4a11/Mical2/Rundc3a/Sv2a/Polr3gl/Spock2	11	YRTCANNRCGC_UNKNOWN	YRTCANNRCGC_UNKNOWN	4/731	64/12347	0.529629	0.795749	0.700314	Gpm6b/Ube2h/Tacc1/Maml3	4	TFIIA_Q6	TFIIA_Q6	9/610	248/12347	0.869787	0.999953	0.995169	Mapkapk3/Atp2a2/Fhl2/Hyal2/Lmna/Vash1/Nup54/Syncrip/Nkrf	9
GTCNYYATGR_UNKNOWN	GTCNYYATGR_UNKNOWN	11/1341	110/12347	0.66006	0.995766	0.918434	Doc2a/Phc1/Jun/Zfp287/Odc1/Pbxip1/Ccdc102a/Carf/Mycbp/Mrps10/Gpn1	11	CRGAARNNNNCGA_UNKNOWN	CRGAARNNNNCGA_UNKNOWN	3/731	47/12347	0.532462	0.798039	0.70233	Lef1/Tsc22d1/Bcl11b	3	AREB6_04	AREB6_04	9/610	249/12347	0.872688	0.999953	0.995169	Prdm1/Gart/Lta/Nedd9/Eif4g1/Zeb2/Gemin4/Nol4l/Magohb	9
CEBP_Q2	CEBP_Q2	23/1341	226/12347	0.662424	0.996883	0.919464	Zfp36l1/Eif4a1/Fcer1g/Gys1/Id3/Lipg/Nfil3/Slc1a2/Tbx6/Tcf7l1/Tsc22d1/Thra/Tob1/Vamp1/Pde4d/Inpp4a/Hpcal1/Zbtb20/Chac1/Ier5l/Nol9/Cluh/Chst15	23	NKX25_02	NKX25_02	15/731	253/12347	0.536257	0.801756	0.705601	Egln1/Aqp3/Ctla4/Rora/Vldlr/Ablim2/Scml4/Maml3/Wipi1/Dlg3/Tspan2/Foxn3/Fam53b/Ralgps2/Skap1	15	WCAANNNYCAG_UNKNOWN	WCAANNNYCAG_UNKNOWN	9/610	249/12347	0.872688	0.999953	0.995169	Grwd1/Lars/Bcl2l1/Prdm1/Pa2g4/Rpp40/Syncrip/Phtf2/Cd3eap	9
E2F_Q6_01	E2F_Q6_01	24/1341	236/12347	0.66594	0.998676	0.921117	Ddb2/Cdc25a/Cdkn1a/Cnbp/Id3/Kpnb1/Stmn1/Ncl/Ctnnd2/Orc1/Ranbp1/Rbpj/Tiam1/Zfp362/Dnajc11/Mat2a/Eif5a/Gprc5b/Eif1ax/Dctpp1/Hist1h2bc/Lrrc56/Fbxl20/Ier5l	24	CAGNWMCNNNGAC_UNKNOWN	CAGNWMCNNNGAC_UNKNOWN	5/731	82/12347	0.538875	0.803701	0.707313	Chrnb2/Cacna1b/Grin1/Ankzf1/Kcnip2	5	CDPCR1_01	CDPCR1_01	4/610	126/12347	0.875483	0.999953	0.995169	Dph1/Gart/Tuba4a/Cul2	4
RFX1_02	RFX1_02	27/1341	265/12347	0.668289	0.998676	0.921117	Slc44a1/Mapre3/Grwd1/Dhx57/Chl1/Phc1/Ehd1/Elmo1/Nudc/Tubb4a/Rapgef3/Pbxip1/Atp2b4/Irs2/Mpp2/Hpcal1/Baiap3/Fxyd7/Ap3m2/Cinp/Cxxc5/Ankrd13d/Ebna1bp2/Polr3gl/Dusp3/Fam49a/Kcnip2	27	CREB_Q2	CREB_Q2	16/731	271/12347	0.541947	0.806311	0.709609	Camk2d/Pnrc1/Bnip3l/Fos/Tsc22d3/Gpm6b/Pcsk1/Dusp1/Syngr3/Cntrob/Klf13/Rundc3a/Zbtb20/Map1lc3a/Daam2/Arl4d	16	TST1_01	TST1_01	9/610	250/12347	0.875537	0.999953	0.995169	Lif/Lmna/Pde1a/Plcg2/Zeb2/Nek6/Smoc1/Mrps18b/Xpot	9
AP2_Q6	AP2_Q6	26/1341	256/12347	0.67272	0.998676	0.921117	Mapre3/Aplp1/Cdc25a/Col11a2/Galnt10/Ctnnd2/Rasgrp2/Sox12/Sptb/Sdc1/Tex2/Smox/Zfp362/Dcun1d3/Hcst/Carf/Tmem8b/Nyap1/Cdk8/BC048403/Igfbp7/Myadm/Spata6/Tspan2/Lyrm1/Sfxn3	26	LHX3_01	LHX3_01	13/731	220/12347	0.544075	0.807509	0.710663	Slc37a4/Id3/Itpr3/Oprm1/Rora/Tbx6/Xylt2/Stac2/Tob1/Rtn4rl1/Tnfsf13b/Zbtb20/Nebl	13	CEBP_Q2	CEBP_Q2	8/610	226/12347	0.875812	0.999953	0.995169	Eif4a1/Fcer1g/Lipg/Nfil3/Slc1a2/Chac1/Nol9/Cluh	8
NFAT_Q6	NFAT_Q6	24/1341	237/12347	0.674107	0.998676	0.921117	Cxcr5/Cd84/Id2/Lif/Tfdp2/Ikzf2/Zfp362/Gadd45g/Pde4d/Plod2/Ndrg2/Apold1/Klf13/Parp8/Tacc2/Zbtb32/Fbxl20/Gtf2e1/Spag17/Klhl24/Nkrf/Dtx3/Ptov1/Nmd3	24	TTTNNANAGCYR_UNKNOWN	TTTNNANAGCYR_UNKNOWN	8/731	135/12347	0.550998	0.815798	0.717959	Gpm6b/Mxi1/Ets1/Hist3h2a/Hist2h2be/Cldn10/Hist1h2bc/Hist3h2ba	8	PAX5_01	PAX5_01	5/610	152/12347	0.876554	0.999953	0.995169	Eif4e/Eif4g2/Nol4l/0610010F05Rik/Sytl2	5
CREB_01	CREB_01	27/1341	266/12347	0.675993	0.998676	0.921117	Noc4l/Camk2d/Pnrc1/Atf3/Bnip3l/Gpm6b/Pcsk1/Dusp1/Ell2/Syngr3/Cntrob/Ube2h/Umps/Thoc1/Syt11/Pfas/Abce1/BC048403/Ing4/Rundc3a/Cmss1/Map1lc3a/Tmem39a/Ddx51/Tubb2b/Daam2/Arl4d	27	GGCNKCCATNK_UNKNOWN	GGCNKCCATNK_UNKNOWN	7/731	118/12347	0.553418	0.817235	0.719223	Igf1r/Tet2/Vamp2/Nrbp2/Zfp362/Pigv/Crebrf	7	HFH8_01	HFH8_01	7/610	202/12347	0.87696	0.999953	0.995169	Slc16a6/Fhl2/Id2/Lta/Il1rl1/Tnf/Slc35c2	7
GCANCTGNY_MYOD_Q6	GCANCTGNY_MYOD_Q6	94/1341	900/12347	0.678305	0.998676	0.921117	Slc44a1/Ypel1/Eif2b3/Tspan9/Egln1/Chrnb1/Adcy6/Atp1b1/Atp2a2/Axin2/Prdm1/Cacnb1/Cacnb3/Runx1/Cbfa2t3/Ccnd2/Cdkn1b/Cideb/Dmpk/Doc2a/Dst/Ehd1/Eif4g2/Epor/Fgfr1/Fgr/Fos/Tsc22d3/Grb7/Hspa5/Hspa9/Hyal2/Igf1r/Itga2/Itga7/Itpr3/Kcnh2/Lama5/Lef1/Mxd4/Mmp15/Map1a/Nsg2/Numbl/Odc1/Pde1a/Prkcb/Itgb4/Rapsn/Ryk/Selplg/Spint2/Sptb/Tcf7/Rhbdf2/Tubb4a/Vamp1/Zmat3/Trerf1/Etf1/Ikzf2/Phldb3/Ppp2r3a/Plekha6/Smtnl2/Zf…	94	CEBPDELTA_Q6	CEBPDELTA_Q6	14/731	239/12347	0.556203	0.817235	0.719223	Slc44a1/Fos/Itpr3/Jun/Rora/Btla/Tbx6/Thra/Wbp1/Ikzf2/Syt11/Plekha6/Sbsn/Chst15	14	ATGGYGGA_UNKNOWN	ATGGYGGA_UNKNOWN	3/610	100/12347	0.877678	0.999953	0.995169	2410002F23Rik/Mrps18b/Naa15	3
ACTAYRNNNCCCR_UNKNOWN	ACTAYRNNNCCCR_UNKNOWN	45/1341	438/12347	0.679171	0.998676	0.921117	Grwd1/Lars/Shmt2/Adam22/Cdc25a/Slc29a2/Fgfr1/Fkbp4/Grk4/Hsph1/Stmn1/Sertad3/Pde6d/Pa2g4/Polr1b/Rras/Serpini1/Rpp40/Tbx6/Nr1d1/Ube2h/Pprc1/Ahctf1/Sesn2/Ablim2/Lrrc29/Kbtbd8/Slc38a9/Prmt5/Prpf19/Zfp354c/Proser3/Trpc4ap/Mrpl42/Calcoco1/Rabl3/Pop1/Cd3eap/Kdelc1/Trub1/Ndc1/Cep97/Purg/Klhl24/Rdh12	45	HP1SITEFACTOR_Q6	HP1SITEFACTOR_Q6	13/731	222/12347	0.557489	0.817235	0.719223	Bcl6/Zfp36l1/Id3/Sox4/Tfdp2/Tet2/Rnf144b/Vldlr/Ikzf2/Scml4/H2afy/Fam53b/P2ry10	13	NFY_C	NFY_C	9/610	251/12347	0.878333	0.999953	0.995169	Yars/Cdc25a/Elmo1/Lrp8/Sesn2/Zfp385a/Trmt6/Elac2/Chac1	9
EVI1_06	EVI1_06	2/1341	21/12347	0.682029	0.998676	0.921117	Vamp1/Slc9a9	2	CTGYNNCTYTAA_UNKNOWN	CTGYNNCTYTAA_UNKNOWN	5/731	84/12347	0.560612	0.817235	0.719223	Stag3/Dlg3/Klc4/Lmbr1l/Cercam	5	RP58_01	RP58_01	7/610	203/12347	0.880014	0.999953	0.995169	Atf3/Atp2a2/Larp4/Sema6d/Pprc1/Dnajc11/Zeb2	7
HNF4_01_B	HNF4_01_B	25/1341	248/12347	0.685209	0.998676	0.921117	Unc5b/Ehd1/Fbln1/Gtf2i/Hnrnpab/Igf1r/Insr/Klf3/Lgals4/Eif4g1/Tex2/Smg5/Nyap1/Iffo1/Shf/Nek6/Ptms/Dab2ip/Pold4/Kcnk10/Dusp3/Cluh/Gbe1/Car12/Crebrf	25	SRF_01	SRF_01	3/731	49/12347	0.561045	0.817235	0.719223	Actn1/Fos/Susd1	3	TATAAA_TATA_01	TATAAA_TATA_01	55/610	1278/12347	0.881975	0.999953	0.995169	Tspan9/Afp/B3galt6/Atf4/Prdm1/Calr/Runx2/Ccng1/Cd36/Cebpb/Socs1/Cycs/Dmpk/Ehd1/Eomes/Elmo1/Fhl2/Hars/Hbegf/Hnrnpab/Hrc/Id2/Ifng/Il13/Lif/Lta/Havcr2/Mt3/Nfil3/Orc2/Penk/Pa2g4/Pparg/Ccl4/Sema6d/Tnf/Tnfsf10/Tuba4a/Cbwd1/Slc35c2/Pabpc4/Mat2a/Srr/Blcap/Xpo4/Angptl4/Cysltr1/Smoc1/2410002F23Rik/Mrps18b/Rpf2/Pdia6/Manf/Rnf19b/Sytl2	55
YCATTAA_UNKNOWN	YCATTAA_UNKNOWN	57/1341	553/12347	0.686269	0.998676	0.921117	Art4/Adam22/Atp5g1/Bach2/Prdm1/Runx1/Cdkn2b/Csf2/Cd55/Ephb6/Ptk2/Slc37a4/Id3/Il18/Kcnh2/Lmna/Mfge8/Msh5/Mttp/Npm3/Ctnnd2/Sox12/Sox4/Tcf7l1/Fam117a/Pik3ip1/Stac2/Tex2/Tubb4a/Trerf1/Etf1/Ikzf2/Rtn4rl1/Pde4d/Sema4g/H2afy/Sytl4/Nol4l/Slc41a2/Atxn7l1/Colq/Ctdsp2/Gria3/Necab3/Sv2a/Smoc1/Crls1/Mrps18b/Nob1/Bphl/Foxn3/Lmntd2/Nebl/Cluh/Chst15/Kcnip2/Sytl2	57	MYOD_01	MYOD_01	15/731	257/12347	0.561291	0.817235	0.719223	Egln1/Alcam/Col11a2/Dst/Ephb6/Grik5/Itga6/Nsg2/Rora/Sox12/Hid1/Phldb3/Cacna2d2/Polr3gl/Btbd11	15	OCT1_07	OCT1_07	5/610	154/12347	0.883428	0.999953	0.995169	Cd36/Dcun1d3/Nol4l/Fam98a/Lyrm1	5
NKX61_01	NKX61_01	23/1341	229/12347	0.687221	0.998676	0.921117	Slc12a6/Atp2a2/Bcl6/Zfp36l1/Ccnd2/Col11a2/Itga7/Lmna/Ntng2/Myo10/Sox4/Fam83f/Tob1/Man1c1/Nol4l/Zbtb20/Sv2a/Ap3m2/Rnf19b/Sesn3/Fam53b/Skap1/Kcnip2	23	E2F1_Q3	E2F1_Q3	14/731	240/12347	0.562625	0.817235	0.719223	Aldh6a1/Phc1/Id3/Stmn1/Pcsk1/Sptb/Tbx6/Syt11/Zfp362/Maml3/Gprc5b/Hist1h2bc/Ier5l/Zbtb4	14	RFX1_01	RFX1_01	9/610	253/12347	0.883772	0.999953	0.995169	Bcl2l1/Bop1/Fgr/Nedd9/Srr/Pes1/Myo19/Apoo/Fastkd2	9
STAT5A_03	STAT5A_03	26/1341	258/12347	0.68819	0.998676	0.921117	Mex3b/Actn1/Npnt/Akap1/Atp2a2/Bcl6/Fgr/Id3/Itga2/Itga7/Kcna3/Stmn1/Tnfrsf11b/Prkce/Tob1/Ube2h/Kiz/Ppp2r3a/Usp11/Lix1l/Zfp385a/Gria3/Zbtb20/Sv2a/Hist1h2bc/Zpbp2	26	MSX1_01	MSX1_01	10/731	171/12347	0.562686	0.817235	0.719223	Bnip3l/Aff3/Sox4/Sptb/Prdm9/Trerf1/Rtn4rl1/H2afy/Gtpbp2/Spock2	10	DR4_Q2	DR4_Q2	9/610	254/12347	0.886416	0.999953	0.995169	Atp5g1/Gart/Id2/Lipg/Eif4g1/Dcun1d3/Zfp385a/Timm10/Lyrm1	9
RAAGNYNNCTTY_UNKNOWN	RAAGNYNNCTTY_UNKNOWN	14/1341	142/12347	0.689896	0.998676	0.921117	Atf4/Zfp36l1/Ctss/Id3/Itga7/Mafg/Mxi1/Pygm/Rora/Sema7a/Pbxip1/Zfp362/Crim1/Cpne8	14	WGTTNNNNNAAA_UNKNOWN	WGTTNNNNNAAA_UNKNOWN	31/731	532/12347	0.56459	0.817251	0.719237	Stk38/Gpr18/Birc2/Bcl6/Cdkn2c/Cxcr4/Ccr7/Fgfr1/Fos/Igf1r/Klf3/Mxi1/Nfia/Npas2/Pcsk1/Rfx3/Tet2/Xylt2/Timp2/Abcc10/Zfp362/Syne2/Maml3/Hpcal1/Zbtb20/Cul7/Ssbp2/Rab43/Rasgef1a/Foxn3/Chst15	31	ZIC3_01	ZIC3_01	9/610	254/12347	0.886416	0.999953	0.995169	Bcl2l1/Cdk6/Prmt1/Lmna/Lrp8/Wnt10b/Pprc1/Gemin4/Syncrip	9
PAX4_03	PAX4_03	25/1341	249/12347	0.692972	0.998676	0.921117	Mex3b/Prdm1/Col11a2/Fgfr1/Prmt1/Kpnb1/Itpr3/Ajuba/Stmn1/Map1a/Mxi1/Psme3/St8sia1/Serpini1/Cd27/Tubb4a/Hpcal1/Gria3/Zbtb32/Gdpd3/Ptms/Fbxo24/Ier5l/Usp31/Cercam	25	E2F_Q2	E2F_Q2	10/731	172/12347	0.570219	0.817251	0.719237	Atp1b1/Stmn1/Hectd2/Zfp362/Pigv/Man1c1/Celsr2/Txnip/1700025G04Rik/Rasgef1a	10	EVI1_02	EVI1_02	4/610	129/12347	0.886602	0.999953	0.995169	Slc7a3/Ptgdr2/Syncrip/Asb2	4
RYTGCNWTGGNR_UNKNOWN	RYTGCNWTGGNR_UNKNOWN	11/1341	113/12347	0.694909	0.998676	0.921117	Mapre3/Ddr1/Sox12/Pbxip1/Rragd/Parp8/Fxyd7/Ap3m2/Dusp3/Ier5l/Fam49a	11	SREBP1_01	SREBP1_01	10/731	172/12347	0.570219	0.817251	0.719237	Aldh6a1/Camk2d/Bloc1s1/Stmn1/Prkce/Nr1d1/Dirc2/Armcx6/Armcx3/Klhl24	10	KCCGNSWTTT_UNKNOWN	KCCGNSWTTT_UNKNOWN	3/610	103/12347	0.889782	0.999953	0.995169	Eif4g2/Rbpj/Syncrip	3
MZF1_02	MZF1_02	23/1341	230/12347	0.695261	0.998676	0.921117	Gart/Igf1r/Ptprf/Rasgrp2/Tfdp2/Fam117a/Utp18/Vamp1/Trerf1/Phldb3/Lrrc8a/Parp8/Bcl11b/Slc22a17/Mrps18b/1700025G04Rik/Pold4/Fbxo24/Armcx3/Fam117b/Bcl9l/Kcnip2/Pik3ap1	23	E2F1DP1RB_01	E2F1DP1RB_01	13/731	224/12347	0.570756	0.817251	0.719237	Aldh6a1/Ddb2/Phc1/Id3/Stmn1/Pcsk1/Ret/Sptb/Tbx6/Zfp362/Gprc5b/Ier5l/Zbtb4	13	PAX8_B	PAX8_B	3/610	103/12347	0.889782	0.999953	0.995169	Iars/Atp5g1/Npm3	3
IK1_01	IK1_01	27/1341	269/12347	0.69853	0.998676	0.921117	Phldb1/Actn1/Atp1b1/Prdm1/Cdk6/Cdkn2c/Doc2a/Elk4/Prmt1/Jun/Rora/Fam117a/Socs2/Hid1/Top1/Ube2h/Atxn7l1/Atp2b4/Apold1/Baz2b/Parp8/Nek6/Smoc1/Mrps18b/Zpbp2/Purg/Tnfrsf21	27	EGR3_01	EGR3_01	5/731	85/12347	0.571286	0.817251	0.719237	Cdkn2c/Myb/Kremen2/Ralgps2/Sfxn3	5	CDPCR3HD_01	CDPCR3HD_01	8/610	231/12347	0.889864	0.999953	0.995169	Npnt/Eif4g2/Gart/Ifrd2/Pde1a/Tuba4a/Dnajc11/Nol4l	8
TST1_01	TST1_01	25/1341	250/12347	0.700629	0.998676	0.921117	Lif/Lmna/Bmf/Pde1a/Pde4b/Rfx3/Tmem71/Slc43a2/Fam117a/Tsc22d1/Tob1/Zfp362/Plcg2/Zeb2/Klhdc1/Baz2b/Mpp2/Cacna2d2/Nek6/Smoc1/Mrps18b/Ptms/Xpot/Purg/Sesn3	25	GATA1_05	GATA1_05	16/731	276/12347	0.572076	0.817251	0.719237	Slc14a1/Cacnb3/Eno2/Tsc22d3/Id3/Itga2b/Jun/Palm/Fam117a/Ikzf2/Pigv/Syne2/Zbtb20/Cul9/Skap1/P2ry10	16	AFP1_Q6	AFP1_Q6	9/610	256/12347	0.891555	0.999953	0.995169	Atf3/Dmpk/Id2/Lig3/Dnajc11/Zeb2/Nol4l/Crls1/Zfp202	9
TGCGCANK_UNKNOWN	TGCGCANK_UNKNOWN	55/1341	537/12347	0.701973	0.998676	0.921117	Zmym6/Mapre3/Pnrc1/Atad3a/Prdx3/Capn5/Ccng2/Ccni/Cct3/Cnbp/Ddx3x/Dnm1/Eif4g2/Kifc2/Zfp287/Ndrg1/Pts/Rbpj/Cox7a2l/Mars/Phf1/Nr1d1/Thra/Ttc37/Zmat3/Rpp38/Naa25/Aimp2/Heatr3/Ssh2/Pde4d/Carf/Srr/Eif5a/Rsrp1/Zcwpw1/Tsen2/Gm5617/Nudcd2/Gria3/Mycbp/Zc3h8/Rcl1/Rpl7l1/Senp7/Mrps18b/Mtfr1/Tmem39a/Pink1/Rasgef1a/Fam98a/Rnf19b/Zbtb4/Jakmip1/Pus7l	55	USF_C	USF_C	16/731	276/12347	0.572076	0.817251	0.719237	Zmym6/Bckdha/Bcl6/Stmn1/Mxd4/Pdk2/Prkce/St6gal1/Nr1d1/Fam214b/Cyp2d22/Ier5l/Crebrf/Spata2l/Bcl9l/Tmem108	16	CIZ_01	CIZ_01	8/610	232/12347	0.89251	0.999953	0.995169	Pwwp2b/Ccnd2/Id2/Gadd45g/Zeb2/Sssca1/Mrps18b/Sytl2	8
GGCNRNWCTTYS_UNKNOWN	GGCNRNWCTTYS_UNKNOWN	8/1341	84/12347	0.705119	0.998676	0.921117	Adsl/Aqp3/Eif4a1/Elmo1/Xylt2/2810004N23Rik/Nkain1/Ifi27l2a	8	E2F_03	E2F_03	14/731	242/12347	0.575366	0.81862	0.720442	Ddb2/Id3/Stmn1/Pcsk1/Ret/Tiam1/Zfp362/Ypel5/Hist1h2bc/Prrt2/Rnf167/Lrrc56/Fbxl20/Ier5l	14	PPARG_01	PPARG_01	1/610	44/12347	0.89283	0.999953	0.995169	Smyd5	1
SP3_Q3	SP3_Q3	24/1341	241/12347	0.705695	0.998676	0.921117	Mapre3/Aldoc/Atp5g1/Runx1/Cdk6/Ldhb/Map1a/Pltp/Rasgrp2/St8sia4/Eif4g1/Nr1d1/Tob1/Trerf1/Rell2/Adamtsl4/Fam214b/Gadd45g/Tmem8b/Smtn/Chst11/Foxn3/Zbtb4/Kcnip2	24	AHR_01	AHR_01	4/731	68/12347	0.578203	0.81862	0.720442	Prx/Hist1h2bc/Pold4/Crebrf	4	TEL2_Q6	TEL2_Q6	8/610	233/12347	0.895103	0.999953	0.995169	Ptk2/Hbegf/Hyal2/Lyn/Zmat3/Dcun1d3/Timm10/Lyrm1	8
GGCNNMSMYNTTG_UNKNOWN	GGCNNMSMYNTTG_UNKNOWN	7/1341	74/12347	0.706096	0.998676	0.921117	Eif4a1/Eif4g2/Tet2/Cdc42bpb/Pigv/Smyd5/Gemin4	7	CEBPB_01	CEBPB_01	15/731	260/12347	0.579744	0.81862	0.720442	Bnip3l/C3/Cacnb1/Ephb6/Gys1/Itpr3/Aff3/Bmf/Dusp1/Rora/Tfdp2/Tob1/Klhl6/Tnfsf13b/Sbsn	15	CTAWWWATA_RSRFC4_Q2	CTAWWWATA_RSRFC4_Q2	13/610	353/12347	0.895116	0.999953	0.995169	Akap1/Atf3/Slc7a1/Cd36/Hbegf/Hrc/Lif/Nfil3/Tuba4a/Mat2a/Eif5a/Bzw2/Sytl2	13
RNTCANNRNNYNATTW_UNKNOWN	RNTCANNRNNYNATTW_UNKNOWN	6/1341	64/12347	0.708204	0.998676	0.921117	Gpm6b/Myb/Ikzf2/Zeb2/Gtpbp2/Tspan2	6	STAT6_01	STAT6_01	15/731	260/12347	0.579744	0.81862	0.720442	Mex3b/Actn1/Itga2/Itga7/Stmn1/Prkce/St8sia1/Tob1/Hectd2/Kiz/Nphp4/Ndrg2/Tacc1/Zpbp2/1700025G04Rik	15	E12_Q6	E12_Q6	9/610	258/12347	0.896501	0.999953	0.995169	Coro2a/Dmpk/Doc2a/Elmo1/Hbegf/Lama5/Mt3/Odc1/Tnfrsf21	9
YAATNANRNNNCAG_UNKNOWN	YAATNANRNNNCAG_UNKNOWN	6/1341	64/12347	0.708204	0.998676	0.921117	Cd55/Gpr65/Pde1a/Sptb/Trerf1/Pgm2	6	VDR_Q6	VDR_Q6	15/731	260/12347	0.579744	0.81862	0.720442	Ccni/Ctla4/Col11a2/Asap1/Tsc22d3/Mst1/Ntng2/Slc43a2/Nr1d1/Ikzf2/Ssh2/Map4k2/Rapgef4/Fbxo36/Fbxl20	15	CDP_02	CDP_02	3/610	105/12347	0.897245	0.999953	0.995169	Ccnd2/Lif/Gria3	3
IK3_01	IK3_01	22/1341	222/12347	0.70865	0.998676	0.921117	Slc44a1/Actn1/Chrnb2/Fos/Tsc22d3/Kcnh2/Serpini1/Evi5l/Fam117a/Tsc22d1/Madd/Zfp362/Hcst/Scml4/Exoc3l/Tmc4/Baz2b/Parp8/Gabbr1/Map1lc3a/Prrt2/Tnfrsf21	22	OCT1_04	OCT1_04	13/731	226/12347	0.583865	0.822535	0.723887	Bcl6/Runx1/Grcc10/Nfia/Prkcb/Xylt2/Thra/Tpd52/Zfp362/Nphp4/Scml4/Zbtb20/Bcl11b	13	EVI1_04	EVI1_04	8/610	234/12347	0.897643	0.999953	0.995169	Npnt/Prdm1/Utp18/Tnfrsf8/Tnfsf4/Gria3/Chac1/Ipo4	8
TCF4_Q5	TCF4_Q5	23/1341	232/12347	0.710988	0.998676	0.921117	Yars/Akap1/Abcd1/Phc1/Eif4e/Elmo1/Nedd9/Prkcb/Tfdp2/Tcf7/Cdc42bpb/Cd27/Pgap1/Zeb2/Shf/Zbtb20/Rere/Tspan2/Ndc1/Nipal3/Rnf19b/Sytl2/Spock2	23	EFC_Q6	EFC_Q6	15/731	261/12347	0.585827	0.823267	0.724531	Bcl6/Zfp36l1/Grcc10/Grik5/Kcna2/Klf3/Map1a/Pde6d/Tsc22d1/Thra/Pcyt1b/Lrrc8a/Irs2/Celsr2/Hmgn3	15	E4F1_Q6	E4F1_Q6	10/610	283/12347	0.89834	0.999953	0.995169	Atp2a2/Ddx3x/Eif4a1/Nedd9/Psme3/Tbrg4/Etf1/Zeb2/Eif5a/Ddx51	10
CDPCR3_01	CDPCR3_01	5/1341	54/12347	0.71203	0.998676	0.921117	Nfia/Pparg/Parp16/Mical2/Wipi1	5	CREB_Q3	CREB_Q3	14/731	244/12347	0.587958	0.823267	0.724531	Cdkn1b/Cdkn2c/Sertad3/Ctnnd2/Pou2af1/Dusp1/Syt11/Ing4/Hist3h2a/Proser3/Hist1h2bc/Arel1/Btbd11/Hist3h2ba	14	TAXCREB_01	TAXCREB_01	4/610	133/12347	0.900076	0.999953	0.995169	Ccnd2/Cebpb/Gspt1/Usp14	4
RP58_01	RP58_01	20/1341	203/12347	0.712247	0.998676	0.921117	Phldb1/Atf3/Atp2a2/Runx1/Cbfa2t3/Tsc22d3/Cd79b/Endou/Rdh5/Larp4/Sptb/Sema6d/Adamts10/Pprc1/Dnajc11/Zeb2/Klf13/Parp8/Dlg3/Fam49a	20	ATCMNTCCGY_UNKNOWN	ATCMNTCCGY_UNKNOWN	3/731	51/12347	0.588543	0.823267	0.724531	Ccng2/Maml3/Fbxo36	3	HNF3_Q6	HNF3_Q6	6/610	185/12347	0.900173	0.999953	0.995169	Atp2a2/Prdm1/Cdkn1a/Gcnt2/Adamts14/Xpo4	6
CREB_Q2	CREB_Q2	27/1341	271/12347	0.713059	0.998676	0.921117	Noc4l/Camk2d/Pnrc1/Atf3/Bnip3l/Ddx3x/Fos/Tsc22d3/Gpm6b/Pcsk1/Penk/Dusp1/Syngr3/Cntrob/Etf1/Pfas/Klf13/Rundc3a/Aldh18a1/Zbtb20/Cmss1/Map1lc3a/Tmem39a/Chac1/Ddx51/Daam2/Arl4d	27	YTCCCRNNAGGY_UNKNOWN	YTCCCRNNAGGY_UNKNOWN	4/731	69/12347	0.589892	0.823267	0.724531	Sept10/Bach2/Tbx6/Rdh12	4	POU3F2_02	POU3F2_02	9/610	260/12347	0.901257	0.999953	0.995169	Elmo1/Lipg/Lmna/Rbpj/Utp18/Top1/Dusp5/Zeb2/Nol4l	9
DBP_Q6	DBP_Q6	25/1341	252/12347	0.715617	0.998676	0.921117	Tsr1/Adtrp/Il18/Itpr3/Klf3/Aff3/Mxi1/Nfia/Rfx3/Sox4/Tfdp2/Nr1d1/Dhx29/Tnfrsf8/Tob1/Ube2h/Hectd2/Fam214b/Zeb2/H2afy/Syncrip/Rps27l/Rere/Dab2ip/Skap1	25	TCF1P_Q6	TCF1P_Q6	15/731	262/12347	0.591874	0.823267	0.724531	Pls1/Cdkn2c/Fos/Klf3/Fyco1/Tfdp2/Tet2/Fam117a/Zer1/Pgam2/Bcl11b/Zpbp2/Lmbr1l/Zbtb4/Skap1	15	TGANTCA_AP1_C	TGANTCA_AP1_C	46/610	1099/12347	0.902496	0.999953	0.995169	Tsr1/Slc16a6/Slc35b1/Akap1/Atf4/Atp2a2/Atp6v0a1/Prdm1/Cdkn1a/Clcn5/Dmpk/F2rl2/Fosl1/Gzmb/Hbegf/Hspa9/Lmna/Apobr/Psmd7/Mt3/Nme1/Prf1/Pa2g4/Rbpj/Eif4g1/Bag2/Tnfrsf9/Tuba4a/Gpr55/Adamts14/Gadd45g/Abce1/Kbtbd8/Slc4a11/Polr3e/Gpr141/Angptl4/Zbtb32/Nek6/Perp/Psmd1/Chchd4/Kcnk10/Xpot/Rab27b/Il24	46
ELK1_01	ELK1_01	26/1341	262/12347	0.717903	0.998676	0.921117	Ddx1/Wdr90/Slc39a6/Bcl2l1/Prdm1/Dgka/Elmo1/Fos/Itgb7/Ltb4r1/Sox4/Eif4g1/Tbx6/Tcf7/Cntrob/Utp18/Nr1d1/Lrrc29/Map4k2/Cops7a/Trpc4ap/Nkain1/Ebna1bp2/Lzic/Pold4/Foxn3	26	AP2REP_01	AP2REP_01	10/731	175/12347	0.592482	0.823267	0.724531	Cacnb3/Cd3g/Dyrk1b/Rora/Tsc22d1/Ube2h/Ier5l/Tubb2b/Zbtb4/Bcl9l	10	EFC_Q6	EFC_Q6	9/610	261/12347	0.903566	0.999953	0.995169	Akap1/Slc7a1/Bcl2l1/Ccnd2/Nudc/Pde1a/Ddx31/Ebna1bp2/Xpot	9
CATRRAGC_UNKNOWN	CATRRAGC_UNKNOWN	13/1341	135/12347	0.718378	0.998676	0.921117	Qsox1/Aldoc/Runx1/Col11a2/Gadd45a/Eif4g2/Kcnh2/Itgb4/Tob1/Plxnb1/Pcyt1b/Smtnl2/Ankzf1	13	POU1F1_Q6	POU1F1_Q6	13/731	228/12347	0.596805	0.827004	0.727821	Apbb1/Aqp3/Runx1/Rora/Sox4/Sptb/Pde2a/Stac2/Ikzf2/Nphp4/Zcwpw1/Zfp579/Sesn3	13	FXR_IR1_Q6	FXR_IR1_Q6	3/610	107/12347	0.904251	0.999953	0.995169	Ifrd2/Nol4l/Mrps18b	3
HOX13_01	HOX13_01	4/1341	44/12347	0.718637	0.998676	0.921117	Unc5b/Pde2a/Cdr2l/Smoc1	4	HNF4ALPHA_Q6	HNF4ALPHA_Q6	15/731	263/12347	0.597883	0.827004	0.727821	Mttp/Mxi1/Rab3d/Tcf7/Tsc22d1/Phldb3/Arhgap33/Ssh2/Pacsin1/Zcwpw1/Shf/Zbtb20/Rapgef4/Ier5l/Kcnip2	15	FOXO4_01	FOXO4_01	8/610	237/12347	0.904954	0.999953	0.995169	Dph1/Prdm1/Id2/Eif4g1/Top1/Tnfsf4/Tspan4/Polr2l	8
NERF_Q2	NERF_Q2	24/1341	243/12347	0.720812	0.998676	0.921117	Fcer1g/Fgr/Fosl1/Hbegf/Hyal2/Cd79b/Itpr3/Lst1/Lyn/Nfia/Ranbp1/Ggt7/Zmat3/Fam214b/Fastkd5/Colq/Klf13/Uchl5/Fbxo36/Myo19/Cpne8/Pold4/Slc43a1/Skap1	24	PAX4_04	PAX4_04	12/731	212/12347	0.60639	0.835211	0.735043	Camk2d/Bach2/Bcl6/Ccni/Igf1r/Itpr3/Rfx3/Sox4/Ikzf2/Rhbdl3/Lix1l/Zbtb20	12	TCF1P_Q6	TCF1P_Q6	9/610	262/12347	0.905829	0.999953	0.995169	Cdkn1a/Lta/Pparg/Sema7a/Pabpc4/Blcap/Gria3/Uchl5/Cluh	9
YRCCAKNNGNCGC_UNKNOWN	YRCCAKNNGNCGC_UNKNOWN	6/1341	65/12347	0.722401	0.998676	0.921117	Tsc22d3/Ptprf/Dnajc11/Dctpp1/Nol11/Dhcr24	6	IRF2_01	IRF2_01	7/731	124/12347	0.606555	0.835211	0.735043	Esr1/Ikzf2/Pigv/Tnfsf13b/Syne2/Hpcal1/Tmem108	7	WTGAAAT_UNKNOWN	WTGAAAT_UNKNOWN	23/610	591/12347	0.907403	0.999953	0.995169	Nsun5/Grwd1/Atp5g1/Entpd1/Cdk6/Ehd1/Ptk2/Lmna/Lrp8/Mthfd2/Gadd45g/Kbtbd8/Nup54/Gars/Uchl3/Sssca1/Nek6/Rgs18/Psmd1/Qpct/Kcnk10/Spag17/Sytl2	23
GGAANCGGAANY_UNKNOWN	GGAANCGGAANY_UNKNOWN	10/1341	106/12347	0.727705	0.998676	0.921117	Rars/Eif2s1/Gys1/Hsph1/Rras/Bms1/Exoc3l/Timm8a1/Farsa/Ebna1bp2	10	CACCCBINDINGFACTOR_Q6	CACCCBINDINGFACTOR_Q6	15/731	265/12347	0.609787	0.835888	0.735639	Phldb1/Id3/Bmf/Pltp/Itgb4/Tmem8b/Lgi4/Ninj2/Rap1gap2/Klf13/Slc25a23/Ankrd13d/Kremen2/Nipal3/Glb1l	15	CRGAARNNNNCGA_UNKNOWN	CRGAARNNNNCGA_UNKNOWN	1/610	47/12347	0.907994	0.999953	0.995169	Prpf19	1
NRSF_01	NRSF_01	9/1341	96/12347	0.728446	0.998676	0.921117	Chrnb2/Apbb1/Atp6v0a1/Cdkn2b/Grin1/Rundc3a/Zfp579/Kcnip2/Sfxn3	9	HNF4_01	HNF4_01	15/731	265/12347	0.609787	0.835888	0.735639	Igf1r/Insr/Lgals4/Ntng2/Rasgrp2/Nyap1/Acsf2/Iffo1/Shf/Cbx7/Bcl11b/Ptms/Gbe1/Sesn3/Crebrf	15	GTTRYCATRR_UNKNOWN	GTTRYCATRR_UNKNOWN	5/610	164/12347	0.913081	0.999953	0.995169	Chl1/Doc2a/Elmo1/Hsph1/Dusp3	5
ZIC3_01	ZIC3_01	25/1341	254/12347	0.730158	0.998676	0.921117	Bcl2l1/Cdk6/Prmt1/Kcnh2/Lmna/Lrp8/Map1a/Prx/Pygm/Thra/Wnt10b/Trerf1/Pprc1/Zer1/Zfp362/Arhgap33/Rhbdl3/Map4k2/Gemin4/Dock6/Atp2b4/Syncrip/Cxxc5/Thap3/Fbxl20	25	GTTGNYNNRGNAAC_UNKNOWN	GTTGNYNNRGNAAC_UNKNOWN	6/731	107/12347	0.613536	0.83817	0.737647	Sptb/Tubb4a/Mpp2/Fxyd7/Ptms/Kcnip2	6	CCANNAGRKGGC_UNKNOWN	CCANNAGRKGGC_UNKNOWN	3/610	110/12347	0.913952	0.999953	0.995169	C1qbp/Exosc2/Nop10	3
AACTTT_UNKNOWN	AACTTT_UNKNOWN	195/1341	1862/12347	0.732469	0.998676	0.921117	Snx21/Pwwp2b/Gldc/Slc16a6/Aldh6a1/Camk2d/Tspan9/Impa2/Adcy6/Alcam/Abcd1/Atf3/Axin2/Bcl6/Prdm1/Zfp36l1/Zfp36l2/Cacnb1/Cacnb3/Runx1/Cbfa2t3/Cdk6/Cish/Socs1/Ctss/Ddx3x/Eif4e/Eomes/Esr1/Elmo1/F2rl1/Ptk2/Fcgrt/Fgfr1/Fkbp4/Fos/Fosl1/Gpr65/Hsph1/Id2/Id3/Igf1r/Il16/Il6st/Ajuba/Jun/Kit/Aff3/Lef1/Lmna/Lrp8/Ntng2/Bmf/Fyco1/Mxi1/Nfia/Npas2/Ctnnd2/Nsg2/Pcsk1/Pde1a/Pde4b/Prep/Ptprf/Itgb4/Rfx3/Rora/St8sia1/Snn/…	195	NCX_01	NCX_01	10/731	178/12347	0.6142	0.83817	0.737647	Runx1/Esr1/Rfx3/Thra/Lrrc8a/Zcwpw1/Cacna2d2/Sesn3/Emc9/Immp2l	10	FOXM1_01	FOXM1_01	8/610	242/12347	0.916158	0.999953	0.995169	Atad3a/Gpr65/Mars/BC048403/Crim1/Syncrip/Rnf19b/Nln	8
TGACGTCA_ATF3_Q6	TGACGTCA_ATF3_Q6	23/1341	235/12347	0.733673	0.998676	0.921117	Noc4l/Camk2d/Pnrc1/Bnip3l/Gpm6b/Pcsk1/Dusp1/Ell2/Syngr3/Ube2h/Umps/Thoc1/Pfas/Abce1/BC048403/Ing4/Rundc3a/Cmss1/Map1lc3a/Tmem39a/Ddx51/Daam2/Arl4d	23	GATA_Q6	GATA_Q6	11/731	196/12347	0.616848	0.839905	0.739174	Eno2/Epor/Ms4a2/Jun/Inpp5k/Fam117a/Tnfsf13b/Tacc1/Ipcef1/Susd1/Tubb2b	11	CCCNNGGGAR_OLF1_01	CCCNNGGGAR_OLF1_01	11/610	316/12347	0.91664	0.999953	0.995169	Chl1/Dmpk/Gcnt2/Hbegf/Lrp8/Psme3/Ell2/Zeb2/Myo19/Pogk/Sytl2	11
CMYB_01	CMYB_01	24/1341	245/12347	0.735459	0.998676	0.921117	Aldh6a1/Wdr90/Kpnb1/Stmn1/Lyar/Mxi1/Oaz2/Ranbp1/Spint2/Map9/Ube2h/Add3/Apln/Nol4l/Mtfr1/Tmem109/Prrt2/Ptcd3/Cep97/Manf/Pelp1/Zfp821/Bcl9l/Pik3ap1	24	MYB_Q6	MYB_Q6	14/731	249/12347	0.618727	0.840549	0.739741	Synpo/Ypel1/Phc1/Id3/Kcnk7/Pmel/Ube2h/Zfp362/Dlg3/Ssbp2/Fbxo24/Ier5l/Sesn3/Spock2	14	CAGCTG_AP4_Q5	CAGCTG_AP4_Q5	63/610	1482/12347	0.916765	0.999953	0.995169	Yars/Dph1/Ccnd2/Dmpk/Doc2a/Eif2s1/Eif4g2/Eomes/Epn2/Ptk2/Fcer1g/Fgr/Hspa5/Gzmb/Hras/Hrc/Hyal2/Lama5/Xcl1/Lta/Neb/Pde1a/Rapsn/Ryk/Ccl4/Sema7a/Larp4/Sema6d/Tuba4a/Tnfsf4/Zmat3/Wnt10b/Xbp1/Etf1/Slc35c2/Smg5/Ppat/Lrrk1/Ccdc102a/Ppp2r3a/Gadd45g/Gpr34/Abce1/Zeb2/Zfp385a/Nol4l/Dlc1/Slc1a4/Set/Mycbp/Asb2/Enoph1/Denr/Apoo/Tmem109/Chac1/Ebna1bp2/Fam98a/Nol9/Rnf19b/Mfsd2a/Sytl2/Il24	63
GCGSCMNTTT_UNKNOWN	GCGSCMNTTT_UNKNOWN	6/1341	66/12347	0.736111	0.998676	0.921117	Yars/Cse1l/Ppat/Usp11/Mboat2/Ift80	6	TCF4_Q5	TCF4_Q5	13/731	232/12347	0.622134	0.840549	0.739741	Abcd1/Phc1/Prkcb/Tfdp2/Tcf7/Cd27/Pgap1/Shf/Zbtb20/Rere/Tspan2/Nipal3/Spock2	13	WTTGKCTG_UNKNOWN	WTTGKCTG_UNKNOWN	19/610	507/12347	0.919376	0.999953	0.995169	Akap1/Cdkn1a/Eomes/Elmo1/Kpnb1/Ajuba/Pparg/Psme3/Slc16a11/Sesn2/6430571L13Rik/Zeb2/Zfp385a/Gria3/Syncrip/Eef1e1/Hemk1/Dab2ip/Dhcr24	19
FXR_IR1_Q6	FXR_IR1_Q6	10/1341	107/12347	0.738491	0.998676	0.921117	Id3/Ifrd2/Npas2/Vamp1/Vamp2/Ndrg2/Nol4l/Mrps18b/Bcl9l/Kcnip2	10	RGTTAMWNATT_HNF1_01	RGTTAMWNATT_HNF1_01	4/731	72/12347	0.623789	0.840549	0.739741	Slc25a45/Grb7/Npas2/Zbtb4	4	GATA4_Q3	GATA4_Q3	8/610	244/12347	0.920313	0.999953	0.995169	Slc16a6/Id2/Lif/Pa2g4/Polr1a/Zeb2/Mrps18b/Ptcd3	8
GTTGNYNNRGNAAC_UNKNOWN	GTTGNYNNRGNAAC_UNKNOWN	10/1341	107/12347	0.738491	0.998676	0.921117	Elmo1/Sptb/Tubb4a/Rpp38/Mpp2/Fxyd7/Cinp/Ebna1bp2/Ptms/Kcnip2	10	WHN_B	WHN_B	14/731	250/12347	0.624749	0.840549	0.739741	Tsc22d3/Jun/Klf2/Lef1/Tbx6/Thra/Tob1/Nmnat2/Zfp362/Hpcal1/Prss16/Cryl1/Zbtb4/Crebrf	14	TTANTCA_UNKNOWN	TTANTCA_UNKNOWN	38/610	939/12347	0.921357	0.999953	0.995169	Grwd1/Tspan9/Slc35b1/Akap1/Dph1/Prdm1/Cdk6/Cebpb/Chl1/Csf2/Fcer1g/Gcnt2/Hsph1/Il13/Il3/Myo10/Pde1a/Sod2/Tnfsf4/Zmat3/Sesn2/Gpr34/Zeb2/Map2k3/Txnrd1/Crim1/Dlc1/Uchl3/Nudcd2/Uchl5/Usp14/Aqp9/Sdf2l1/Bzw2/Apoo/Lman1/Mfsd2a/Sytl2	38
HNF4_01	HNF4_01	26/1341	265/12347	0.739065	0.998676	0.921117	Prdm1/Hspd1/Hspe1/Igf1r/Insr/Lgals4/Ntng2/Pparg/Rasgrp2/Eif4g1/Smyd5/Nyap1/Acsf2/Iffo1/Shf/Cbx7/Bcl11b/Nek6/Smoc1/Ptms/Dab2ip/Dusp3/Cluh/Gbe1/Sesn3/Crebrf	26	CYTAGCAAY_UNKNOWN	CYTAGCAAY_UNKNOWN	8/731	144/12347	0.624858	0.840549	0.739741	Ccng2/Grik5/Mxd4/Tsc22d1/Trerf1/Lrrc56/Rasgef1a/Fam53b	8	LFA1_Q6	LFA1_Q6	8/610	245/12347	0.922323	0.999953	0.995169	Cebpb/Dmpk/Ifrd2/Lrp8/Rbpj/Tuba4a/Zfp385a/Cluh	8
NRF2_01	NRF2_01	26/1341	265/12347	0.739065	0.998676	0.921117	Kti12/Wdr74/Bcl2l1/Eif2s1/Elk4/Gspt1/Hsph1/Arhgap4/Fyco1/Rras/Tcf7/Gnl2/Phldb3/Dcun1d3/Lrrc29/BC048403/Eif5a/Prpf19/Ing4/Tomm40/Nudt5/Lsr/Ddx39/Rpl34/Lzic/Lyrm1	26	CART1_01	CART1_01	12/731	215/12347	0.625971	0.840549	0.739741	Arrb1/Bcl6/Cdkn2c/Hp1bp3/Itpr3/Rfx3/Sox4/Sptb/Tcp11l2/Zfp362/Plekha6/Nphp4	12	FOXD3_01	FOXD3_01	6/610	194/12347	0.922381	0.999953	0.995169	Npnt/Atp2a2/Id2/Zeb2/Crim1/Sytl2	6
GATA3_01	GATA3_01	23/1341	236/12347	0.740987	0.998676	0.921117	Slc44a1/Igflr1/Bcl2l1/Esr1/Il13/Ajuba/Il1rl1/Msh5/Osm/Penk/Rora/Sox12/Ikzf2/Fam221a/Crebl2/Tacc1/Maml3/B4galt2/Pilrb2/Syncrip/Susd1/Myo19/Ier5l	23	CDPCR3_01	CDPCR3_01	3/731	54/12347	0.627658	0.840549	0.739741	Nfia/Parp16/Wipi1	3	OLF1_01	OLF1_01	9/610	271/12347	0.924256	0.999953	0.995169	Grwd1/Entpd1/Prmt1/Pprc1/Zeb2/Rangrf/Myo19/Rabl3/Dusp3	9
HAND1E47_01	HAND1E47_01	26/1341	266/12347	0.745897	0.998676	0.921117	Pwwp2b/Adcy6/Zfp36l1/Elk4/Ephb6/Elmo1/Gpr19/Stmn1/Nsg2/Sept4/Endou/Sell/Pmel/Larp4/Eif4g1/Tfdp2/Dusp5/Lix1l/Dlc1/Sv2a/Mrps18b/Cxxc5/Ptms/Ier5l/Purg/Sfxn3	26	ZF5_01	ZF5_01	13/731	233/12347	0.628345	0.840549	0.739741	Mex3b/Apbb1/Kcnc1/Stmn1/Mmp15/Xylt2/Zfp362/Smtnl2/Shf/Klf13/Rnf125/1700025G04Rik/Rasgef1a	13	ATCMNTCCGY_UNKNOWN	ATCMNTCCGY_UNKNOWN	1/610	51/12347	0.924934	0.999953	0.995169	Atf4	1
E2F_01	E2F_01	6/1341	67/12347	0.749331	0.998676	0.921117	Aldh6a1/Ak2/H2afx/Pcsk1/Ranbp1/Nolc1	6	CHOP_01	CHOP_01	13/731	234/12347	0.634505	0.846932	0.745359	Dyrk1b/Klf3/Stmn1/Sox4/Tob1/Trerf1/Zfp362/Plekha6/Rhbdl3/Inpp4a/Maml3/Thap3/Sesn3	13	RAAGNYNNCTTY_UNKNOWN	RAAGNYNNCTTY_UNKNOWN	4/610	142/12347	0.925347	0.999953	0.995169	Atf4/Mafg/Sema7a/Crim1	4
AP2GAMMA_01	AP2GAMMA_01	24/1341	247/12347	0.749628	0.998676	0.921117	Aplp1/Eif2s1/Lig3/Lrp8/Mxd4/Smad7/Sema6c/Ube2h/Trerf1/Pabpc4/Zfp362/Man1c1/Nyap1/Zfp385a/Igfbp7/Ust/Klf13/Cxxc5/Enoph1/Spata6/Cic/Ier5l/Dtx3/Cercam	24	PPARA_01	PPARA_01	2/731	36/12347	0.637517	0.848317	0.746577	Cacnb1/Calcoco1	2	FREAC3_01	FREAC3_01	8/610	247/12347	0.926212	0.999953	0.995169	Prdm1/Cdk6/Cdkn1a/Id2/Zeb2/Timm9/Mrps18b/Ccdc116	8
MYOD_01	MYOD_01	25/1341	257/12347	0.751111	0.998676	0.921117	Coro2a/Egln1/Alcam/Bcl2l1/Col11a2/Dst/Ephb6/Elmo1/Grik5/Hbegf/Hyal2/Itga6/Mt3/Nsg2/Rora/Sox12/Hid1/Tuba4a/Phldb3/Cacna2d2/Polr3gl/Fam98a/Btbd11/Naa15/Tnfrsf21	25	TGACGTCA_ATF3_Q6	TGACGTCA_ATF3_Q6	13/731	235/12347	0.640613	0.848317	0.746577	Camk2d/Pnrc1/Bnip3l/Gpm6b/Pcsk1/Dusp1/Syngr3/Ube2h/Ing4/Rundc3a/Map1lc3a/Daam2/Arl4d	13	HP1SITEFACTOR_Q6	HP1SITEFACTOR_Q6	7/610	222/12347	0.927013	0.999953	0.995169	Afp/Eif4g2/Gcnt2/Lmna/Samd3/Mycbp/Syncrip	7
MEF2_04	MEF2_04	2/1341	24/12347	0.751755	0.998676	0.921117	Prep/Tmem163	2	ZF5_B	ZF5_B	13/731	235/12347	0.640613	0.848317	0.746577	Cdkn2c/Col11a2/Dst/Itpr3/Stmn1/Oaz2/Rora/Xylt2/Trib2/Thra/Ssh2/Nyap1/Rnf125	13	OCT1_Q5_01	OCT1_Q5_01	9/610	274/12347	0.929669	0.999953	0.995169	Atp2a2/Prdm1/Lipg/Lyn/Ppp2r3a/Gria3/Manf/Armc6/Ccdc116	9
POU1F1_Q6	POU1F1_Q6	22/1341	228/12347	0.753988	0.998676	0.921117	Iars/Apbb1/Aqp3/Runx1/Eif4e/Il3/Lmna/Npm3/Rora/Sox4/Sptb/Pde2a/Stac2/Ikzf2/Nphp4/Zcwpw1/Crim1/Slc37a2/Bzw2/Zfp579/Sesn3/Armc6	22	STAT6_02	STAT6_02	14/731	253/12347	0.642536	0.848317	0.746577	Gzmk/Itpr3/Lag3/Prkcb/Serpini1/Trerf1/Nmnat2/Pde4d/Rhbdl3/Map4k2/Prex1/Calcoco1/Pitpnc1/Slc43a1	14	MSX1_01	MSX1_01	5/610	171/12347	0.929692	0.999953	0.995169	Eomes/Elmo1/Bspry/Ell2/Sytl2	5
TCF11_01	TCF11_01	24/1341	248/12347	0.75653	0.998676	0.921117	Atp1b1/Ccnd2/Cdkn2b/S1pr1/Eif4e/Fhl2/Itgam/Slc3a2/Map1a/Nme1/Ran/Tfdp2/Timm17a/Hectd2/Pcyt1b/Pde4d/Nup54/Slc41a2/Txnrd1/Fbxo36/Crls1/Lman1/Dclk2/Il24	24	SRF_Q4	SRF_Q4	12/731	218/12347	0.645055	0.848317	0.746577	Actn1/Cacna1b/Cdkn1b/Fos/Bloc1s1/H2afx/Map1a/Npas2/Kiz/Ip6k1/Shf/Rere	12	E47_01	E47_01	8/610	249/12347	0.929932	0.999953	0.995169	Coro2a/Ccnd2/Ide/Rbpj/Zmat3/Asb2/Fam98a/Neto2	8
E12_Q6	E12_Q6	25/1341	258/12347	0.757862	0.998676	0.921117	Coro2a/Egln1/Runx1/Dmpk/Doc2a/Elmo1/Slc37a4/Gpm6b/Grb7/Hbegf/Itga2/Itga6/Lama5/Mt3/Nsg2/Odc1/Itgb4/Sell/Sptb/Ssh2/Smtnl2/Rapgef4/Dclk2/Fam49a/Tnfrsf21	25	GNCF_01	GNCF_01	4/731	74/12347	0.645376	0.848317	0.746577	Insr/Ctnnd2/Stac2/Bcl11b	4	PAX4_03	PAX4_03	8/610	249/12347	0.929932	0.999953	0.995169	Prdm1/Prmt1/Kpnb1/Ajuba/Psme3/Gria3/Zbtb32/Usp31	8
STAT4_01	STAT4_01	25/1341	258/12347	0.757862	0.998676	0.921117	Yars/Actn1/Npnt/Calr/Runx2/Cish/Nsg2/Oprm1/Pde6d/Prkcb/St8sia1/Appl2/Trerf1/Smox/Ets1/Pde4d/Zeb2/Rhbdl3/Map4k2/Letm2/Gfm1/Trpc4ap/Afap1/Pitpnc1/Kcnk10	25	PAX5_02	PAX5_02	1/731	17/12347	0.645908	0.848317	0.746577	Rasgrp2	1	KMCATNNWGGA_UNKNOWN	KMCATNNWGGA_UNKNOWN	2/610	86/12347	0.930585	0.999953	0.995169	Gemin4/Syncrip	2
MGGAAGTG_GABP_B	MGGAAGTG_GABP_B	76/1341	749/12347	0.758559	0.998676	0.921117	Grwd1/Sept10/Slc39a6/Wdr74/Bcl2l1/Ccr7/Ctss/Dgka/Eif2s1/Eif4a1/Elk4/Elmo1/Gtf2h1/Hbegf/Hsph1/Hyal2/Cd79b/Igf1r/Il13/Il2ra/Itgb7/Itpr2/Itpr3/Xcl1/Arhgap4/Galnt10/Apobr/Bmf/Ndrg1/Nme1/Prf1/Ranbp1/Ggt7/Map9/Tcf7/Appl2/Timm17a/Zmat3/Etf1/Zer1/Fam214b/Gnl2/Phldb3/Dcun1d3/Lrrc29/Ppan/Ssh2/Dusp5/Cdk8/Map4k2/BC048403/Eif5a/Prex1/Ing4/Ccdc171/Apold1/Rundc3a/Wipi1/Tomm40/Lsr/Pilrb2/Ctps2/Syncrip/Cul7/Cpne8…	76	GATA3_01	GATA3_01	13/731	236/12347	0.646668	0.848317	0.746577	Slc44a1/Igflr1/Esr1/Msh5/Rora/Sox12/Ikzf2/Fam221a/Crebl2/Tacc1/Maml3/Susd1/Ier5l	13	CP2_02	CP2_02	8/610	250/12347	0.931731	0.999953	0.995169	Hbegf/Lyn/Odc1/Wnt10b/Dcun1d3/Zeb2/Zfp385a/Lyrm1	8
AHR_01	AHR_01	6/1341	68/12347	0.762064	0.998676	0.921117	Kpnb1/Prx/Gars/Hist1h2bc/Pold4/Crebrf	6	KTGGYRSGAA_UNKNOWN	KTGGYRSGAA_UNKNOWN	4/731	75/12347	0.655859	0.858527	0.755563	Ddb2/Fyb/Zcwpw1/Prrt2	4	AMEF2_Q6	AMEF2_Q6	8/610	251/12347	0.933489	0.999953	0.995169	Runx2/Lyn/Penk/Sdc1/Tuba4a/Pabpc4/Bzw2/Mrps18b	8
CTCNANGTGNY_UNKNOWN	CTCNANGTGNY_UNKNOWN	8/1341	89/12347	0.764333	0.998676	0.921117	Atp5g1/Hsph1/Nr1d1/Hdac7/Aldh18a1/Pop1/1700025G04Rik/Ipo4	8	YGACNNYACAR_UNKNOWN	YGACNNYACAR_UNKNOWN	5/731	94/12347	0.660787	0.863127	0.759611	Bnip3l/Kcnk7/St8sia4/Tsc22d1/Ube2h	5	GTGACGY_E4F1_Q6	GTGACGY_E4F1_Q6	25/610	658/12347	0.935153	0.999953	0.995169	Noc4l/Grwd1/Ccnd2/Cdkn1a/Ddx3x/Lrp8/Pfdn2/Prkar2a/Psme3/Ell2/Dhx29/Umps/Xbp1/Gnl2/Pfas/Dusp5/Zeb2/Eif5a/Tomm40/Nop58/Cmss1/Mrps18b/Ddx51/Nolc1/Adpgk	25
WWTAAGGC_UNKNOWN	WWTAAGGC_UNKNOWN	13/1341	140/12347	0.765162	0.998676	0.921117	Slc16a6/Cycs/Dmpk/Hbegf/Klf2/Slc16a1/Sox12/Sdc1/Pde4d/Dusp5/Wipi1/Cluh/Sesn3	13	MEIS1AHOXA9_01	MEIS1AHOXA9_01	6/731	113/12347	0.666231	0.868378	0.764232	Cacnb3/Cdkn2c/Sox4/Tcf7l1/Zfp362/Fbxo32	6	SP1_Q4_01	SP1_Q4_01	8/610	252/12347	0.935207	0.999953	0.995169	Atp2a2/Cdc25a/Prmt1/Hyal2/Ajuba/Utp18/Enoph1/Lyrm1	8
PPARA_01	PPARA_01	3/1341	36/12347	0.765495	0.998676	0.921117	Cacnb1/Cd36/Calcoco1	3	NKX22_01	NKX22_01	10/731	186/12347	0.669124	0.869269	0.765017	Slc44a1/Cdkn2c/Dst/Esr1/Nfia/Thra/Tiam1/Lrrc8a/Zbtb20/Armcx2	10	GCCNNNWTAAR_UNKNOWN	GCCNNNWTAAR_UNKNOWN	4/610	147/12347	0.936757	0.999953	0.995169	Dmpk/Nfil3/Socs2/Dusp5	4
CRGAARNNNNCGA_UNKNOWN	CRGAARNNNNCGA_UNKNOWN	4/1341	47/12347	0.766063	0.998676	0.921117	Lef1/Tsc22d1/Prpf19/Bcl11b	4	TGACCTTG_SF1_Q6	TGACCTTG_SF1_Q6	13/731	240/12347	0.670341	0.869269	0.765017	Atp1b1/Insr/Kif5a/Ntng2/Tbx6/Stac2/Tubb4a/Vamp2/Madd/Xylt1/Nyap1/Sv2a/Lca5	13	FOXO4_02	FOXO4_02	8/610	253/12347	0.936886	0.999953	0.995169	Prdm1/Ehd1/Eif4g2/Id2/Tex2/Tnfsf4/Tspan4/Polr2l	8
NKX25_01	NKX25_01	11/1341	120/12347	0.767275	0.998676	0.921117	Slc39a6/Smyd1/Ddr1/Mbp/Pdk2/Ggt7/Tpd52/Maml3/Bcl11b/Sdf2l1/Rasl11b	11	NFE2_01	NFE2_01	14/731	258/12347	0.67119	0.869269	0.765017	Abcd1/Bnip3/Gadd45a/Kcna2/Map1a/Myb/Ttc28/Tob1/Rell2/Akt3/Zcwpw1/Necab3/Cpne8/Pold4	14	STAT6_02	STAT6_02	8/610	253/12347	0.936886	0.999953	0.995169	Adsl/Csf2/Gnl2/Snx8/Zeb2/Clnk/Dlc1/Zfp202	8
CCANNAGRKGGC_UNKNOWN	CCANNAGRKGGC_UNKNOWN	10/1341	110/12347	0.769104	0.998676	0.921117	C1qbp/Dgka/Dapk2/Tsc22d3/Smad7/Rora/Exosc2/Ssh2/Armcx6/Nop10	10	CCGNMNNTNACG_UNKNOWN	CCGNMNNTNACG_UNKNOWN	4/731	77/12347	0.676191	0.871857	0.767294	Elk4/Gpm6b/Ube2h/Zer1	4	AP2REP_01	AP2REP_01	5/610	175/12347	0.937859	0.999953	0.995169	Il3/Tex2/Tnpo1/Eif5a/Nkain1	5
GGATTA_PITX2_Q2	GGATTA_PITX2_Q2	57/1341	570/12347	0.769757	0.998676	0.921117	Slc44a1/Acvrl1/Zfp36l1/Cacna1s/Cnbp/Dlg4/Dmpk/Dnm1/Phc1/Elmo1/Gpm6b/Ifng/Mfge8/Myb/Pcsk1/Pde1a/Pde4b/Prkce/Prx/Rora/Rras/Tcf7/Socs2/Tert/Utrn/Cdc42bpa/Ikzf2/Pbxip1/Pcyt1b/Rtn4rl1/Dusp5/Plekha6/Zeb2/Nup54/Add3/Srr/Zfp385a/Cacna2d4/Proser3/Rmdn2/Maml3/Cysltr1/Asb2/Fbxo36/Bzw2/Mrps18b/Cxxc5/Pold4/Armcx3/Dusp3/Nebl/Crebrf/Fam53b/Igsf3/Dhx58/Tmem108/Sytl2	57	ZID_01	ZID_01	14/731	259/12347	0.676765	0.871857	0.767294	Fgfr1/Tsc22d3/Itpr3/Zfp287/Inpp5k/Sema6c/Serpini1/Tiam1/Smtnl2/Ust/Hist1h2bc/Gdpd3/Fbxo24/Sesn3	14	NKX3A_01	NKX3A_01	7/610	228/12347	0.93807	0.999953	0.995169	Atp2a2/Ifng/Lmna/Larp4/Slc35c2/Zeb2/Dlc1	7
TTCYRGAA_UNKNOWN	TTCYRGAA_UNKNOWN	31/1341	319/12347	0.772246	0.998676	0.921117	Bcl6/Camk2b/Cct8/Cdkn1a/Esr1/Gcnt2/Hsph1/Hspd1/Hspa9/Hspe1/Kcnh2/Nudc/Sept4/Sod2/Stip1/Top1/Pigv/Mat2a/Dcun1d3/Plscr4/Aoah/Ipcef1/Syncrip/Zbtb32/Myo19/Ppid/Gdpd3/Pgm2/Lyrm1/Btbd11/Sfxn3	31	RTTTNNNYTGGM_UNKNOWN	RTTTNNNYTGGM_UNKNOWN	8/731	151/12347	0.677476	0.871857	0.767294	Atp1b1/Esr1/Rfx3/Atp10d/Pcyt1b/Ptms/2310022B05Rik/Trat1	8	AP2_Q6	AP2_Q6	8/610	256/12347	0.941698	0.999953	0.995169	Cdc25a/Galnt10/Sdc1/Tex2/Dcun1d3/Cdk8/BC048403/Lyrm1	8
AAANWWTGC_UNKNOWN	AAANWWTGC_UNKNOWN	18/1341	191/12347	0.772722	0.998676	0.921117	Atp1b1/Bcl6/Esr1/Lipg/Pcsk1/Dusp1/Rora/Sema6c/Sox4/Tfdp2/Sesn2/Atxn7l1/Atp2b4/Maml3/Rrs1/Nek6/Mrps18b/Foxn3	18	FOXM1_01	FOXM1_01	13/731	242/12347	0.681838	0.875624	0.770609	Macrod1/Atp1b1/Bcl6/Cdkn1b/Cdkn2c/Kcna2/Stmn1/Arhgef11/Madd/Ssh2/Zbtb20/Nphp3/P2ry10	13	PTF1BETA_Q6	PTF1BETA_Q6	7/610	232/12347	0.944595	0.999953	0.995169	Bcl2l1/Cdk6/Gspt1/Lif/Eif4g1/Nol4l/Smoc1	7
LXR_DR4_Q3	LXR_DR4_Q3	8/1341	90/12347	0.775086	0.998676	0.921117	Abcg1/Col11a2/Oaz2/Stac2/Ikzf2/Blvrb/Cic/Dtx3	8	PIT1_Q6	PIT1_Q6	12/731	225/12347	0.687492	0.877353	0.772131	Atp1b1/Grcc10/Id3/Mxd4/Nsg2/Rora/Sox12/Sox4/Thra/Wbp1/Rtn4rl1/Fam53b	12	EVI1_03	EVI1_03	1/610	57/12347	0.944687	0.999953	0.995169	Ptgdr2	1
HOXA3_01	HOXA3_01	1/1341	13/12347	0.775844	0.998676	0.921117	Txnrd1	1	NERF_Q2	NERF_Q2	13/731	243/12347	0.687499	0.877353	0.772131	Cd79b/Itpr3/Lst1/Nfia/Ggt7/Fam214b/Colq/Klf13/Fbxo36/Cpne8/Pold4/Slc43a1/Skap1	13	OCT1_06	OCT1_06	8/610	258/12347	0.944725	0.999953	0.995169	Cd36/Eif4a1/Eif4e/Dcun1d3/Kbtbd8/Lyrm1/Pelp1/Ccdc116	8
YTATTTTNR_MEF2_02	YTATTTTNR_MEF2_02	69/1341	687/12347	0.77805	0.99942	0.921803	Yars/Slc14a1/B3gnt5/Phka2/Npnt/Bcl6/Prdm1/Capn3/Cdkn1a/Cdkn2a/Cebpb/Cnbp/Dmpk/Epn2/Fos/Gabrr2/Id2/Il6ra/Itga7/Jun/Kcna3/Klf3/Lmna/Lyn/Ntng2/Map1a/Mxi1/Nfia/Pcsk1/Pdcd4/Rab20/Rfx3/Sox4/Sptb/Tmem71/Tsc22d1/Timp2/Top1/Tnfsf10/Slc35c2/Zfp362/Neil3/Usp28/Ppp2r3a/Adamts14/Rtn4rl1/Ets1/Gpr34/Pgap1/Rhbdl3/Nrip1/March3/Neurl2/Maml3/Wipi1/Gria3/Pgam2/Lat2/Kcnmb4/Rrs1/Syne1/Asb2/Mrps18b/1700025G04Rik/Palld/…	69	STAT5B_01	STAT5B_01	13/731	243/12347	0.687499	0.877353	0.772131	Synpo/Apbb1/Bcl6/Cxcr5/Dgka/Phc1/Fos/Mttp/Rras/Vasn/Ift80/Palld/Crebrf	13	PR_Q2	PR_Q2	8/610	258/12347	0.944725	0.999953	0.995169	Elmo1/Mt2/Nfil3/Utp18/Ppp2r3a/Zeb2/Gria3/Mrps18b	8
CTGRYYYNATT_UNKNOWN	CTGRYYYNATT_UNKNOWN	6/1341	70/12347	0.786085	0.99983	0.922182	Socs1/Gadd45a/Sox4/Tnfsf4/Smox/Tmem109	6	ARGGGTTAA_UNKNOWN	ARGGGTTAA_UNKNOWN	6/731	116/12347	0.690809	0.879068	0.77364	Atp1b1/Cdkn2c/S1pr1/Esr1/H2afx/Blvrb	6	STAT4_01	STAT4_01	8/610	258/12347	0.944725	0.999953	0.995169	Yars/Npnt/Calr/Runx2/Cish/Zeb2/Gfm1/Kcnk10	8
MEIS1_01	MEIS1_01	22/1341	233/12347	0.788124	0.99983	0.922182	Phldb1/Yars/Cdkn2b/Cdkn2c/Fos/Grb7/Pou2af1/Psme3/Tmem71/Thra/Tiam1/Ets1/Tnpo1/Ust/Smoc1/Cxxc5/Tmem109/Fbxo24/Armcx3/Ercc8/Crebrf/Spock2	22	ELK1_01	ELK1_01	14/731	262/12347	0.693167	0.879068	0.77364	Wdr90/Dgka/Fos/Itgb7/Sox4/Tbx6/Tcf7/Cntrob/Nr1d1/Lrrc29/Map4k2/Trpc4ap/Pold4/Foxn3	14	STAT5A_03	STAT5A_03	8/610	258/12347	0.944725	0.999953	0.995169	Npnt/Akap1/Atp2a2/Fgr/Tnfrsf11b/Ppp2r3a/Zfp385a/Gria3	8
TAXCREB_02	TAXCREB_02	2/1341	26/12347	0.790568	0.99983	0.922182	Nol10/Zfp362	2	NFY_Q6_01	NFY_Q6_01	14/731	262/12347	0.693167	0.879068	0.77364	Bckdha/H2-Oa/Stmn1/Pdk2/Wdr19/Slc43a2/Fam117a/Zfp362/Dlg3/Txnip/Zbtb20/Hist1h2bc/Crebrf/Hmgn3	14	MEF2_03	MEF2_03	7/610	233/12347	0.946128	0.999953	0.995169	Atf3/Prdm1/Lyn/Sema7a/Ppp2r3a/Cdk8/Bzw2	7
GATAAGR_GATA_C	GATAAGR_GATA_C	28/1341	293/12347	0.792138	0.99983	0.922182	Chrnb1/Zfp36l1/Csf2/Ctse/Eno2/Fhl2/Tsc22d3/Ptgdr2/Grb7/Mst1/Jun/Khk/Nfia/Nfil3/Inpp5k/Bspry/Rnf144b/Tob1/Ppp2r3a/Gadd45g/Add3/Tacc1/Gabbr1/Susd1/Gpr155/Isyna1/Tubb2b/Nebl	28	MYB_Q5_01	MYB_Q5_01	14/731	263/12347	0.698524	0.883293	0.777359	Cacnb3/Oaz2/Rasa3/Rfx3/Pmel/Ube2h/Zfp362/Ccdc171/Wipi1/Gmfg/Ssbp2/Ptms/Pgm2/Spock2	14	MEIS1_01	MEIS1_01	7/610	233/12347	0.946128	0.999953	0.995169	Yars/Cdkn2b/Psme3/Tnpo1/Smoc1/Tmem109/Ercc8	7
RREB1_01	RREB1_01	19/1341	204/12347	0.794155	0.99983	0.922182	Runx1/Kpnb1/Map1a/Mxi1/Oaz2/Prkce/Eif4g1/Tnfrsf8/Trerf1/Nyap1/Ndrg2/Zfp385a/Susd1/Asb2/Fbxo36/Rere/Fbxl20/Purg/Zfp821	19	YGCGYRCGC_UNKNOWN	YGCGYRCGC_UNKNOWN	17/731	317/12347	0.699395	0.883293	0.777359	Gtf2i/Mst1/Id3/Kcnc1/Npas2/Rras/St8sia1/Sox12/Spint2/Trib2/Tiam1/Smtnl2/Zcwpw1/Klf13/Rnf167/Tmem108/Immp2l	17	ZID_01	ZID_01	8/610	259/12347	0.946185	0.999953	0.995169	Akap1/Atp2a2/Cdc25a/Myo10/Pa2g4/Rbpj/B4galt2/Kcnk10	8
E2F1_Q4_01	E2F1_Q4_01	21/1341	224/12347	0.794292	0.99983	0.922182	Ddb2/Cdc25a/Id3/Kpnb1/Stmn1/Ncl/Ctnnd2/Pcsk1/Ranbp1/Rbpj/Tbx6/Top1/Pprc1/Zfp362/Dnajc11/Mat2a/Dctpp1/Trmt6/Hist1h2bc/Fbxl20/Ier5l	21	TTANWNANTGGM_UNKNOWN	TTANWNANTGGM_UNKNOWN	3/731	61/12347	0.708622	0.893098	0.785988	Egln1/Ikzf2/Dlg3	3	HOXA4_Q2	HOXA4_Q2	8/610	260/12347	0.947611	0.999953	0.995169	Eif4g2/Eomes/Glmn/Sesn2/Nup54/Eif5a/Syncrip/Smoc1	8
OCT1_01	OCT1_01	25/1341	264/12347	0.795877	0.99983	0.922182	Id3/Itpr3/Lipg/Bco2/Lyn/Nfia/Pmel/Slc1a2/Fam117a/Utp18/Thra/Neil3/Ppp2r3a/Cdr2l/Pde4d/Plekha6/Zeb2/Scml4/Letm2/Hist3h2a/Zbtb20/Zbtb32/Hist1h2bc/Fbxo24/Sesn3	25	ATGGYGGA_UNKNOWN	ATGGYGGA_UNKNOWN	5/731	100/12347	0.713274	0.897108	0.789517	Lrrc29/Armcx6/Dlg3/Cacna2d2/Bcl11b	5	CREBP1_Q2	CREBP1_Q2	8/610	261/12347	0.949004	0.999953	0.995169	Noc4l/Ccnd2/Cebpb/Ddx3x/Hspa9/Ell2/Mrps18b/Ddx51	8
MEIS1AHOXA9_01	MEIS1AHOXA9_01	10/1341	113/12347	0.797101	0.99983	0.922182	Cacnb3/Cdkn2c/Cish/Gcnt2/Sox4/Tcf7l1/Zfp362/Gria3/Mrps18b/Fbxo32	10	HNF4_01_B	HNF4_01_B	13/731	248/12347	0.714906	0.89731	0.789694	Fbln1/Gtf2i/Igf1r/Insr/Klf3/Lgals4/Nyap1/Iffo1/Shf/Ptms/Pold4/Gbe1/Crebrf	13	WGTTNNNNNAAA_UNKNOWN	WGTTNNNNNAAA_UNKNOWN	19/610	532/12347	0.949866	0.999953	0.995169	Prdm1/Cdc25a/Cdkn1a/Cebpb/Cish/Orc1/Ptprf/Slc7a5/Socs2/Tex2/Gdpd5/Ppp2r3a/Zeb2/Timm9/Trim13/Zcchc10/Manf/Nln/Adarb2	19
CAGGTA_AREB6_01	CAGGTA_AREB6_01	77/1341	769/12347	0.798507	0.99983	0.922182	Slc44a1/Nt5dc3/Axin2/Bcl6/Cacnb1/Cdk6/Cdkn2c/Chl1/Clcn5/Cxcr4/Csf2/S1pr1/Phc1/Slc37a4/Itpr3/Lamb3/Ntng2/Slc3a2/Myb/Nfia/Pafah1b3/Pde4b/Prkcz/Sept4/Endou/Inpp5k/Ptprf/Sema7a/Sox12/Eif4g1/Tbx6/Fam117a/Socs2/Xylt2/Nr1d1/Tex2/Ahctf1/Zer1/Zfp362/Ccdc102a/Pde4d/Zeb2/Nphp4/Nup54/Chsy1/Lix1l/Pdlim4/Apln/Tacc1/Fry/Atxn7l1/Zfp395/Maml3/Lsr/Pilrb2/Txnip/Bcl11b/Chst11/Bzw2/Eps8l1/Hist1h2bc/Hddc3/Med27/Lzic/P…	77	DR1_Q3	DR1_Q3	13/731	250/12347	0.72544	0.908662	0.799685	Bnip3/Fbln1/Insr/Mttp/Tcn2/Ssh2/Lgi4/Nphp4/Smtn/Iffo1/Shf/Cldn10/Ypel3	13	RSRFC4_Q2	RSRFC4_Q2	6/610	209/12347	0.949876	0.999953	0.995169	Atf3/Prdm1/Slc29a2/Lif/Lyn/Bzw2	6
STAT3_02	STAT3_02	13/1341	144/12347	0.798555	0.99983	0.922182	Socs1/Eif4e/Kpnb1/Lta/Tmem37/Rbpj/Eif4g1/Sdc1/Nr1d1/Trib2/Eif5a/Set/Ptms	13	WTGAAAT_UNKNOWN	WTGAAAT_UNKNOWN	32/731	591/12347	0.72863	0.910787	0.801556	Zfp36l1/Cacna1s/Fos/Gpm6b/Il6st/Stmn1/Prkce/Rfx3/Rora/Evi5l/Tcp11l2/Cdh23/Trerf1/Plcl1/Neil3/Smtnl2/Armcx6/Apln/Fry/Heca/Maml3/Wipi1/Zbtb20/Bcl11b/Rere/Zpbp2/1700025G04Rik/Polr3gl/Cep97/Purg/Acsbg1/Spock2	32	RYTTCCTG_ETS2_B	RYTTCCTG_ETS2_B	42/610	1060/12347	0.949966	0.999953	0.995169	Ppif/Yars/Prdm1/Calr/Cdkn1a/Ccr4/Csf2/Fcer1g/Fgr/Fosl1/Fpgs/Gcnt2/Gpr65/Hbegf/Hyal2/Kpnb1/Lif/Xcl1/Lyn/Myo10/Nedd9/Prf1/Rbpj/Tnfsf4/Zmat3/Etf1/Slc35c2/Gnl2/Zeb2/Srr/Eif5a/Mical2/Dlc1/Ruvbl1/Cysltr1/Nkain1/Dab2ip/Gorasp2/Qpct/Dhcr24/Pus7l/Il24	42
PIT1_Q6	PIT1_Q6	21/1341	225/12347	0.800715	0.99983	0.922182	Eif2b3/Tspan9/Atp1b1/Entpd1/Eif4a1/Grcc10/Id3/Mxd4/Npm3/Nsg2/Rora/Sema7a/Sox12/Sox4/Thra/Wbp1/Rtn4rl1/Mrps18b/Psmd1/Manf/Fam53b	21	KCCGNSWTTT_UNKNOWN	KCCGNSWTTT_UNKNOWN	5/731	103/12347	0.737267	0.917995	0.807899	Faah/Syt11/Armcx6/Cxxc5/Armcx2	5	HNF1_C	HNF1_C	7/610	236/12347	0.950503	0.999953	0.995169	Afp/Prdm1/Tmem37/Slc39a14/Zeb2/Nol4l/Aqp9	7
STAT1_02	STAT1_02	23/1341	247/12347	0.812993	0.99983	0.922182	Mex3b/Adam22/Ccni/Cdk6/Ccr4/Gspt1/Hspd1/Hspe1/Ajuba/Pde6d/Polr1b/Sox4/Eif4g1/Mars/Timm17a/Gnl2/Pde4d/Armcx6/Prpf19/Zfp385a/Set/Syne1/Lzic	23	TITF1_Q3	TITF1_Q3	12/731	234/12347	0.737406	0.917995	0.807899	Pls1/Mxi1/Rfx3/Tfdp2/Arhgef11/Fam117a/Ube2h/Add3/Lix1l/Maml3/Afap1/Paqr7	12	PBX1_02	PBX1_02	3/610	126/12347	0.952135	0.999953	0.995169	Ccnd2/Ccng1/Lif	3
CREB_Q4_01	CREB_Q4_01	20/1341	217/12347	0.813405	0.99983	0.922182	Noc4l/Ccdc86/Ccni/Tsc22d3/Gpm6b/Dusp1/Syngr3/Ube2h/Thoc1/Tapt1/Pfas/Abce1/BC048403/Rundc3a/Cmss1/Map1lc3a/Tmem39a/Rnf166/Ddx51/Daam2	20	STAT3_01	STAT3_01	1/731	22/12347	0.739156	0.918299	0.808167	Crebrf	1	TNCATNTCCYR_UNKNOWN	TNCATNTCCYR_UNKNOWN	3/610	126/12347	0.952135	0.999953	0.995169	Gspt1/Polr1b/Prpf19	3
YGACNNYACAR_UNKNOWN	YGACNNYACAR_UNKNOWN	8/1341	94/12347	0.814516	0.99983	0.922182	Bnip3l/Epas1/Kcnk7/St8sia4/Tsc22d1/Ube2h/Dusp3/Tnfrsf21	8	HOX13_01	HOX13_01	2/731	44/12347	0.743498	0.921753	0.811206	Pde2a/Cdr2l	2	TGTTTGY_HNF3_Q6	TGTTTGY_HNF3_Q6	27/610	723/12347	0.953144	0.999953	0.995169	Npnt/Atp2a2/Prdm1/Cdc25a/Csf2/Epn2/Id2/Diexf/Dhx29/Ppat/Ppp2r3a/Zeb2/Map2k3/Slc4a11/Abcf2/Gemin4/Nol4l/Sco1/B4galt2/Nek6/Smoc1/2810004N23Rik/Bzw2/Tmem97/Pitrm1/Cluh/Adarb2	27
OCT1_06	OCT1_06	24/1341	258/12347	0.81875	0.99983	0.922182	Slc44a1/Atp1b1/Cacnb3/Cd36/Eif4a1/Eif4e/Nfia/Sema6c/Vamp2/Trerf1/Dcun1d3/Usp28/Pde4d/Kbtbd8/Inpp4a/Ndrg2/Syne2/Polg2/Zbtb20/Foxn3/Lyrm1/Pelp1/Ccdc116/P2ry10	24	CREB_Q4_01	CREB_Q4_01	11/731	217/12347	0.744958	0.921753	0.811206	Ccni/Tsc22d3/Gpm6b/Dusp1/Syngr3/Ube2h/Tapt1/Rundc3a/Map1lc3a/Rnf166/Daam2	11	CACBINDINGPROTEIN_Q6	CACBINDINGPROTEIN_Q6	7/610	238/12347	0.953241	0.999953	0.995169	Atf3/Chl1/Kpnb1/Eif4g1/Sdc1/Zfp385a/Cluh	7
YY1_01	YY1_01	22/1341	238/12347	0.818889	0.99983	0.922182	Pwwp2b/Actn1/Ddx3x/Fos/Kit/Oprm1/Fam117a/Plxnb1/Ssh2/Pde4d/Zeb2/Kbtbd8/Scml4/Ing4/Dlg3/Syncrip/Ypel3/Eps8l1/Ddx39/Zpbp2/Armcx3/Nln	22	HNF1_C	HNF1_C	12/731	236/12347	0.747755	0.923341	0.812604	Phldb1/Zfp36l1/Slc37a4/Mxi1/Rora/Thra/Tob1/Zfp362/Ssh2/Ssh3/Sema4g/Zbtb4	12	YY1_01	YY1_01	7/610	238/12347	0.953241	0.999953	0.995169	Pwwp2b/Ddx3x/Zeb2/Kbtbd8/Syncrip/Ddx39/Nln	7
CCTNTMAGA_UNKNOWN	CCTNTMAGA_UNKNOWN	11/1341	126/12347	0.819037	0.99983	0.922182	Adtrp/Atp6v0a1/Gcnt1/Hyal2/Lmna/Mmp15/Sdc4/Vash1/Add3/Bcl11b/Psd2	11	GRE_C	GRE_C	6/731	124/12347	0.750326	0.924644	0.813751	Cdkn2c/Ikzf2/Lrrc8a/Fry/Rragd/Txnip	6	TGGNNNNNNKCCAR_UNKNOWN	TGGNNNNNNKCCAR_UNKNOWN	14/610	415/12347	0.953296	0.999953	0.995169	Atad3a/Atp2a2/Eif4g2/Elmo1/Hbegf/Lama5/Prkar2a/Rbpj/Sdc1/Blcap/Dab2ip/Isyna1/Dusp3/Nln	14
ATCMNTCCGY_UNKNOWN	ATCMNTCCGY_UNKNOWN	4/1341	51/12347	0.819281	0.99983	0.922182	Atf4/Ccng2/Maml3/Fbxo36	4	GCGSCMNTTT_UNKNOWN	GCGSCMNTTT_UNKNOWN	3/731	66/12347	0.75769	0.931836	0.82008	Usp11/Mboat2/Ift80	3	CEBP_01	CEBP_01	8/610	265/12347	0.954252	0.999953	0.995169	Prdm1/Gcnt2/Il13/Tnf/Top1/Tnfsf10/Zeb2/Cmss1	8
SRF_Q4	SRF_Q4	20/1341	218/12347	0.819527	0.99983	0.922182	Actn1/Cacna1b/Cdkn1b/Fos/Bloc1s1/H2afx/Map1a/Npas2/Npm3/Pparg/Kiz/Dcun1d3/Ppp2r3a/Gadd45g/Dusp5/Emilin2/Ip6k1/Shf/Rere/Lyrm1	20	TATA_01	TATA_01	13/731	257/12347	0.760328	0.933199	0.82128	Bnip3/Smyd1/Zfp36l2/Cdc25b/Cxcr4/Tsc22d3/Klf2/Tcf7/Tsc22d1/Ndrg2/Atxn7l1/Dyrk2/Gbe1	13	RFX1_02	RFX1_02	8/610	265/12347	0.954252	0.999953	0.995169	Grwd1/Chl1/Ehd1/Elmo1/Nudc/Cinp/Ebna1bp2/Dusp3	8
TTANTCA_UNKNOWN	TTANTCA_UNKNOWN	94/1341	939/12347	0.822293	0.99983	0.922182	Slc44a1/Grwd1/Synpo/Camk2d/Tspan9/Slc35b1/Akap1/Dph1/Aqp3/Bckdha/Prdm1/Runx1/Cdk6/Cdkn2c/Cebpb/Chl1/Csf2/Dgka/Dnm1/Elk4/Fcer1g/Fgfr1/Slc37a4/Bloc1s1/Gcnt2/Grb7/Hsph1/Igf1r/Il13/Il3/Kcna3/Kif5a/Rtkn2/Mfge8/Mttp/Myo10/Ctnnd2/Nsg2/Numbl/Pcsk1/Pde1a/Endou/Dusp1/Sod2/Sox4/Sptb/Sdc4/Tcf7/Tcf7l1/Stac2/Tsc22d1/Tnfsf4/Vldlr/Zmat3/Trerf1/Ikzf2/Kiz/Sesn2/Atp10d/Neil3/Ets1/Pde4d/Gpr34/Zeb2/Map2k3/Hip1r/Slc9a…	94	CCTNTMAGA_UNKNOWN	CCTNTMAGA_UNKNOWN	6/731	126/12347	0.763827	0.933736	0.821752	Adtrp/Mmp15/Sdc4/Add3/Bcl11b/Psd2	6	NRSF_01	NRSF_01	2/610	96/12347	0.954341	0.999953	0.995169	Atp6v0a1/Cdkn2b	2
ARP1_01	ARP1_01	14/1341	159/12347	0.832972	0.99983	0.922182	Ctla4/Plk3/Dbp/Parp16/Trerf1/Exoc3l/Rragd/Zbtb20/Mrps18b/1700025G04Rik/Pold4/Pitpnc1/Fbxl20/Lyrm1	14	TNCATNTCCYR_UNKNOWN	TNCATNTCCYR_UNKNOWN	6/731	126/12347	0.763827	0.933736	0.821752	Adam22/Agtrap/Pde6d/Sox12/Madd/Parp8	6	PAX6_01	PAX6_01	2/610	96/12347	0.954341	0.999953	0.995169	Yars/Lmna	2
EFC_Q6	EFC_Q6	24/1341	261/12347	0.835006	0.99983	0.922182	Akap1/Slc7a1/Bcl2l1/Bcl6/Zfp36l1/Ccnd2/Grcc10/Grik5/Kcna2/Klf3/Map1a/Nudc/Pde1a/Pde6d/Tsc22d1/Thra/Ddx31/Pcyt1b/Lrrc8a/Irs2/Celsr2/Ebna1bp2/Xpot/Hmgn3	24	E2F_01	E2F_01	3/731	67/12347	0.76666	0.934634	0.822543	Aldh6a1/H2afx/Pcsk1	3	RSRFC4_01	RSRFC4_01	7/610	239/12347	0.954558	0.999953	0.995169	Atf3/Prdm1/Ehd1/Elmo1/Lif/Ppp2r3a/Bzw2	7
CTTTGA_LEF1_Q2	CTTTGA_LEF1_Q2	119/1341	1183/12347	0.836691	0.99983	0.922182	Slc44a1/Tsr1/Aldh6a1/Card10/Yars/Slc14a1/Slc35b1/Npnt/Acvr1b/Akap1/Alcam/Abcd1/Ar/Bcl6/Prdm1/Cxcr5/Bnip3l/Zfp36l1/Runx1/Ctla4/Cdc25b/Cish/Cxcr4/Ccr7/Col11a2/Gadd45a/Phc1/Eif4e/Eif4g2/Elmo1/Wdr5/Itgam/Klf3/Aff3/Lef1/Lrp8/Il1rl1/Mbp/Mt2/Nedd9/Nfil3/Pcsk1/Pde1a/Prkcb/Sept4/Pou2af1/Pparg/Ret/Rfx3/Rora/Eif4g1/Tfdp2/Tmem71/Bag2/Tcf7/Sema6d/Socs2/Stac2/Cdc42bpb/Cd27/Tob1/Wnt10b/Dyrk3/Ikzf2/Kiz/Ppan/Pcyt…	119	E2F1_Q3_01	E2F1_Q3_01	12/731	240/12347	0.767626	0.934634	0.822543	Aldh6a1/Axin2/Zfp36l2/Id3/Stmn1/Map1a/Zcwpw1/Klf13/Zfp318/Ankrd13d/Rnf167/Spock2	12	NKX22_01	NKX22_01	5/610	186/12347	0.956108	0.999953	0.995169	Cd36/Nol4l/Dlc1/Sdf2l1/Sytl2	5
RYTAAWNNNTGAY_UNKNOWN	RYTAAWNNNTGAY_UNKNOWN	5/1341	64/12347	0.838736	0.99983	0.922182	Nfil3/Mat2a/Gpr34/Sema4g/Kcnip2	5	YNTTTNNNANGCARM_UNKNOWN	YNTTTNNNANGCARM_UNKNOWN	3/731	68/12347	0.775358	0.942168	0.829173	Kcna2/Pde4d/Plekha6	3	GATAAGR_GATA_C	GATAAGR_GATA_C	9/610	293/12347	0.956779	0.999953	0.995169	Csf2/Fhl2/Ptgdr2/Nfil3/Bspry/Ppp2r3a/Gadd45g/Gpr155/Isyna1	9
YRTCANNRCGC_UNKNOWN	YRTCANNRCGC_UNKNOWN	5/1341	64/12347	0.838736	0.99983	0.922182	Gpm6b/Ube2h/Tacc1/Maml3/Pelp1	5	TATAAA_TATA_01	TATAAA_TATA_01	70/731	1278/12347	0.778062	0.943574	0.83041	Snx21/Adtrp/Chrnb1/Actn2/Aqp3/Bach2/Bcl6/Bnip3/Smyd1/Zfp36l1/Ctla4/Cd24a/Cdkn2c/Cxcr4/Col11a2/Fos/Slc37a4/Tsc22d3/Id3/Itga7/Kcnh2/Klf3/Bco2/Myb/Pltp/Rora/Slc2a3/Sptb/Tfdp2/Map9/Tbx6/Tcf7/Parp16/Fam117a/Tsc22d1/Tob1/Ube2h/Utrn/Man1c1/Pcyt1b/Ssh3/Plod2/Ndrg2/Hist3h2a/Syne2/Heca/Atxn7l1/Apold1/Rcn3/Wipi1/B3galt4/Hdac7/Zbtb20/Rapgef4/Syne1/Fbxo36/Npc2/Hist1h2bc/Gdpd3/Trpm4/Rasl11b/Dyrk2/Thap3/Foxn3/G…	70	EGR_Q6	EGR_Q6	8/610	268/12347	0.957867	0.999953	0.995169	Calr/Hspa4/Hyal2/Kpnb1/Pprc1/Ccdc102a/Polr3e/Lman1	8
TCF1P_Q6	TCF1P_Q6	24/1341	262/12347	0.840182	0.99983	0.922182	Pls1/Cdkn1a/Cdkn2c/Fos/Klf3/Lta/Fyco1/Pparg/Sema7a/Tfdp2/Tet2/Fam117a/Zer1/Pabpc4/Blcap/Gria3/Pgam2/Uchl5/Bcl11b/Zpbp2/Cluh/Lmbr1l/Zbtb4/Skap1	24	MYAATNNNNNNNGGC_UNKNOWN	MYAATNNNNNNNGGC_UNKNOWN	5/731	109/12347	0.780775	0.944985	0.831652	Sept4/Pcyt1b/Syne2/Fbxl20/Tubb2b	5	ARP1_01	ARP1_01	4/610	159/12347	0.957963	0.999953	0.995169	Plk3/Exoc3l/Mrps18b/Lyrm1	4
PPAR_DR1_Q2	PPAR_DR1_Q2	23/1341	252/12347	0.840577	0.99983	0.922182	Prdm1/Clcn5/Csf2/Dlg4/Insr/Mttp/Nedd9/Eif4g1/Tbx6/Nr1d1/Smg5/Smyd5/6430571L13Rik/Ssh2/Map2k3/Zfp385a/Smtn/Iffo1/Mical2/Shf/Rcl1/Ypel3/Chchd4	23	GTCNYYATGR_UNKNOWN	GTCNYYATGR_UNKNOWN	5/731	110/12347	0.787457	0.951185	0.837109	Phc1/Jun/Zfp287/Pbxip1/Carf	5	CCCNNNNNNAAGWT_UNKNOWN	CCCNNNNNNAAGWT_UNKNOWN	2/610	98/12347	0.958053	0.999953	0.995169	B3galt6/Nob1	2
RCGCANGCGY_NRF1_Q6	RCGCANGCGY_NRF1_Q6	90/1341	907/12347	0.84109	0.99983	0.922182	Zmym6/Mapre3/Stk38/Shmt2/Eif2b3/Pnrc1/Atad3a/Bckdha/Cacna1b/Ccni/Cct3/Cdkn2b/Chl1/Cxcr4/Ddx3x/Ehd1/Eif2s1/Fos/Gart/Mst1/Hspd1/Hspe1/Jak2/Lig3/Rtkn2/Slc3a2/Oaz2/Prkar2a/Psmc5/Cox7a2l/Spint2/Wdr19/Mars/Phf1/Cntrob/Utp18/Nr1d1/Tsc22d1/Ttc37/Top1/Pim3/Exosc2/Pigv/Dnajc11/Naa25/Aimp2/Ssh2/Vash1/Farsb/Pgap1/Carf/Srr/Eif5a/Gemin4/Rrp9/Nop16/Ccdc171/Zcwpw1/Tsen2/Stag3/Uchl3/Nudcd2/Set/Ftsj3/Aatf/Zc3h8/Bc…	90	CTGRYYYNATT_UNKNOWN	CTGRYYYNATT_UNKNOWN	3/731	70/12347	0.791956	0.951784	0.837636	Gadd45a/Sox4/Smox	3	HNF1_Q6	HNF1_Q6	7/610	243/12347	0.959501	0.999953	0.995169	Afp/Prdm1/Ccnd2/Slc39a14/Zeb2/Aqp9/Cluh	7
HP1SITEFACTOR_Q6	HP1SITEFACTOR_Q6	20/1341	222/12347	0.842566	0.99983	0.922182	Afp/Bcl6/Zfp36l1/Eif4g2/Gcnt2/Id3/Lmna/Sox4/Tfdp2/Tet2/Rnf144b/Vldlr/Ikzf2/Samd3/Scml4/H2afy/Mycbp/Syncrip/Fam53b/P2ry10	20	ATF_01	ATF_01	13/731	264/12347	0.792095	0.951784	0.837636	Pnrc1/Bnip3l/Fos/Gpm6b/Dusp1/Pmel/Cntrob/Hid1/Rundc3a/Map1lc3a/Rnf166/1700025G04Rik/Daam2	13	TGIF_01	TGIF_01	7/610	243/12347	0.959501	0.999953	0.995169	Slc16a6/Cdkn2b/Psme3/Sema7a/Zeb2/Apoo/Tmem109	7
MSX1_01	MSX1_01	15/1341	171/12347	0.843714	0.99983	0.922182	Bnip3l/Eomes/Elmo1/Aff3/Bspry/Ell2/Sox4/Sptb/Prdm9/Trerf1/Rtn4rl1/H2afy/Gtpbp2/Sytl2/Spock2	15	TGATTTRY_GFI1_01	TGATTTRY_GFI1_01	14/731	283/12347	0.793513	0.951784	0.837636	Gpr18/Ccng2/Ctla4/Esr1/Kcna3/Arhgap4/Sox4/Trerf1/Nmnat2/Sh3bp5/Zbtb20/Fbxo32/Foxn3/Nipal3	14	YTATTTTNR_MEF2_02	YTATTTTNR_MEF2_02	25/610	687/12347	0.961239	0.999953	0.995169	Yars/Npnt/Prdm1/Cdkn1a/Cdkn2a/Cebpb/Cnbp/Dmpk/Epn2/Id2/Lmna/Lyn/Rab20/Top1/Tnfsf10/Slc35c2/Ppp2r3a/Adamts14/Gpr34/Gria3/Lat2/Rrs1/Asb2/Mrps18b/Ipo4	25
GATGKMRGCG_UNKNOWN	GATGKMRGCG_UNKNOWN	5/1341	65/12347	0.848431	0.99983	0.922182	Dph1/Dnm1/Gtf2h1/Fry/Mrpl38	5	YYCATTCAWW_UNKNOWN	YYCATTCAWW_UNKNOWN	9/731	189/12347	0.794654	0.951784	0.837636	Runx1/Igf1r/Mxi1/Nfia/Pde4b/Evi5l/Trib2/Tob1/Skap1	9	RNTCANNRNNYNATTW_UNKNOWN	RNTCANNRNNYNATTW_UNKNOWN	1/610	64/12347	0.961272	0.999953	0.995169	Zeb2	1
WYAAANNRNNNGCG_UNKNOWN	WYAAANNRNNNGCG_UNKNOWN	5/1341	65/12347	0.848431	0.99983	0.922182	Cdkn2c/Hyal2/Slc43a2/Socs2/Vash1	5	TAXCREB_02	TAXCREB_02	1/731	26/12347	0.795754	0.951784	0.837636	Zfp362	1	YRTCANNRCGC_UNKNOWN	YRTCANNRCGC_UNKNOWN	1/610	64/12347	0.961272	0.999953	0.995169	Pelp1	1
EVI1_05	EVI1_05	15/1341	172/12347	0.849779	0.99983	0.922182	Slc44a1/Tspan9/Slc37a4/Ptgdr2/Slc43a2/Xylt2/Tob1/Vamp1/Hectd2/Ikzf2/Kiz/Vasn/Ipcef1/Nek6/Sesn3	15	SRF_C	SRF_C	10/731	209/12347	0.799139	0.953962	0.839553	Actn1/Cacna1b/Fos/Itga7/Map1a/Npas2/Ssh3/Pdlim4/Susd1/Tspan2	10	AAANWWTGC_UNKNOWN	AAANWWTGC_UNKNOWN	5/610	191/12347	0.962663	0.999953	0.995169	Lipg/Sesn2/Rrs1/Nek6/Mrps18b	5
ATF_01	ATF_01	24/1341	264/12347	0.850173	0.99983	0.922182	Pnrc1/Atf3/Slc7a3/Bnip3l/Fos/Gart/Gpm6b/Nfil3/Dusp1/Pmel/Cntrob/Hid1/Top1/Etf1/Pfas/Rundc3a/Cmss1/Map1lc3a/Tmem39a/Rpl34/Rnf166/1700025G04Rik/Ddx51/Daam2	24	TCCCRNNRTGC_UNKNOWN	TCCCRNNRTGC_UNKNOWN	10/731	211/12347	0.808401	0.963133	0.847624	Dlg4/Tsc22d3/Stmn1/Mbp/Fyco1/Ccdc28a/Zfp354c/Calcoco1/Fam189b/Cep97	10	HEN1_01	HEN1_01	5/610	193/12347	0.965023	0.999953	0.995169	Ampd2/Cdk6/Hyal2/Asb2/Sytl2	5
CEBP_C	CEBP_C	17/1341	193/12347	0.851835	0.99983	0.922182	Cebpb/Jun/Ltb/Rora/Sema7a/Sox4/Slc39a14/Nr1d1/Tsc22d1/Wnt10b/Etf1/Pde4d/Map2k3/Crim1/Mrpl12/Bcl11b/Rere	17	CEBP_C	CEBP_C	9/731	193/12347	0.813977	0.967586	0.851542	Jun/Ltb/Rora/Sox4/Nr1d1/Tsc22d1/Pde4d/Bcl11b/Rere	9	HMEF2_Q6	HMEF2_Q6	3/610	135/12347	0.965961	0.999953	0.995169	Ehd1/Lyn/Penk	3
HEN1_01	HEN1_01	17/1341	193/12347	0.851835	0.99983	0.922182	Ampd2/Capn5/Cdk6/Hyal2/Nsg2/Ptprs/Pmel/Tcf7/Trerf1/Apln/Klf13/Parp8/Lsr/Asb2/Calcoco1/Tecpr1/Sytl2	17	TTCYNRGAA_STAT5B_01	TTCYNRGAA_STAT5B_01	16/731	326/12347	0.815605	0.967586	0.851542	Birc2/Bach2/Bcl6/Cxcr5/Dgka/Phc1/Sertad3/Mttp/Rras/Tet2/Lrrc29/Vasn/Apold1/Ift80/Palld/Crebrf	16	MEF2_02	MEF2_02	6/610	222/12347	0.966252	0.999953	0.995169	Lars/Npnt/Atf3/Lyn/Rpp38/Ppp2r3a	6
CEBP_01	CEBP_01	24/1341	265/12347	0.854991	0.99983	0.922182	Prdm1/Cacnb1/Dst/Gcnt2/Tsc22d3/Il13/Npas2/Nsg2/Rora/Mylip/Tnf/Top1/Tnfsf10/Tapt1/Zeb2/Syne2/Ramp1/Hpcal1/Cyp2d22/Bcl11b/Cmss1/Palld/Purg/Skap1	24	AAAYRNCTG_UNKNOWN	AAAYRNCTG_UNKNOWN	18/731	364/12347	0.818262	0.967586	0.851542	Fgfr1/Tsc22d3/Pou2af1/Sox12/Tfdp2/Fam83f/Phf1/Hid1/Wbp1/Pcyt1b/Add3/Hip1r/Rapgef4/Ssbp2/Sesn3/Fam49a/Kcnip2/Spock2	18	OCT1_03	OCT1_03	6/610	222/12347	0.966252	0.999953	0.995169	Grwd1/Atp6v0a1/Prdm1/Ajuba/Pparg/Dlc1	6
PXR_Q2	PXR_Q2	23/1341	255/12347	0.855623	0.99983	0.922182	Pygl/Atp1b1/Cacnb3/Fgr/Ifrd2/Map1a/Npas2/Socs2/Stac2/Ikzf2/Xylt1/Plcg2/Vasn/Ndrg2/Nol4l/Mpp2/Gria3/Ccdc141/Chst11/Mrps18b/Cluh/Manf/Sytl2	23	ACTAYRNNNCCCR_UNKNOWN	ACTAYRNNNCCCR_UNKNOWN	22/731	438/12347	0.818483	0.967586	0.851542	Adam22/Fgfr1/Grk4/Stmn1/Sertad3/Pde6d/Rras/Serpini1/Tbx6/Nr1d1/Ube2h/Ablim2/Lrrc29/Slc38a9/Zfp354c/Proser3/Trpc4ap/Calcoco1/Cep97/Purg/Klhl24/Rdh12	22	SP1_Q6	SP1_Q6	7/610	251/12347	0.967959	0.999953	0.995169	Atp2a2/Cdc25a/Prmt1/Hyal2/Utp18/Pusl1/Lyrm1	7
KRCTCNNNNMANAGC_UNKNOWN	KRCTCNNNNMANAGC_UNKNOWN	5/1341	66/12347	0.857637	0.99983	0.922182	Plxnb1/Hist3h2a/Hist2h2be/Hist1h2bc/Hist3h2ba	5	E2F_Q4_01	E2F_Q4_01	11/731	233/12347	0.820915	0.96763	0.851581	Ddb2/Id3/Stmn1/Ctnnd2/Tiam1/Syt11/Zfp362/Gprc5b/Hist1h2bc/Fbxl20/Ier5l	11	GATA_Q6	GATA_Q6	5/610	196/12347	0.968308	0.999953	0.995169	Tspan9/Fhl2/Ptgdr2/Ppp2r3a/Gpr155	5
TEF_Q6	TEF_Q6	22/1341	246/12347	0.861225	0.99983	0.922182	Cxcr4/Grcc10/Igf1r/Pde4b/St8sia1/Sox4/Tfdp2/Tob1/Ube2h/Trerf1/Ikzf2/Slc35c2/Zeb2/Fry/Crim1/Wipi1/Atp2a3/Cysltr1/Gprc5b/Mrps18b/Thap3/Ralgps2	22	LEF1_Q2	LEF1_Q2	10/731	214/12347	0.821692	0.96763	0.851581	Gadd45a/Ret/Sema4g/Add3/Sv2a/Rere/Tspan2/Nipal3/Ralgps2/Spock2	10	DBP_Q6	DBP_Q6	7/610	252/12347	0.968894	0.999953	0.995169	Tsr1/Dhx29/Tnfrsf8/Zeb2/Syncrip/Rps27l/Dab2ip	7
ATGGYGGA_UNKNOWN	ATGGYGGA_UNKNOWN	8/1341	100/12347	0.863423	0.99983	0.922182	Lrrc29/Armcx6/Dlg3/Cacna2d2/Bcl11b/2410002F23Rik/Mrps18b/Naa15	8	EVI1_04	EVI1_04	11/731	234/12347	0.825034	0.969693	0.853397	Cdkn2c/Rtkn2/Tcp11l2/Tob1/Ikzf2/Kiz/Pde4d/Rhbdl3/Bcl11b/Ap3m2/Rere	11	TATA_C	TATA_C	8/610	280/12347	0.9699	0.999953	0.995169	Atf3/Prdm1/Epas1/Mt3/Pa2g4/Gadd45g/Stk39/Mrps18b	8
RRAGTTGT_UNKNOWN	RRAGTTGT_UNKNOWN	22/1341	247/12347	0.865941	0.99983	0.922182	Grwd1/Cbfa2t3/Lef1/Lif/Mxd4/Pde6d/Arhgef11/Tnfsf4/Slc38a9/Slc9a9/Rcn3/Cbx7/Dlg3/Syncrip/Bcl11b/Cxxc5/Rere/Prpf31/Foxn3/Cep97/Sesn3/Daam2	22	PXR_Q2	PXR_Q2	12/731	255/12347	0.832367	0.975365	0.858388	Pygl/Atp1b1/Cacnb3/Map1a/Npas2/Stac2/Ikzf2/Xylt1/Vasn/Ndrg2/Mpp2/Ccdc141	12	OCT1_04	OCT1_04	6/610	226/12347	0.970205	0.999953	0.995169	Bcl2l1/Eif4a1/Lmna/Pde1a/Slc35c2/Ppp2r3a	6
STAT1_01	STAT1_01	5/1341	67/12347	0.866372	0.99983	0.922182	Bcl6/Cish/Sdc1/Set/Crebrf	5	E2F_Q6_01	E2F_Q6_01	11/731	236/12347	0.833057	0.975365	0.858388	Ddb2/Id3/Stmn1/Ctnnd2/Tiam1/Zfp362/Gprc5b/Hist1h2bc/Lrrc56/Fbxl20/Ier5l	11	TGATTTRY_GFI1_01	TGATTTRY_GFI1_01	8/610	283/12347	0.972375	0.999953	0.995169	Iars/Tspan9/Cd36/Lif/Emilin2/Gemin4/Crim1/Gria3	8
AP2REP_01	AP2REP_01	15/1341	175/12347	0.866893	0.99983	0.922182	Cacnb3/Cd3g/Dyrk1b/Il3/Rora/Tex2/Tsc22d1/Ube2h/Tnpo1/Eif5a/Nkain1/Ier5l/Tubb2b/Zbtb4/Bcl9l	15	MIF1_01	MIF1_01	8/731	179/12347	0.838906	0.980331	0.862759	Grik5/Rfx2/Map9/Tsc22d1/Madd/Parp8/Pold4/Rasgef1a	8	NKX61_01	NKX61_01	6/610	229/12347	0.972886	0.999953	0.995169	Atp2a2/Ccnd2/Lmna/Myo10/Nol4l/Rnf19b	6
YAATNRNNNYNATT_UNKNOWN	YAATNRNNNYNATT_UNKNOWN	8/1341	101/12347	0.870459	0.99983	0.922182	Coro2a/Zfp36l1/Nol4l/Polg2/Nob1/Foxn3/Sesn3/Ipo4	8	CACBINDINGPROTEIN_Q6	CACBINDINGPROTEIN_Q6	11/731	238/12347	0.840797	0.980662	0.86305	Acvr1b/Acvrl1/Itga6/Map1a/Sept4/Inpp4a/Rab6b/Klf13/Fbxo36/Zfp579/Ptms	11	HTF_01	HTF_01	1/610	71/12347	0.97289	0.999953	0.995169	Gria3	1
COMP1_01	COMP1_01	9/1341	112/12347	0.871127	0.99983	0.922182	Yars/Cdk6/Ctnnd2/Nsg2/Nr1d1/Mpp2/Gria3/Fkbp11/Dhcr24	9	TAANNYSGCG_UNKNOWN	TAANNYSGCG_UNKNOWN	3/731	78/12347	0.848424	0.9847	0.866604	B4galt1/Kcnh2/Rfx3	3	RYCACNNRNNRNCAG_UNKNOWN	RYCACNNRNNRNCAG_UNKNOWN	1/610	71/12347	0.97289	0.999953	0.995169	Wnt10b	1
YNTTTNNNANGCARM_UNKNOWN	YNTTTNNNANGCARM_UNKNOWN	5/1341	68/12347	0.87465	0.99983	0.922182	Kcna2/Pde4d/Plekha6/Zeb2/Cluh	5	S8_01	S8_01	11/731	241/12347	0.851885	0.9847	0.866604	Itpr3/Oprm1/Rfx3/Tbx6/Xylt2/Ssh2/Atxn7l1/Zbtb20/Rnf122/Fam53b/Ralgps2	11	MYAATNNNNNNNGGC_UNKNOWN	MYAATNNNNNNNGGC_UNKNOWN	2/610	109/12347	0.973823	0.999953	0.995169	Bcl2l1/Xbp1	2
GATA1_03	GATA1_03	21/1341	239/12347	0.876167	0.99983	0.922182	Egln1/Cish/Dlg4/Eno2/Jun/Endou/Rbpj/Fam117a/Rnf144b/Tob1/Zeb2/Add3/Ndrg2/Maml3/Gabbr1/Crls1/Ptms/Pold4/Ralgps2/P2ry10/Sytl2	21	TCF11MAFG_01	TCF11MAFG_01	9/731	202/12347	0.852378	0.9847	0.866604	Atp1b1/Kcna2/Numbl/Arhgef11/Hectd2/Blvrb/Atp2a3/Necab3/Tecpr1	9	LYF1_01	LYF1_01	7/610	259/12347	0.974777	0.999953	0.995169	Dmpk/Pparg/Ptprf/Rhbdf2/Eif5a/Nek6/Zcchc10	7
STAT1_03	STAT1_03	21/1341	240/12347	0.880569	0.99983	0.922182	Mex3b/Adam22/Afp/Ddr1/Ccni/Cdk6/Ccr4/Gspt1/Hspd1/Hspe1/Ajuba/Pde6d/Polr1b/Sox4/Eif4g1/Mars/Pde4d/Prpf19/Zfp385a/Syne1/Crebrf	21	YAATNRNNNYNATT_UNKNOWN	YAATNRNNNYNATT_UNKNOWN	4/731	101/12347	0.856151	0.9847	0.866604	Zfp36l1/Polg2/Foxn3/Sesn3	4	HNF3ALPHA_Q6	HNF3ALPHA_Q6	5/610	203/12347	0.974895	0.999953	0.995169	Prdm1/Cdkn1a/Gcnt2/Adamts14/Xpo4	5
WGTTNNNNNAAA_UNKNOWN	WGTTNNNNNAAA_UNKNOWN	50/1341	532/12347	0.8824	0.99983	0.922182	Stk38/Gpr18/Birc2/Bcl6/Prdm1/Cdc25a/Cdkn1a/Cdkn2c/Cebpb/Cish/Cxcr4/Ccr7/Fgfr1/Fos/Igf1r/Klf3/Mxi1/Nfia/Npas2/Orc1/Pcsk1/Ptprf/Rfx3/Slc7a5/Tet2/Socs2/Xylt2/Tex2/Timp2/Abcc10/Zfp362/Gdpd5/Ppp2r3a/Zeb2/Timm9/Syne2/Maml3/Hpcal1/Zbtb20/Cul7/Trim13/Ssbp2/Zcchc10/Rab43/Rasgef1a/Foxn3/Manf/Nln/Chst15/Adarb2	50	E2F_Q3	E2F_Q3	10/731	223/12347	0.857372	0.9847	0.866604	Ddb2/Id3/Stmn1/Ctnnd2/Pcsk1/Tbx6/Syt11/Zfp362/Hist1h2bc/Ier5l	10	RREB1_01	RREB1_01	5/610	204/12347	0.975724	0.999953	0.995169	Kpnb1/Eif4g1/Tnfrsf8/Zfp385a/Asb2	5
GATA_C	GATA_C	23/1341	261/12347	0.882465	0.99983	0.922182	Pls1/Csf2/Ctse/Hbegf/Jun/Il1rl1/Glmn/Inpp5k/Tob1/Ube2h/Pigv/Blvrb/Prex1/Tacc1/Nol4l/Colq/Atp2a3/Gabbr1/Zbtb20/Cldn10/Polr3d/Med27/1700025G04Rik	23	EVI1_03	EVI1_03	2/731	57/12347	0.859119	0.9847	0.866604	Vamp1/Ipcef1	2	GCANCTGNY_MYOD_Q6	GCANCTGNY_MYOD_Q6	33/610	900/12347	0.975836	0.999953	0.995169	Eif2b3/Tspan9/Atp2a2/Prdm1/Ccnd2/Cideb/Dmpk/Doc2a/Ehd1/Eif4g2/Fgr/Hspa5/Hspa9/Hyal2/Lama5/Odc1/Pde1a/Rapsn/Ryk/Rhbdf2/Zmat3/Etf1/Ppp2r3a/Zfp385a/Mycbp/Myo19/Enoph1/Tmem109/Dab2ip/Nol9/Rnf19b/Sytl2/Tnfrsf21	33
GATA6_01	GATA6_01	23/1341	261/12347	0.882465	0.99983	0.922182	Pwwp2b/Adcy6/Aqp3/Bcl6/Btg2/Runx2/Ctse/Eno2/Ptgdr2/Mttp/Pou2af1/Slc39a14/Tmem71/Tcp11l2/Tsc22d1/Tnfsf10/Ube2h/Ahctf1/Kiz/Card6/Tacc1/Atp2a3/Gpr155	23	E2F1_Q4_01	E2F1_Q4_01	10/731	224/12347	0.860963	0.9847	0.866604	Ddb2/Id3/Stmn1/Ctnnd2/Pcsk1/Tbx6/Zfp362/Hist1h2bc/Fbxl20/Ier5l	10	GATA_C	GATA_C	7/610	261/12347	0.97626	0.999953	0.995169	Csf2/Hbegf/Il1rl1/Glmn/Nol4l/Polr3d/Med27	7
KCCGNSWTTT_UNKNOWN	KCCGNSWTTT_UNKNOWN	8/1341	103/12347	0.883643	0.99983	0.922182	Eif4g2/Faah/Rbpj/Syt11/Armcx6/Syncrip/Cxxc5/Armcx2	8	CREB_02	CREB_02	12/731	264/12347	0.864071	0.9847	0.866604	Camk2d/Ccni/Ctnnd2/Dusp1/Sox12/Cntrob/Ube2h/Vamp2/Armcx6/Rundc3a/Map1lc3a/Rnf166	12	GATA6_01	GATA6_01	7/610	261/12347	0.97626	0.999953	0.995169	Pwwp2b/Runx2/Ptgdr2/Slc39a14/Tnfsf10/Ahctf1/Gpr155	7
FREAC7_01	FREAC7_01	16/1341	189/12347	0.884823	0.99983	0.922182	Runx2/Dmpk/Elmo1/Grcc10/Sptb/Sema6d/Ube2h/Ikzf2/Neil3/Ssh3/Parp8/Zbtb20/Bcl11b/Cxxc5/Gdpd3/Crebrf	16	GCGNNANTTCC_UNKNOWN	GCGNNANTTCC_UNKNOWN	5/731	124/12347	0.865132	0.9847	0.866604	Zer1/Madd/Cacna2d2/Atp6v1g2/Ifi27l2a	5	BRN2_01	BRN2_01	6/610	234/12347	0.976865	0.999953	0.995169	Eif4a1/Elmo1/Fosl1/Prpf19/Tacc2/Adpgk	6
E2F_Q3_01	E2F_Q3_01	20/1341	231/12347	0.886273	0.99983	0.922182	Ddb2/Cdc25a/Id3/Kpnb1/Stmn1/Ncl/Ctnnd2/Pcsk1/Ranbp1/Tbx6/Top1/Pprc1/Zfp362/Dnajc11/Dctpp1/Trmt6/Hist1h2bc/Fbxl20/Ier5l/Pelp1	20	RYAAAKNNNNNNTTGW_UNKNOWN	RYAAAKNNNNNNTTGW_UNKNOWN	3/731	81/12347	0.865887	0.9847	0.866604	Dnah8/Akt3/Zc3h6	3	NF1_Q6_01	NF1_Q6_01	7/610	262/12347	0.976971	0.999953	0.995169	Yars/Atf4/Cd82/Eif4g2/Il2ra/Lmna/Sytl2	7
RNCTGNYNRNCTGNY_UNKNOWN	RNCTGNYNRNCTGNY_UNKNOWN	6/1341	81/12347	0.886338	0.99983	0.922182	Slc2a9/Nsg2/Larp4/Lix1l/Atxn7l1/Bcl11b	6	ACTWSNACTNY_UNKNOWN	ACTWSNACTNY_UNKNOWN	4/731	103/12347	0.866336	0.9847	0.866604	Fyco1/Slc38a9/Rcn3/Cep97	4	GGATTA_PITX2_Q2	GGATTA_PITX2_Q2	19/610	570/12347	0.977199	0.999953	0.995169	Cnbp/Dmpk/Elmo1/Ifng/Pde1a/Socs2/Cdc42bpa/Dusp5/Zeb2/Nup54/Srr/Zfp385a/Rmdn2/Cysltr1/Asb2/Bzw2/Mrps18b/Dusp3/Sytl2	19
RYAAAKNNNNNNTTGW_UNKNOWN	RYAAAKNNNNNNTTGW_UNKNOWN	6/1341	81/12347	0.886338	0.99983	0.922182	Dnah8/Ppp2r3a/Akt3/Bzw2/Manf/Zc3h6	6	CDC5_01	CDC5_01	11/731	246/12347	0.869012	0.9847	0.866604	Bach2/Bcl6/Cdkn2c/Mttp/Mxi1/Rora/Smtnl2/Zbtb20/Bcl11b/1700025G04Rik/Sesn3	11	RORA2_01	RORA2_01	3/610	146/12347	0.977767	0.999953	0.995169	Cth/Socs2/Eif5a	3
TMTCGCGANR_UNKNOWN	TMTCGCGANR_UNKNOWN	13/1341	158/12347	0.888312	0.99983	0.922182	Tsr1/Camk2d/Cct8/Ddx3x/Hspa4/Rbpj/Smg5/Plod2/Denr/Nol11/Wdr77/Rnf167/Nol9	13	CEBPGAMMA_Q6	CEBPGAMMA_Q6	11/731	247/12347	0.87224	0.9847	0.866604	Gpr18/Cdkn1b/Dgka/Kit/Tbx6/Trerf1/Ssh2/Zbtb20/Prrt2/Foxn3/Fam53b	11	AP4_Q5	AP4_Q5	7/610	264/12347	0.978334	0.999953	0.995169	Xcl1/Sema6d/Wnt10b/Ppat/Zfp385a/Tmem109/Sytl2	7
FOXM1_01	FOXM1_01	21/1341	242/12347	0.889006	0.99983	0.922182	Macrod1/Atad3a/Atp1b1/Bcl6/Cdkn1b/Cdkn2c/Gpr65/Kcna2/Stmn1/Arhgef11/Mars/Madd/Ssh2/BC048403/Crim1/Syncrip/Zbtb20/Nphp3/Rnf19b/Nln/P2ry10	21	PBX1_02	PBX1_02	5/731	126/12347	0.874003	0.9847	0.866604	Zfp36l1/Slc2a3/Tfdp2/Trib2/Thra	5	OCT1_01	OCT1_01	7/610	264/12347	0.978334	0.999953	0.995169	Lipg/Lyn/Slc1a2/Utp18/Ppp2r3a/Zeb2/Zbtb32	7
STAT6_02	STAT6_02	22/1341	253/12347	0.891696	0.99983	0.922182	Adsl/Csf2/Gzmk/Itpr3/Lag3/Prkcb/Serpini1/Trerf1/Nmnat2/Gnl2/Snx8/Pde4d/Zeb2/Rhbdl3/Map4k2/Clnk/Prex1/Dlc1/Calcoco1/Pitpnc1/Slc43a1/Zfp202	22	MYCMAX_03	MYCMAX_03	11/731	248/12347	0.875405	0.9847	0.866604	Aldh6a1/Cdkn2c/Stmn1/Lef1/Nr1d1/Plekha6/Neurl2/Cyp2d22/Zfp318/Glb1l/Crebrf	11	CTTTGA_LEF1_Q2	CTTTGA_LEF1_Q2	45/610	1183/12347	0.9785	0.999953	0.995169	Tsr1/Yars/Slc35b1/Npnt/Akap1/Prdm1/Cish/Eif4e/Eif4g2/Elmo1/Wdr5/Lrp8/Il1rl1/Mt2/Nedd9/Nfil3/Pde1a/Pparg/Eif4g1/Bag2/Sema6d/Socs2/Cdc42bpb/Wnt10b/Dyrk3/Ppan/Zeb2/Abcf2/Timm10/Dlc1/Gria3/Zbtb32/Fkbp11/Crls1/Ddx39/Apoo/Dab2ip/Ttc39c/Ndc1/Cluh/Dhcr24/Rnf19b/Usp31/Car12/Sytl2	45
TCF11MAFG_01	TCF11MAFG_01	17/1341	202/12347	0.896014	0.99983	0.922182	Rexo2/Atp1b1/Atp6v0a1/Fosl1/Kcna2/Numbl/Pparg/Eif4g1/Arhgef11/Hectd2/Blvrb/Txnrd1/Atp2a3/Necab3/Usp14/Asb2/Tecpr1	17	TCF11_01	TCF11_01	11/731	248/12347	0.875405	0.9847	0.866604	Atp1b1/S1pr1/Itgam/Map1a/Tfdp2/Hectd2/Pcyt1b/Pde4d/Slc41a2/Fbxo36/Dclk2	11	AP2_Q6_01	AP2_Q6_01	7/610	266/12347	0.979622	0.999953	0.995169	Ccng1/Dmpk/Eif4g2/Tex2/Pabpc4/Tsen2/Tacc2	7
ATF_B	ATF_B	15/1341	181/12347	0.896509	0.99983	0.922182	Camk2d/Pnrc1/Fos/Gpm6b/Dusp1/Cntrob/Ube2h/Pfas/Abce1/Ing4/Rundc3a/Cmss1/Map1lc3a/Tmem39a/Daam2	15	CDP_02	CDP_02	4/731	105/12347	0.875895	0.9847	0.866604	Tob1/Ikzf2/Carf/Atxn7l1	4	HAND1E47_01	HAND1E47_01	7/610	266/12347	0.979622	0.999953	0.995169	Pwwp2b/Elmo1/Larp4/Eif4g1/Dusp5/Dlc1/Mrps18b	7
AREB6_01	AREB6_01	23/1341	265/12347	0.89808	0.99983	0.922182	Slc44a1/Slc16a6/Yars/Ddr1/Cdkn1b/S1pr1/Fos/Aff3/Lamb3/Lsp1/Bmf/Npas2/Thra/Tuba4a/Slc4a11/Cxxc5/Eps8l1/Fbxo24/Lmntd2/Tnfrsf13c/Kremen2/Manf/Bcl9l	23	HNF6_Q6	HNF6_Q6	10/731	229/12347	0.877847	0.9847	0.866604	Runx1/Sox4/Fam83f/Thra/Tob1/Vldlr/Ssh3/Necab3/Bcl11b/Rere	10	AP2ALPHA_01	AP2ALPHA_01	6/610	238/12347	0.979652	0.999953	0.995169	Dmpk/Eif2s1/Lrp8/Lta/Pabpc4/Enoph1	6
LEF1_Q2	LEF1_Q2	18/1341	214/12347	0.902116	0.99983	0.922182	Yars/Gadd45a/Eif4g2/Lrp8/Ret/Dyrk3/Sema4g/Add3/Timm10/Sv2a/Rere/Tspan2/Ndc1/Nipal3/Dhcr24/Rnf19b/Ralgps2/Spock2	18	NRF1_Q6	NRF1_Q6	11/731	250/12347	0.881545	0.9847	0.866604	Bckdha/Ccni/Mst1/Zfp287/Cox7a2l/Spint2/Phf1/Cntrob/Zcwpw1/Senp7/Ift80	11	CTGCAGY_UNKNOWN	CTGCAGY_UNKNOWN	26/610	745/12347	0.979863	0.999953	0.995169	Pwp2/Atf4/Cdk6/Cideb/Doc2a/Eif4g2/Elmo1/Ptk2/Hras/Bspry/Tnfrsf9/Tuba4a/Zmat3/Slc5a11/Nup54/Polr3e/Gars/Crim1/Dlc1/Gria3/Tacc2/Enoph1/0610010F05Rik/Dusp3/Cluh/Sytl2	26
SOX5_01	SOX5_01	22/1341	256/12347	0.903016	0.99983	0.922182	Slc35b1/Ephb6/Tsc22d3/Mxi1/Nfia/Nfil3/Rfx3/Sema6c/Tfdp2/Tob1/Tubb4a/Trerf1/Exosc2/Zfp362/Cdr2l/Dusp5/Armcx6/Maml3/Rere/Fam117b/Fam53b/Skap1	22	GGCNRNWCTTYS_UNKNOWN	GGCNRNWCTTYS_UNKNOWN	3/731	84/12347	0.881554	0.9847	0.866604	Aqp3/Xylt2/Ifi27l2a	3	ATF_B	ATF_B	4/610	181/12347	0.980774	0.999953	0.995169	Pfas/Abce1/Cmss1/Tmem39a	4
PAX2_01	PAX2_01	4/1341	60/12347	0.903155	0.99983	0.922182	Map1a/Npas2/Pcyt1b/Sfxn3	4	TTCNRGNNNNTTC_HSF_Q6	TTCNRGNNNNTTC_HSF_Q6	6/731	149/12347	0.882068	0.9847	0.866604	Mxd4/Rora/Sema6c/Parp16/Tdgf1/Ptov1	6	OCT1_B	OCT1_B	7/610	269/12347	0.981423	0.999953	0.995169	Prdm1/Lipg/Lyn/Slc1a2/Ppp2r3a/Zbtb32/Eif1ax	7
PPARA_02	PPARA_02	10/1341	129/12347	0.905462	0.99983	0.922182	Yars/Cacna1s/Kpnb1/Lama5/Osm/Prx/Smg5/Fam214b/Add3/Cluh	10	TGCGCANK_UNKNOWN	TGCGCANK_UNKNOWN	26/731	537/12347	0.882624	0.9847	0.866604	Zmym6/Mapre3/Pnrc1/Capn5/Ccng2/Ccni/Dnm1/Kifc2/Zfp287/Ndrg1/Pts/Cox7a2l/Phf1/Nr1d1/Thra/Ssh2/Pde4d/Carf/Rsrp1/Zcwpw1/Gm5617/Senp7/Pink1/Rasgef1a/Zbtb4/Jakmip1	26	MYOD_Q6	MYOD_Q6	6/610	242/12347	0.982124	0.999953	0.995169	Dmpk/Neb/Rbpj/Tmem109/Naa15/Tnfrsf21	6
YTTCCNNNGGAMR_UNKNOWN	YTTCCNNNGGAMR_UNKNOWN	3/1341	48/12347	0.905796	0.99983	0.922182	Nr1d1/Ddias/Ipo4	3	TGANNYRGCA_TCF11MAFG_01	TGANNYRGCA_TCF11MAFG_01	13/731	290/12347	0.883626	0.9847	0.866604	Atp1b1/Bcl6/Bnip3/Cacnb1/Gadd45a/Emb/Esr1/Tob1/Smox/Abca7/Dlg3/Atp2a3/Necab3	13	GGGAGGRR_MAZ_Q6	GGGAGGRR_MAZ_Q6	91/610	2224/12347	0.983521	0.999953	0.995169	Tsr1/Slc16a6/Yars/Ampd2/Atp2a2/Ccnd2/Ccng1/Entpd1/Cdk6/Cdkn1a/Chl1/Socs1/Plk3/Ddx3x/Dmpk/Eif4a1/Eif4e/Eif4g2/Eomes/Epas1/Epn2/Fkbp4/Fosl1/Gart/Gspt1/Gtf2h1/Hrc/Prmt1/Hspd1/Hspe1/Il13/Kpnb1/Lama5/Lif/Lig3/Lmna/Alad/Mafg/Osm/Penk/Pparg/Ptpn5/Ptprf/Rbpj/Sema7a/Eif4g1/Stip1/Sdc1/Socs2/Utp18/Etf1/Pprc1/Smg5/Sesn2/Tnpo1/Gadd45g/Cdk8/Cops7a/Eif5a/Zfp385a/Mical2/Nol4l/Gars/Dlc1/Gria3/Set/Uchl5/Syncrip/Ta…	91
WTGAAAT_UNKNOWN	WTGAAAT_UNKNOWN	55/1341	591/12347	0.907499	0.99983	0.922182	Nsun5/Grwd1/Atp5g1/Zfp36l1/Cacna1s/Entpd1/Cdk6/Ehd1/Ptk2/Fos/Gpm6b/Il6st/Stmn1/Lmna/Lrp8/Mthfd2/Prkce/Rfx3/Rora/Evi5l/Tcp11l2/Cdh23/Trerf1/Plcl1/Neil3/Gadd45g/Kbtbd8/Nup54/Smtnl2/Armcx6/Apln/Fry/Gars/Heca/Maml3/Uchl3/Wipi1/Sssca1/Zbtb20/Bcl11b/Nek6/Rgs18/Rere/Zpbp2/1700025G04Rik/Polr3gl/Psmd1/Qpct/Kcnk10/Cep97/Spag17/Purg/Sytl2/Acsbg1/Spock2	55	E2F_Q3_01	E2F_Q3_01	10/731	231/12347	0.884119	0.9847	0.866604	Ddb2/Id3/Stmn1/Ctnnd2/Pcsk1/Tbx6/Zfp362/Hist1h2bc/Fbxl20/Ier5l	10	RNCTGNYNRNCTGNY_UNKNOWN	RNCTGNYNRNCTGNY_UNKNOWN	1/610	81/12347	0.983718	0.999953	0.995169	Larp4	1
OCT1_04	OCT1_04	19/1341	226/12347	0.907814	0.99983	0.922182	Bcl2l1/Bcl6/Runx1/Eif4a1/Grcc10/Lmna/Nfia/Pde1a/Prkcb/Xylt2/Thra/Tpd52/Slc35c2/Zfp362/Ppp2r3a/Nphp4/Scml4/Zbtb20/Bcl11b	19	RYTGCNNRGNAAC_MIF1_01	RYTGCNNRGNAAC_MIF1_01	3/731	85/12347	0.886402	0.9847	0.866604	Grik5/Map9/Pik3ip1	3	NKX25_01	NKX25_01	2/610	120/12347	0.983793	0.999953	0.995169	Slc39a6/Sdf2l1	2
MEF2_01	MEF2_01	11/1341	141/12347	0.910207	0.99983	0.922182	Cdc25b/S1pr1/Fos/Itga7/Jun/Lyn/Rab20/Tsc22d1/Timp2/Zfp362/Sesn3	11	E2F1_Q6_01	E2F1_Q6_01	10/731	233/12347	0.890125	0.9847	0.866604	Ddb2/Id3/Stmn1/Ctnnd2/Pcsk1/Tbx6/Zfp362/Zcwpw1/Gprc5b/Tmem108	10	GGGTGGRR_PAX4_03	GGGTGGRR_PAX4_03	48/610	1272/12347	0.984579	0.999953	0.995169	Slc39a6/Pecr/Prdm1/Ccnd2/Entpd1/Cdk6/Cdkn1a/Socs1/Dmpk/Eif4e/Eif4g2/Gspt1/Hbegf/Hyal2/Kpnb1/Ajuba/Lif/Apobr/Pa2g4/Ptprf/Sema7a/Eif4g1/Slc39a14/Utp18/Tuba4a/Ddx31/Dcun1d3/Dusp5/Eif5a/Zfp385a/Timm9/Crim1/B4galt2/Gria3/Syncrip/Zbtb32/Tspan4/Eif1ax/Polr2l/Aasdhppt/Dab2ip/Qpct/Kcnk10/Lyrm1/Cluh/Dhcr24/Naa15/Mfsd2a	48
ZID_01	ZID_01	22/1341	259/12347	0.913365	0.99983	0.922182	Akap1/Atp2a2/Cdc25a/Fgfr1/Tsc22d3/Itpr3/Zfp287/Myo10/Pa2g4/Inpp5k/Rbpj/Sema6c/Serpini1/Tiam1/Smtnl2/Ust/B4galt2/Hist1h2bc/Gdpd3/Fbxo24/Kcnk10/Sesn3	22	RFX1_01	RFX1_01	11/731	253/12347	0.890293	0.9847	0.866604	Wdr90/Abcd1/Zfp36l2/Capn3/F2rl1/Grik5/Mttp/Map9/Trerf1/Gsn/Rasgef1a	11	AP2GAMMA_01	AP2GAMMA_01	6/610	247/12347	0.98482	0.999953	0.995169	Eif2s1/Lig3/Lrp8/Pabpc4/Zfp385a/Enoph1	6
TATAAA_TATA_01	TATAAA_TATA_01	125/1341	1278/12347	0.914179	0.99983	0.922182	Snx21/Tspan9/Adtrp/Chrnb1/Actn2/Afp/B3galt6/Aqp3/Atf4/Bach2/Bcl6/Prdm1/Bnip3/Smyd1/Zfp36l1/Calr/Runx2/Ccng1/Ctla4/Cd24a/Cd36/Cdkn2c/Cebpb/Socs1/Cxcr4/Col11a2/Cycs/Dmpk/Ehd1/Eomes/Elmo1/Fhl2/Fos/Slc37a4/Tsc22d3/Hars/Hbegf/Hnrnpab/Hrc/Id2/Id3/Ifng/Il13/Itga7/Kcnh2/Klf3/Lif/Lta/Bco2/Havcr2/Mt3/Myb/Nfil3/Orc2/Penk/Pa2g4/Pltp/Pparg/Rora/Ccl4/Slc2a3/Sptb/Tfdp2/Map9/Tbx6/Tcf7/Parp16/Sema6d/Fam117a/Tsc22…	125	CCAWWNAAGG_SRF_Q4	CCAWWNAAGG_SRF_Q4	3/731	86/12347	0.891073	0.9847	0.866604	Lsp1/Npas2/Susd1	3	TAL1ALPHAE47_01	TAL1ALPHAE47_01	6/610	247/12347	0.98482	0.999953	0.995169	Elmo1/Osm/Pde1a/Ell2/Sema6d/Naa15	6
GATA_Q6	GATA_Q6	16/1341	196/12347	0.914275	0.99983	0.922182	Tspan9/Eno2/Epor/Ms4a2/Fhl2/Ptgdr2/Jun/Inpp5k/Fam117a/Ppp2r3a/Tnfsf13b/Tacc1/Ipcef1/Susd1/Gpr155/Tubb2b	16	KMCATNNWGGA_UNKNOWN	KMCATNNWGGA_UNKNOWN	3/731	86/12347	0.891073	0.9847	0.866604	Sox12/Pde4d/Apold1	3	AP4_Q6	AP4_Q6	5/610	219/12347	0.98547	0.999953	0.995169	Xcl1/Tnfsf4/Zfp385a/Chac1/Sytl2	5
COUP_DR1_Q6	COUP_DR1_Q6	20/1341	239/12347	0.916518	0.99983	0.922182	Nsun5/Prdm1/Csf2/Fbln1/Hspd1/Hspe1/Insr/Mttp/Palm/Rnf144b/Smg5/Smyd5/6430571L13Rik/Nyap1/Map2k3/Iffo1/Mical2/Ypel3/Kcnk10/Sytl2	20	ARNT_01	ARNT_01	11/731	255/12347	0.895827	0.987389	0.868971	Aldh6a1/Stmn1/Lef1/Nr1d1/Vldlr/Nmnat2/Plekha6/Armcx6/Bcl11b/Armcx3/Spata2l	11	SRY_01	SRY_01	5/610	219/12347	0.98547	0.999953	0.995169	Atp2a2/Entpd1/Eif4g2/Gnl2/Sesn2	5
NFMUE1_Q6	NFMUE1_Q6	20/1341	239/12347	0.916518	0.99983	0.922182	Apbb1/Atf4/Eif4g2/Prmt1/Rfx3/Rpl30/Cdh23/Vamp2/Pprc1/Smyd5/Nus1/Bcl11b/Mrpl38/Asb2/2810004N23Rik/2410002F23Rik/Thap3/Wdr77/Ubiad1/Rbm19	20	MAX_01	MAX_01	11/731	256/12347	0.898507	0.987389	0.868971	Aldh6a1/Stmn1/Mxd4/Pdk2/Dusp1/Klf11/Nmnat2/Plekha6/Cyp2d22/Zfp318/Tmem108	11	FREAC7_01	FREAC7_01	4/610	189/12347	0.985669	0.999953	0.995169	Runx2/Dmpk/Elmo1/Sema6d	4
CCAWWNAAGG_SRF_Q4	CCAWWNAAGG_SRF_Q4	6/1341	86/12347	0.916716	0.99983	0.922182	Prdm1/Lsp1/Npas2/Npm3/Dusp5/Susd1	6	RYTAAWNNNTGAY_UNKNOWN	RYTAAWNNNTGAY_UNKNOWN	2/731	64/12347	0.899432	0.987389	0.868971	Sema4g/Kcnip2	2	LHX3_01	LHX3_01	5/610	220/12347	0.985967	0.999953	0.995169	Unc5b/Prdm1/Elmo1/Prkar2a/Zeb2	5
NKX22_01	NKX22_01	15/1341	186/12347	0.91689	0.99983	0.922182	Slc44a1/Cd36/Cdkn2c/Dst/Esr1/Nfia/Thra/Tiam1/Lrrc8a/Nol4l/Dlc1/Zbtb20/Sdf2l1/Armcx2/Sytl2	15	CTCNANGTGNY_UNKNOWN	CTCNANGTGNY_UNKNOWN	3/731	89/12347	0.904069	0.987389	0.868971	Nr1d1/Hdac7/1700025G04Rik	3	GRE_C	GRE_C	2/610	124/12347	0.98641	0.999953	0.995169	Prdm1/Mt2	2
NRF1_Q6	NRF1_Q6	21/1341	250/12347	0.918126	0.99983	0.922182	Shmt2/Bckdha/Ccni/Cct3/Eif2s1/Mst1/Zfp287/Cox7a2l/Spint2/Mars/Phf1/Cntrob/Naa25/Srr/Eif5a/Zcwpw1/Nudcd2/Senp7/Mrps18b/Mtfr1/Ift80	21	GATGKMRGCG_UNKNOWN	GATGKMRGCG_UNKNOWN	2/731	65/12347	0.904225	0.987389	0.868971	Dnm1/Fry	2	LEF1_Q6	LEF1_Q6	6/610	253/12347	0.987554	0.999953	0.995169	Cdk6/Lrp8/Sdc1/Syncrip/Ndc1/Rnf19b	6
POU3F2_01	POU3F2_01	7/1341	98/12347	0.918731	0.99983	0.922182	Itpr3/Sox4/Sptb/Stac2/Tob1/Bcl11b/Kcnk10	7	WYAAANNRNNNGCG_UNKNOWN	WYAAANNRNNNGCG_UNKNOWN	2/731	65/12347	0.904225	0.987389	0.868971	Cdkn2c/Slc43a2	2	NF1_Q6	NF1_Q6	6/610	255/12347	0.988357	0.999953	0.995169	Prkar2a/Ranbp1/Exosc2/Sesn2/Gdpd5/Sytl2	6
CGGAARNGGCNG_UNKNOWN	CGGAARNGGCNG_UNKNOWN	3/1341	50/12347	0.919855	0.99983	0.922182	Atp2a2/Umps/Ccdc171	3	COMP1_01	COMP1_01	4/731	112/12347	0.904837	0.987389	0.868971	Ctnnd2/Nsg2/Nr1d1/Mpp2	4	YCATTAA_UNKNOWN	YCATTAA_UNKNOWN	17/610	553/12347	0.989281	0.999953	0.995169	Atp5g1/Prdm1/Cdkn2b/Csf2/Ptk2/Lmna/Npm3/Tex2/Etf1/Nol4l/Gria3/Smoc1/Crls1/Mrps18b/Nob1/Cluh/Sytl2	17
S8_01	S8_01	20/1341	241/12347	0.922948	0.99983	0.922182	Grwd1/Pecr/Cd36/Eomes/Gcnt2/Itpr3/Oprm1/Rfx3/Slc39a14/Tbx6/Xylt2/Ssh2/Zeb2/Nol4l/Atxn7l1/Zbtb20/Rnf122/Fam53b/Ralgps2/Sytl2	20	TATA_C	TATA_C	12/731	280/12347	0.90857	0.989336	0.870684	Adtrp/Bnip3/Cd24a/Ccr7/H2afx/Kcna3/Endou/Tob1/Bcl11b/Fbxo36/Calcoco1/Rasl11b	12	TGCTGAY_UNKNOWN	TGCTGAY_UNKNOWN	16/610	529/12347	0.989668	0.999953	0.995169	Slc16a6/Prdm1/Ccnd2/Ddx3x/Gart/Hspa5/Galnt10/Ptgs1/Dnajc11/Lrrk1/Zeb2/Dlc1/Syncrip/Mrps18b/Nln/Adarb2	16
LHX3_01	LHX3_01	18/1341	220/12347	0.923581	0.99983	0.922182	Unc5b/Prdm1/Elmo1/Slc37a4/Id3/Itpr3/Oprm1/Prkar2a/Rora/Tbx6/Xylt2/Stac2/Tob1/Rtn4rl1/Tnfsf13b/Zeb2/Zbtb20/Nebl	18	AP3_Q6	AP3_Q6	10/731	241/12347	0.911641	0.989336	0.870684	Slc44a1/Cd79b/Mxd4/Rora/Wbp1/Smox/Rapgef4/Npc2/Pold4/Hmgn3	10	HNF6_Q6	HNF6_Q6	5/610	229/12347	0.989772	0.999953	0.995169	Ccnd2/Lta/Tnf/Mat2a/Nln	5
CETS1P54_01	CETS1P54_01	21/1341	252/12347	0.924333	0.99983	0.922182	Wdr74/Bcl2l1/Gspt1/Lag3/Rras/Tmem71/Tcf7/Appl2/Cntrob/Tnf/Dcun1d3/Hcst/Eif5a/Prpf19/Apold1/Trpc4ap/Ddx39/Ebna1bp2/Lzic/Foxn3/Lyrm1	21	YNGTTNNNATT_UNKNOWN	YNGTTNNNATT_UNKNOWN	16/731	361/12347	0.912887	0.989336	0.870684	Ar/Axin2/Runx1/S1pr1/Grin1/Mxi1/Tfdp2/Nr1d1/Hid1/Tob1/Ikzf2/Pcyt1b/Maml3/Smim14/Foxn3/Fam49a	16	RTAAACA_FREAC2_01	RTAAACA_FREAC2_01	31/610	901/12347	0.990224	0.999953	0.995169	Slc16a6/Cth/Prdm1/Cdkn1a/Socs1/Cnbp/Elmo1/Acsl1/Fhl2/Gcnt2/Hars/Id2/Pde1a/Sema6d/Slc16a11/Ppp2r3a/Timm8a1/Dlc1/Blcap/Metap2/Wdr46/Pdcd1lg2/Rcl1/Tspan4/Polr2l/Nob1/Dab2ip/Cad/Cd3eap/Naa15/Nln	31
PITX2_Q2	PITX2_Q2	20/1341	243/12347	0.928962	0.99983	0.922182	Sept10/Prdm1/Runx1/Dst/Slc37a4/Myb/Pde4b/Prkce/Rora/Sox4/Pbxip1/Fam214b/Gadd45g/Ndrg2/Slc41a2/Rmdn2/Dlc1/Rnf122/Ptms/Sesn3	20	STAT1_01	STAT1_01	2/731	67/12347	0.913178	0.989336	0.870684	Bcl6/Crebrf	2	POU6F1_01	POU6F1_01	5/610	234/12347	0.99144	0.999953	0.995169	Tspan9/Id2/Lipg/Nek6/Ipo4	5
SCGGAAGY_ELK1_02	SCGGAAGY_ELK1_02	114/1341	1182/12347	0.92991	0.99983	0.922182	Kti12/Grwd1/Sept10/Ddx1/Dhx57/Slc39a6/Wdr74/Yars/B3galt6/Atp2a2/Bckdha/Bcl2l1/Cxcr5/C1qbp/Ccnd2/Eif2s1/Eif4a1/Elk4/Amz2/Gart/Grcc10/Gspt1/Hars/Hsph1/Hspa4/Id3/Il17ra/Lef1/Alad/Galnt10/Nudc/Psme3/Tmem199/Rras/Ggt7/Tbx6/Tcf7/Ccdc28a/Mars/Cntrob/Nmnat2/Zer1/Slc35c2/Pabpc4/Gnl2/Phldb3/Dcun1d3/Lrrc29/Ppan/Map4k2/Cops7a/BC048403/Eif5a/Exoc3l/Prpf19/Ing4/Nsun2/Timm10/Sidt1/Ccdc171/Fastkd5/Zkscan7/Iqck/F…	114	CACGTG_MYC_Q2	CACGTG_MYC_Q2	51/731	1018/12347	0.91473	0.989336	0.870684	Zmym6/Aldh6a1/Macrod1/Slc12a6/Camk2d/Bckdha/Bcl6/Cdkn2c/Dyrk1b/Bloc1s1/Gpm6b/Igf1r/Stmn1/Lef1/Mxd4/Myb/Pdk2/Prkce/Dusp1/Rasgrp2/Klf11/St6gal1/Snn/Sox12/Tet2/Fam117a/Pik3ip1/Nr1d1/Vldlr/Dirc2/Nmnat2/Fam214b/Plekha6/Armcx6/Zcwpw1/Ypel5/Neurl2/Wipi1/Cyp2d22/Zfp318/Bcl11b/Armcx2/Armcx3/Slc43a1/Ier5l/Glb1l/Jakmip1/Crebrf/Spata2l/Bcl9l/Tmem108	51	EGR1_01	EGR1_01	6/610	266/12347	0.991971	0.999953	0.995169	Rexo2/Hyal2/Smyd5/Eif5a/Uchl3/Enoph1	6
CDX2_Q5	CDX2_Q5	20/1341	244/12347	0.931819	0.99983	0.922182	Pnrc1/Bach2/Prdm1/Pcsk1/Pde6d/Sox4/Tsc22d1/Tob1/Vldlr/Trerf1/Hectd2/Ikzf2/Zfp362/Plscr4/March3/Atxn7l1/Asb2/Fam49a/Nkrf/Sytl2	20	SYATTGTG_UNKNOWN	SYATTGTG_UNKNOWN	9/731	223/12347	0.91766	0.990748	0.871927	Ldlrap1/Adam22/Itpr3/Sox4/Tcf7l1/Zfp362/Klf13/Rec8/Zc3h6	9	EVI1_05	EVI1_05	3/610	172/12347	0.99215	0.999953	0.995169	Tspan9/Ptgdr2/Nek6	3
EVI1_04	EVI1_04	19/1341	234/12347	0.933631	0.99983	0.922182	Npnt/Prdm1/Cdkn2c/Rtkn2/Tcp11l2/Utp18/Tnfrsf8/Tob1/Tnfsf4/Ikzf2/Kiz/Pde4d/Rhbdl3/Gria3/Bcl11b/Ap3m2/Rere/Chac1/Ipo4	19	AACYNNNNTTCCS_UNKNOWN	AACYNNNNTTCCS_UNKNOWN	3/731	94/12347	0.922645	0.992981	0.873892	Adam22/Tbx6/Mpp2	3	CTTTAAR_UNKNOWN	CTTTAAR_UNKNOWN	33/610	963/12347	0.992625	0.999953	0.995169	Mapkapk3/Unc5b/Akap1/Dph1/Atp6v0a1/Prdm1/Calr/Cebpb/Epas1/Gcnt1/Hyal2/Lig3/Lmna/Sema7a/Socs2/Top1/Etf1/Ppp2r3a/Vash1/Cdk8/Gria3/Xpo4/Rangrf/Exosc7/Mrps18b/Idh3a/Dab2ip/Cd3eap/Tmem163/Usp36/Exosc6/Cluh/Usp31	33
SRY_02	SRY_02	20/1341	246/12347	0.937244	0.99983	0.922182	Slc7a1/Ctla4/Cd36/Eif4g2/Tsc22d3/Klf3/Mxi1/Nfia/Sema6c/Tbx6/Tiam1/Ikzf2/Zfp362/Dusp5/Zeb2/H2afy/Maml3/Crebrf/Fam53b/Zc3h6	20	WWTAAGGC_UNKNOWN	WWTAAGGC_UNKNOWN	5/731	140/12347	0.923228	0.992981	0.873892	Klf2/Sox12/Pde4d/Wipi1/Sesn3	5	GATA1_03	GATA1_03	5/610	239/12347	0.992847	0.999953	0.995169	Cish/Rbpj/Zeb2/Crls1/Sytl2	5
CTTTAAR_UNKNOWN	CTTTAAR_UNKNOWN	91/1341	963/12347	0.937818	0.99983	0.922182	Zmym6/Slc44a1/Mapkapk3/Unc5b/Akap1/Dph1/Birc2/Aplp1/Atp6v0a1/Prdm1/Zfp36l1/Calr/Ccng2/Cdkn2c/Cebpb/Ccr7/Dbp/Epas1/F2rl1/Gcnt1/B4galt1/H2-Q2/H2afx/Hyal2/Kcna3/Klf3/Aff3/Lig3/Lmna/Ntng2/Mfge8/Mmp15/Oprm1/Prkce/Endou/Pygm/Sema7a/Tcf7/Tcf7l1/Tcp11l2/Socs2/Top1/Tob1/Cdh23/Trerf1/Etf1/Hectd2/Plcl1/Zfp362/Ppp2r3a/Vash1/Ssh3/Cdk8/Add3/Abca7/Slc9a9/Ypel5/Stag3/Mpp2/Dlg3/Gria3/Celsr2/Zbtb20/Xpo4/Rangrf/Bcl…	91	USF2_Q6	USF2_Q6	10/731	247/12347	0.925349	0.992981	0.873892	Zmym6/Macrod1/Cdkn2c/Bloc1s1/Stmn1/Rasgrp2/Nmnat2/Plekha6/Slc43a1/Bcl9l	10	MEF2_Q6_01	MEF2_Q6_01	5/610	239/12347	0.992847	0.999953	0.995169	Lif/Lyn/Pabpc4/Kbtbd8/Bzw2	5
HNF1_C	HNF1_C	19/1341	236/12347	0.93904	0.99983	0.922182	Phldb1/Afp/Prdm1/Zfp36l1/Slc37a4/Tmem37/Mxi1/Rora/Slc39a14/Thra/Tob1/Zfp362/Ssh2/Zeb2/Ssh3/Sema4g/Nol4l/Aqp9/Zbtb4	19	NMYC_01	NMYC_01	11/731	268/12347	0.926437	0.992981	0.873892	Zmym6/Mxd4/Pdk2/Prkce/Klf11/St6gal1/Sox12/Tet2/Nr1d1/Fam214b/Slc43a1	11	FOXO1_01	FOXO1_01	5/610	240/12347	0.993101	0.999953	0.995169	Prdm1/Orc1/Sema6d/Zeb2/Wdr46	5
TNCATNTCCYR_UNKNOWN	TNCATNTCCYR_UNKNOWN	9/1341	126/12347	0.939457	0.99983	0.922182	Adam22/Agtrap/Gspt1/Pde6d/Polr1b/Sox12/Madd/Prpf19/Parp8	9	GTGACGY_E4F1_Q6	GTGACGY_E4F1_Q6	31/731	658/12347	0.928264	0.992981	0.873892	Pnrc1/Ccni/Dst/Phc1/Elk4/Tsc22d3/Kcna2/Dusp1/St8sia4/Ggt7/Syngr3/Cntrob/Thra/Ube2h/Vamp2/Nmnat2/Zer1/Blvrb/Letm2/Armcx6/Ing4/Rundc3a/Zbtb20/Bcl11b/Map1lc3a/Smim14/Rere/Spata2l/Arl4d/Ptov1/Sfxn3	31	POU3F2_01	POU3F2_01	1/610	98/12347	0.993163	0.999953	0.995169	Kcnk10	1
RACTNNRTTTNC_UNKNOWN	RACTNNRTTTNC_UNKNOWN	8/1341	116/12347	0.944724	0.99983	0.922182	Adam22/Pde6d/Pou2af1/Polr1b/Eif4g1/Mars/Prpf19/Nop16	8	AR_Q6	AR_Q6	10/731	249/12347	0.929495	0.992981	0.873892	Dst/Pmel/Tfdp2/Ikzf2/Pigv/Slc9a9/Slc22a17/Dyrk2/Sesn3/Ankrd55	10	SP3_Q3	SP3_Q3	5/610	241/12347	0.993346	0.999953	0.995169	Atp5g1/Cdk6/Eif4g1/Gadd45g/Chst11	5
CDP_02	CDP_02	7/1341	105/12347	0.947289	0.99983	0.922182	Ccnd2/Lif/Tob1/Ikzf2/Carf/Atxn7l1/Gria3	7	CCCNNNNNNAAGWT_UNKNOWN	CCCNNNNNNAAGWT_UNKNOWN	3/731	98/12347	0.935071	0.994006	0.874794	Actn1/Tiam1/Thap3	3	MEF2_01	MEF2_01	2/610	141/12347	0.993627	0.999953	0.995169	Lyn/Rab20	2
CAGNWMCNNNGAC_UNKNOWN	CAGNWMCNNNGAC_UNKNOWN	5/1341	82/12347	0.951771	0.99983	0.922182	Chrnb2/Cacna1b/Grin1/Ankzf1/Kcnip2	5	CETS1P54_01	CETS1P54_01	10/731	252/12347	0.935343	0.994006	0.874794	Lag3/Rras/Tmem71/Tcf7/Appl2/Cntrob/Hcst/Apold1/Trpc4ap/Foxn3	10	CDC5_01	CDC5_01	5/610	246/12347	0.994452	0.999953	0.995169	Lmna/Lyn/Sdc1/Tnfsf10/Nek6	5
NKX25_02	NKX25_02	20/1341	253/12347	0.95345	0.99983	0.922182	Slc16a6/Egln1/Dph1/Aqp3/Ctla4/Eif4e/Gpr65/Rora/Vldlr/Ablim2/Scml4/Prmt5/Maml3/Wipi1/Dlg3/Tspan2/Foxn3/Fam53b/Ralgps2/Skap1	20	PPAR_DR1_Q2	PPAR_DR1_Q2	10/731	252/12347	0.935343	0.994006	0.874794	Dlg4/Insr/Mttp/Tbx6/Nr1d1/Ssh2/Smtn/Iffo1/Shf/Ypel3	10	SRY_02	SRY_02	5/610	246/12347	0.994452	0.999953	0.995169	Slc7a1/Cd36/Eif4g2/Dusp5/Zeb2	5
RFX1_01	RFX1_01	20/1341	253/12347	0.95345	0.99983	0.922182	Wdr90/Abcd1/Bcl2l1/Bop1/Zfp36l2/Capn3/F2rl1/Fgr/Grik5/Mttp/Nedd9/Map9/Trerf1/Gsn/Srr/Pes1/Myo19/Apoo/Rasgef1a/Fastkd2	20	GGCNNMSMYNTTG_UNKNOWN	GGCNNMSMYNTTG_UNKNOWN	2/731	74/12347	0.938699	0.994586	0.875304	Tet2/Pigv	2	TEF_Q6	TEF_Q6	5/610	246/12347	0.994452	0.999953	0.995169	Slc35c2/Zeb2/Crim1/Cysltr1/Mrps18b	5
EVI1_03	EVI1_03	3/1341	57/12347	0.955253	0.99983	0.922182	Ptgdr2/Vamp1/Ipcef1	3	CGTSACG_PAX3_B	CGTSACG_PAX3_B	5/731	147/12347	0.94076	0.994586	0.875304	Pnrc1/Stxbp1/Zbtb20/Bcl11b/Sfxn3	5	RRAGTTGT_UNKNOWN	RRAGTTGT_UNKNOWN	5/610	247/12347	0.994651	0.999953	0.995169	Grwd1/Lif/Tnfsf4/Syncrip/Prpf31	5
YNGTTNNNATT_UNKNOWN	YNGTTNNNATT_UNKNOWN	30/1341	361/12347	0.95638	0.99983	0.922182	Eif2b3/Ar/Atp2a2/Axin2/Prdm1/Runx1/Cdc25a/Chl1/S1pr1/Eomes/Elmo1/Grin1/Mxi1/Nfil3/Pde1a/Tfdp2/Nr1d1/Hid1/Tob1/Ikzf2/Pcyt1b/Gadd45g/Hax1/Maml3/Dlc1/Smim14/Foxn3/Fam49a/Sytl2/Adarb2	30	YGCANTGCR_UNKNOWN	YGCANTGCR_UNKNOWN	4/731	124/12347	0.94078	0.994586	0.875304	Fgfr1/Vamp1/Ikzf2/Kiz	4	ACTWSNACTNY_UNKNOWN	ACTWSNACTNY_UNKNOWN	1/610	103/12347	0.994705	0.999953	0.995169	Grwd1	1
MYAATNNNNNNNGGC_UNKNOWN	MYAATNNNNNNNGGC_UNKNOWN	7/1341	109/12347	0.959241	0.99983	0.922182	Bcl2l1/Sept4/Xbp1/Pcyt1b/Syne2/Fbxl20/Tubb2b	7	MGGAAGTG_GABP_B	MGGAAGTG_GABP_B	35/731	749/12347	0.946013	0.997576	0.877935	Sept10/Ccr7/Ctss/Dgka/Elk4/Cd79b/Igf1r/Itgb7/Itpr2/Itpr3/Arhgap4/Bmf/Ndrg1/Ggt7/Map9/Tcf7/Appl2/Zer1/Fam214b/Phldb3/Lrrc29/Ssh2/Map4k2/Prex1/Ing4/Ccdc171/Apold1/Rundc3a/Wipi1/Lsr/Ctps2/Cul7/Cpne8/Nipal3/Sfxn3	35	CHX10_01	CHX10_01	4/610	216/12347	0.99485	0.999953	0.995169	Atp5g1/Nfil3/Nol4l/Rpl34	4
ACAWYAAAG_UNKNOWN	ACAWYAAAG_UNKNOWN	6/1341	97/12347	0.959791	0.99983	0.922182	H2afx/Oaz2/Lix1l/Trpc4ap/Rnf122/Zc3h6	6	YTTCCNNNGGAMR_UNKNOWN	YTTCCNNNGGAMR_UNKNOWN	1/731	48/12347	0.946879	0.997576	0.877935	Nr1d1	1	TTGTTT_FOXO4_01	TTGTTT_FOXO4_01	78/610	2025/12347	0.995302	0.999953	0.995169	Slc16a6/Utp15/Rrn3/Tspan9/Akap1/Dph1/Slc19a2/Atp2a2/Atp6v0a1/Slc7a1/Slc7a3/Prdm1/Runx2/Cd36/Entpd1/Cdc25a/Cdk6/Chl1/Clcn5/Ehd1/Eif2s1/Epn2/Gzma/Hyal2/Id2/Lif/Npm3/Orc1/Pde1a/Penk/Prep/Ell2/Ccl3/Eif4g1/Sema6d/Top1/Tnfsf4/Zmat3/Dyrk3/Gnl2/Sesn2/Ppat/Mat2a/Dcun1d3/Ppp2r3a/Tnpo1/Zeb2/Nup54/Rpusd2/Prpf19/Timm9/Nol4l/Gpr141/Crim1/Dlc1/Blcap/Wdr46/Rangrf/Rcl1/Aqp9/Smoc1/Tspan4/Nop10/Polr2l/2410002F23Rik…	78
YY1_02	YY1_02	18/1341	235/12347	0.960697	0.99983	0.922182	B3galt6/Bcl2l1/Cdkn2c/Dyrk1b/Rasgrp2/Rpl30/Eif4g1/Tet2/Pigv/Tapt1/Smyd5/Abce1/Polr3e/Bcl11b/Asb2/2410002F23Rik/Rasl11b/Wdr77	18	STAT1_03	STAT1_03	9/731	240/12347	0.950739	0.998595	0.878833	Mex3b/Adam22/Ddr1/Ccni/Pde6d/Sox4/Pde4d/Syne1/Crebrf	9	EN1_01	EN1_01	1/610	106/12347	0.995457	0.999953	0.995169	Eomes	1
RGTTAMWNATT_HNF1_01	RGTTAMWNATT_HNF1_01	4/1341	72/12347	0.960877	0.99983	0.922182	Slc25a45/Grb7/Npas2/Zbtb4	4	PPARA_02	PPARA_02	4/731	129/12347	0.951712	0.998595	0.878833	Cacna1s/Prx/Fam214b/Add3	4	NKX25_02	NKX25_02	5/610	253/12347	0.995709	0.999953	0.995169	Slc16a6/Dph1/Eif4e/Gpr65/Prmt5	5
CDP_01	CDP_01	5/1341	85/12347	0.961199	0.99983	0.922182	Afp/Csf2/Prmt5/Smoc1/Rere	5	CGGAARNGGCNG_UNKNOWN	CGGAARNGGCNG_UNKNOWN	1/731	50/12347	0.953006	0.998595	0.878833	Ccdc171	1	CAGGTA_AREB6_01	CAGGTA_AREB6_01	24/610	769/12347	0.995793	0.999953	0.995169	Nt5dc3/Cdk6/Chl1/Clcn5/Csf2/Slc3a2/Ptprf/Sema7a/Eif4g1/Socs2/Tex2/Ahctf1/Ccdc102a/Zeb2/Nup54/Chsy1/Pilrb2/Chst11/Bzw2/Med27/Lzic/Manf/Rnf19b/Las1l	24
KMCATNNWGGA_UNKNOWN	KMCATNNWGGA_UNKNOWN	5/1341	86/12347	0.963945	0.99983	0.922182	Sox12/Pde4d/Gemin4/Apold1/Syncrip	5	EN1_01	EN1_01	3/731	106/12347	0.954579	0.998595	0.878833	Cd55/Ube2h/Fam53b	3	RTTTNNNYTGGM_UNKNOWN	RTTTNNNYTGGM_UNKNOWN	2/610	151/12347	0.995942	0.999953	0.995169	Id2/Tmem97	2
TTTNNANAGCYR_UNKNOWN	TTTNNANAGCYR_UNKNOWN	9/1341	135/12347	0.96433	0.99983	0.922182	Gpm6b/Mxi1/Ets1/Hist3h2a/Hist2h2be/Cldn10/Hist1h2bc/Usp46/Hist3h2ba	9	OCT1_03	OCT1_03	8/731	222/12347	0.956032	0.998595	0.878833	Bach2/Zfp36l1/Cdkn2c/Ctnnd2/Tbx6/Nr1d1/Foxn3/Fam53b	8	GFI1_01	GFI1_01	5/610	259/12347	0.996564	0.999953	0.995169	Id2/Prep/Top1/Abcf2/Nol4l	5
CGTSACG_PAX3_B	CGTSACG_PAX3_B	10/1341	147/12347	0.964871	0.99983	0.922182	Pnrc1/Cdkn1a/Eif4e/Gtf2h1/Stxbp1/Xbp1/Zeb2/Zbtb20/Bcl11b/Sfxn3	10	MYCMAX_01	MYCMAX_01	9/731	248/12347	0.961763	0.999534	0.879659	Gpm6b/Stmn1/Mxd4/Tet2/Dirc2/Wipi1/Cyp2d22/Slc43a1/Tmem108	9	RYTGCNWTGGNR_UNKNOWN	RYTGCNWTGGNR_UNKNOWN	1/610	113/12347	0.996824	0.999953	0.995169	Dusp3	1
CACBINDINGPROTEIN_Q6	CACBINDINGPROTEIN_Q6	18/1341	238/12347	0.965849	0.99983	0.922182	Acvr1b/Acvrl1/Atf3/Chl1/Kpnb1/Itga6/Map1a/Sept4/Eif4g1/Sdc1/Inpp4a/Rab6b/Zfp385a/Klf13/Fbxo36/Zfp579/Ptms/Cluh	18	MYC_Q2	MYC_Q2	6/731	182/12347	0.962439	0.999534	0.879659	Zmym6/Macrod1/Stmn1/Plekha6/Slc43a1/Bcl9l	6	MZF1_02	MZF1_02	4/610	230/12347	0.997021	0.999953	0.995169	Gart/Ptprf/Utp18/Mrps18b	4
GRE_C	GRE_C	8/1341	124/12347	0.966283	0.99983	0.922182	Prdm1/Cdkn2c/Mt2/Ikzf2/Lrrc8a/Fry/Rragd/Txnip	8	NKX3A_01	NKX3A_01	8/731	228/12347	0.963994	0.999534	0.879659	Hp1bp3/Kit/Sptb/Trib2/Thra/Tob1/Nphp4/Ier5l	8	AREB6_01	AREB6_01	5/610	265/12347	0.997255	0.999953	0.995169	Slc16a6/Yars/Tuba4a/Slc4a11/Manf	5
TGATTTRY_GFI1_01	TGATTTRY_GFI1_01	22/1341	283/12347	0.967693	0.99983	0.922182	Iars/Tspan9/Gpr18/Ccng2/Ctla4/Cd36/Esr1/Kcna3/Lif/Arhgap4/Sox4/Trerf1/Nmnat2/Sh3bp5/Emilin2/Gemin4/Crim1/Gria3/Zbtb20/Fbxo32/Foxn3/Nipal3	22	USF_01	USF_01	9/731	253/12347	0.967477	0.999534	0.879659	Aldh6a1/Slc12a6/Stmn1/Dusp1/Dirc2/Plekha6/Armcx6/Zfp318/Tmem108	9	TITF1_Q3	TITF1_Q3	4/610	234/12347	0.997457	0.999953	0.995169	Odc1/Dyrk3/Zeb2/Sytl2	4
PBX1_02	PBX1_02	8/1341	126/12347	0.970318	0.99983	0.922182	Zfp36l1/Ccnd2/Ccng1/Lif/Slc2a3/Tfdp2/Trib2/Thra	8	TTCYRGAA_UNKNOWN	TTCYRGAA_UNKNOWN	12/731	319/12347	0.969022	0.999534	0.879659	Bcl6/Camk2b/Esr1/Kcnh2/Sept4/Pigv/Plscr4/Ipcef1/Gdpd3/Pgm2/Btbd11/Sfxn3	12	AAAYRNCTG_UNKNOWN	AAAYRNCTG_UNKNOWN	8/610	364/12347	0.997814	0.999953	0.995169	Bcl2l1/Apobr/Map6/Sema6d/Zmat3/Ppp2r3a/Nup54/Manf	8
ACAWNRNSRCGG_UNKNOWN	ACAWNRNSRCGG_UNKNOWN	3/1341	62/12347	0.970905	0.99983	0.922182	Eif4g2/Trib2/Nol4l	3	RACTNNRTTTNC_UNKNOWN	RACTNNRTTTNC_UNKNOWN	3/731	116/12347	0.971286	0.999534	0.879659	Adam22/Pde6d/Pou2af1	3	CTTTGT_LEF1_Q2	CTTTGT_LEF1_Q2	71/610	1923/12347	0.998133	0.999953	0.995169	Slc35b1/Apex1/Atf4/Atp6v0a1/Bcl2l1/Cdc25a/Cdk6/Chl1/Clcn5/Ehd1/Eif4g2/Eomes/F2r/Ftl1/Gcnt2/Hnrnpab/Hsph1/Hyal2/Kpnb1/Ajuba/Xcl1/Lrp8/Myo10/Nfil3/Odc1/Psme3/Rbpj/Sema7a/Slc16a1/Eif4g1/Sdc1/Sema6d/Diexf/Tex2/Top1/Tnfsf10/Ddx31/Mat2a/Dcun1d3/Ppp2r3a/Vash1/Zeb2/Wdr3/Phlda3/Zfp385a/Txnrd1/Crim1/Uchl3/Timm23/Gria3/Set/Mycbp/Syncrip/Tacc2/Eif1ax/Bzw2/Mrps18b/Mtfr1/Tmem39a/Enoph1/Rpl34/Tmem109/Med27/Dab2…	71
RTTTNNNYTGGM_UNKNOWN	RTTTNNNYTGGM_UNKNOWN	10/1341	151/12347	0.972265	0.99983	0.922182	Atp1b1/Esr1/Id2/Rfx3/Atp10d/Pcyt1b/Tmem97/Ptms/2310022B05Rik/Trat1	10	YY1_02	YY1_02	8/731	235/12347	0.971624	0.999534	0.879659	Cdkn2c/Dyrk1b/Rasgrp2/Tet2/Pigv/Tapt1/Bcl11b/Rasl11b	8	PITX2_Q2	PITX2_Q2	4/610	243/12347	0.998224	0.999953	0.995169	Prdm1/Gadd45g/Rmdn2/Dlc1	4
GABP_B	GABP_B	19/1341	255/12347	0.974242	0.99983	0.922182	Ddx1/Slc39a6/Wdr74/Galnt10/Ranbp1/Tbx6/Phldb3/Lrrc29/BC048403/Eif5a/Apold1/Tomm40/Lsr/Fbxo36/Myo19/Zkscan14/Rpl34/Ebna1bp2/Lzic	19	HNF1_01	HNF1_01	8/731	238/12347	0.974418	0.999534	0.879659	Mmp11/Msh5/Npas2/Sema4g/Add3/Zbtb20/Zbtb4/Ralgps2	8	CDX2_Q5	CDX2_Q5	4/610	244/12347	0.998294	0.999953	0.995169	Prdm1/Asb2/Nkrf/Sytl2	4
ELK1_02	ELK1_02	18/1341	245/12347	0.975622	0.99983	0.922182	Wdr74/Bcl2l1/Gart/Ggt7/Eif4g1/Tbx6/Tcf7/Mars/Lrrc29/Eif5a/Apold1/Iqck/Sco1/Tomm40/Fbxo36/Senp7/Ddias/Ipo4	18	COUP_DR1_Q6	COUP_DR1_Q6	8/731	239/12347	0.975292	0.999534	0.879659	Fbln1/Insr/Mttp/Palm/Rnf144b/Nyap1/Iffo1/Ypel3	8	AACTTT_UNKNOWN	AACTTT_UNKNOWN	68/610	1862/12347	0.998366	0.999953	0.995169	Pwwp2b/Gldc/Slc16a6/Tspan9/Atf3/Prdm1/Cdk6/Cish/Socs1/Ddx3x/Eif4e/Eomes/Elmo1/Ptk2/Fkbp4/Fosl1/Gpr65/Hsph1/Id2/Ajuba/Lmna/Lrp8/Pde1a/Prep/Ptprf/Larp4/Spp1/Eif4g1/Sema6d/Socs2/Utp18/Tnf/Top1/Tnfsf10/Xbp1/Etf1/Pprc1/Sesn2/Ppp2r3a/Zeb2/Nup54/Abcf2/Nol4l/Crim1/Stk39/Blcap/Gria3/Hsd17b12/Xpo4/Chst11/Nek6/Smoc1/Eif1ax/Rpl34/Prpf31/Usp46/Isyna1/Nup93/Dus4l/Neto2/Mrpl47/Manf/Rnf19b/Ipo4/Car12/Zfp202/Sytl…	68
NCX_01	NCX_01	12/1341	178/12347	0.977396	0.99983	0.922182	Runx1/Cideb/Eomes/Esr1/Rfx3/Thra/Lrrc8a/Zcwpw1/Cacna2d2/Sesn3/Emc9/Immp2l	12	ACAWNRNSRCGG_UNKNOWN	ACAWNRNSRCGG_UNKNOWN	1/731	62/12347	0.977484	0.999534	0.879659	Trib2	1	FAC1_01	FAC1_01	3/610	214/12347	0.998651	0.999953	0.995169	Slc7a3/Tnfrsf8/Nol4l	3
CART1_01	CART1_01	15/1341	215/12347	0.980081	0.99983	0.922182	Yars/Arrb1/Bcl6/Prdm1/Cdkn2c/Hp1bp3/Itpr3/Rfx3/Sox4/Sptb/Tcp11l2/Zfp362/Plekha6/Nphp4/Nol4l	15	NRF2_01	NRF2_01	9/731	265/12347	0.978177	0.999534	0.879659	Elk4/Arhgap4/Fyco1/Rras/Tcf7/Phldb3/Lrrc29/Ing4/Lsr	9	CART1_01	CART1_01	3/610	215/12347	0.998707	0.999953	0.995169	Yars/Prdm1/Nol4l	3
GTGACGY_E4F1_Q6	GTGACGY_E4F1_Q6	56/1341	658/12347	0.982591	0.99983	0.922182	Noc4l/Grwd1/Pnrc1/Ccnd2/Ccni/Cdkn1a/Ddx3x/Dst/Phc1/Elk4/Tsc22d3/Kcna2/Lrp8/Pfdn2/Prkar2a/Psme3/Dusp1/Ell2/St8sia4/Ggt7/Syngr3/Cntrob/Thra/Dhx29/Ube2h/Umps/Vamp2/Xbp1/Nmnat2/Zer1/Gnl2/Blvrb/Pfas/Dusp5/Zeb2/Letm2/Eif5a/Armcx6/Ing4/Rundc3a/Tomm40/Nop58/Zbtb20/Bcl11b/Cmss1/Map1lc3a/Mrps18b/Smim14/Rere/Ddx51/Nolc1/Adpgk/Spata2l/Arl4d/Ptov1/Sfxn3	56	ELK1_02	ELK1_02	8/731	245/12347	0.979986	0.999534	0.879659	Ggt7/Tbx6/Tcf7/Lrrc29/Apold1/Iqck/Fbxo36/Senp7	8	FREAC2_01	FREAC2_01	4/610	251/12347	0.998713	0.999953	0.995169	Prdm1/Cdkn1a/Elmo1/Id2	4
GCCATNTTG_YY1_Q6	GCCATNTTG_YY1_Q6	33/1341	417/12347	0.983022	0.99983	0.922182	Rpn1/Cse1l/Apbb1/Aplp1/Atf4/Atp5g1/Bop1/Ccnd2/Cdkn1b/Ddx3x/Dyrk1b/Eif4a1/Eif4g2/Psmc5/Tet2/Syt11/Pigv/Mat2a/Smyd5/Pde4d/Ing4/Syne2/Ftsj3/Rapgef4/Zfp318/Usp14/Mettl16/Wdr77/Utp20/Foxn3/Ubiad1/Manf/Zbtb4	33	YRCCAKNNGNCGC_UNKNOWN	YRCCAKNNGNCGC_UNKNOWN	1/731	65/12347	0.981269	0.999534	0.879659	Tsc22d3	1	NCX_01	NCX_01	2/610	178/12347	0.998823	0.999953	0.995169	Cideb/Eomes	2
CCCNNNNNNAAGWT_UNKNOWN	CCCNNNNNNAAGWT_UNKNOWN	5/1341	98/12347	0.985521	0.99983	0.922182	Actn1/B3galt6/Tiam1/Nob1/Thap3	5	STAT1_02	STAT1_02	8/731	247/12347	0.981359	0.999534	0.879659	Mex3b/Adam22/Ccni/Pde6d/Sox4/Pde4d/Armcx6/Syne1	8	SOX5_01	SOX5_01	4/610	256/12347	0.99895	0.999953	0.995169	Slc35b1/Nfil3/Exosc2/Dusp5	4
TITF1_Q3	TITF1_Q3	16/1341	234/12347	0.986691	0.99983	0.922182	Pls1/Mxi1/Odc1/Rfx3/Tfdp2/Arhgef11/Fam117a/Ube2h/Dyrk3/Zeb2/Add3/Lix1l/Maml3/Afap1/Paqr7/Sytl2	16	BRN2_01	BRN2_01	7/731	234/12347	0.98722	0.999534	0.879659	Dnah8/Fos/Nfia/Npas2/Ctnnd2/Tob1/Fam53b	7	CATRRAGC_UNKNOWN	CATRRAGC_UNKNOWN	1/610	135/12347	0.99897	0.999953	0.995169	Eif4g2	1
TATA_C	TATA_C	20/1341	280/12347	0.986901	0.99983	0.922182	Adtrp/Atf3/Prdm1/Bnip3/Cd24a/Ccr7/Epas1/H2afx/Kcna3/Mt3/Pa2g4/Endou/Tob1/Gadd45g/Stk39/Bcl11b/Fbxo36/Mrps18b/Calcoco1/Rasl11b	20	GGAANCGGAANY_UNKNOWN	GGAANCGGAANY_UNKNOWN	2/731	106/12347	0.988349	0.999534	0.879659	Gys1/Rras	2	TTTNNANAGCYR_UNKNOWN	TTTNNANAGCYR_UNKNOWN	1/610	135/12347	0.99897	0.999953	0.995169	Usp46	1
ACTWSNACTNY_UNKNOWN	ACTWSNACTNY_UNKNOWN	5/1341	103/12347	0.990251	0.99983	0.922182	Grwd1/Fyco1/Slc38a9/Rcn3/Cep97	5	STAT3_02	STAT3_02	3/731	144/12347	0.992491	0.999534	0.879659	Nr1d1/Trib2/Ptms	3	HNF1_01	HNF1_01	3/610	238/12347	0.999523	0.999953	0.995169	Afp/Slc39a14/Nol4l	3
NKX3A_01	NKX3A_01	15/1341	228/12347	0.990281	0.99983	0.922182	Atp2a2/Hp1bp3/Ifng/Kit/Lmna/Larp4/Sptb/Trib2/Thra/Tob1/Slc35c2/Zeb2/Nphp4/Dlc1/Ier5l	15	GCCATNTTG_YY1_Q6	GCCATNTTG_YY1_Q6	14/731	417/12347	0.994345	0.999534	0.879659	Apbb1/Aplp1/Cdkn1b/Dyrk1b/Tet2/Syt11/Pigv/Pde4d/Ing4/Syne2/Rapgef4/Zfp318/Foxn3/Zbtb4	14	AP3_Q6	AP3_Q6	3/610	241/12347	0.999582	0.999953	0.995169	Gsr/Eif4g1/Rnf19b	3
HNF6_Q6	HNF6_Q6	15/1341	229/12347	0.99082	0.99983	0.922182	Runx1/Ccnd2/Lta/Sox4/Fam83f/Thra/Tnf/Tob1/Vldlr/Mat2a/Ssh3/Necab3/Bcl11b/Rere/Nln	15	GABP_B	GABP_B	7/731	255/12347	0.994376	0.999534	0.879659	Tbx6/Phldb3/Lrrc29/Apold1/Lsr/Fbxo36/Zkscan14	7	IK3_01	IK3_01	2/610	222/12347	0.99985	0.999953	0.995169	Exoc3l/Tnfrsf21	2
GATA1_05	GATA1_05	19/1341	276/12347	0.991048	0.99983	0.922182	Slc14a1/Cacnb3/Cebpb/Eno2/Tsc22d3/Id3/Itga2b/Jun/Palm/Fam117a/Ikzf2/Pigv/Syne2/Zbtb20/Crls1/Rmdn3/Cul9/Skap1/P2ry10	19	CDP_01	CDP_01	1/731	85/12347	0.994515	0.999534	0.879659	Rere	1	GATA1_05	GATA1_05	3/610	276/12347	0.999912	0.999953	0.995169	Cebpb/Crls1/Rmdn3	3
OCT1_03	OCT1_03	14/1341	222/12347	0.993101	0.99983	0.922182	Grwd1/Atp6v0a1/Bach2/Prdm1/Zfp36l1/Cdkn2c/Ajuba/Ctnnd2/Pparg/Tbx6/Nr1d1/Dlc1/Foxn3/Fam53b	14	POU3F2_02	POU3F2_02	7/731	260/12347	0.9954	0.999534	0.879659	Rras/Xylt2/Neil3/Add3/Slc22a17/Cxxc5/Hist1h2bc	7	CAGGTG_E12_Q6	CAGGTG_E12_Q6	85/610	2440/12347	0.999953	0.999953	0.995169	Nt5dc3/Slc16a6/Yars/Unc5b/Coro2a/Ampd2/Npnt/Akap1/Bcl2l1/Prdm1/Hyou1/Cd82/Chl1/Slc29a2/Dmpk/Doc2a/Ehd1/Epas1/Elmo1/Fgr/Fosl1/Hbegf/Hyal2/Ide/Ajuba/Lama5/Lif/Lta/Apobr/Mt3/Neb/Odc1/Tmem199/Rbpj/Serpine2/Larp4/Srm/Sdc1/Slc39a14/Slc16a11/Rhbdf2/Tuba4a/Wnt10b/Pabpc4/Dnajc11/Gadd45g/Dusp5/Zeb2/Hpdl/Kbtbd8/Slc4a11/Polr3e/Eif5a/Mical2/Nol4l/Crim1/Uchl3/Sept11/Uchl5/B4galt5/Syncrip/Tacc2/Rangrf/Smoc1/Asb…	85
CDC5_01	CDC5_01	16/1341	246/12347	0.993177	0.99983	0.922182	Bach2/Bcl6/Cdkn2c/Lmna/Lyn/Mttp/Mxi1/Rora/Sdc1/Tnfsf10/Smtnl2/Zbtb20/Bcl11b/Nek6/1700025G04Rik/Sesn3	16	YY1_Q6	YY1_Q6	6/731	238/12347	0.995962	0.999534	0.879659	Apbb1/Tet2/Syt11/Pigv/Thap3/Zbtb4	6
PPARG_01	PPARG_01	1/1341	44/12347	0.993706	0.99983	0.922182	Smyd5	1	NFMUE1_Q6	NFMUE1_Q6	6/731	239/12347	0.99613	0.999534	0.879659	Apbb1/Rfx3/Cdh23/Vamp2/Bcl11b/Thap3	6
AAAYRNCTG_UNKNOWN	AAAYRNCTG_UNKNOWN	26/1341	364/12347	0.99415	0.99983	0.922182	Bcl2l1/Fgfr1/Tsc22d3/Apobr/Map6/Pou2af1/Sox12/Tfdp2/Fam83f/Sema6d/Phf1/Hid1/Wbp1/Zmat3/Ppp2r3a/Pcyt1b/Nup54/Add3/Hip1r/Rapgef4/Ssbp2/Manf/Sesn3/Fam49a/Kcnip2/Spock2	26	TMTCGCGANR_UNKNOWN	TMTCGCGANR_UNKNOWN	3/731	158/12347	0.996257	0.999534	0.879659	Camk2d/Plod2/Rnf167	3
YY1_Q6	YY1_Q6	15/1341	238/12347	0.994562	0.99983	0.922182	Rpn1/B3galt6/Apbb1/Atf4/Bop1/Eif4a1/Tet2/Syt11/Pigv/Smyd5/Thap3/Wdr77/Ubiad1/Zbtb4/Creld2	15	RCGCANGCGY_NRF1_Q6	RCGCANGCGY_NRF1_Q6	33/731	907/12347	0.999505	0.999997	0.880067	Zmym6/Mapre3/Stk38/Pnrc1/Bckdha/Cacna1b/Ccni/Cxcr4/Fos/Mst1/Jak2/Rtkn2/Oaz2/Cox7a2l/Spint2/Wdr19/Phf1/Cntrob/Nr1d1/Tsc22d1/Pigv/Ssh2/Pgap1/Carf/Ccdc171/Zcwpw1/Stag3/Senp7/Ift80/Pink1/Gpc2/Zbtb4/Tmem108	33
POU3F2_02	POU3F2_02	16/1341	260/12347	0.996999	0.99983	0.922182	Elmo1/Lipg/Lmna/Rbpj/Rras/Utp18/Xylt2/Top1/Neil3/Dusp5/Zeb2/Add3/Nol4l/Slc22a17/Cxxc5/Hist1h2bc	16	SCGGAAGY_ELK1_02	SCGGAAGY_ELK1_02	38/731	1182/12347	0.999997	0.999997	0.880067	Sept10/Dhx57/Bckdha/Cxcr5/Elk4/Amz2/Grcc10/Id3/Il17ra/Lef1/Rras/Ggt7/Tbx6/Tcf7/Ccdc28a/Cntrob/Nmnat2/Zer1/Phldb3/Lrrc29/Map4k2/Ing4/Sidt1/Ccdc171/Zkscan7/Iqck/Fbxl8/Parp8/Lsr/B3galt4/Ctps2/Susd1/Fbxo36/Acyp1/Cul7/Zkscan14/Arel1/Zfp580	38
EN1_01	EN1_01	4/1341	106/12347	0.997799	0.99983	0.922182	Cd55/Eomes/Ube2h/Fam53b	4
BRN2_01	BRN2_01	13/1341	234/12347	0.998519	0.99983	0.922182	Dnah8/Eif4a1/Elmo1/Fos/Fosl1/Nfia/Npas2/Ctnnd2/Tob1/Prpf19/Tacc2/Adpgk/Fam53b	13
AP3_Q6	AP3_Q6	13/1341	241/12347	0.999075	0.99983	0.922182	Slc44a1/Gsr/Cd79b/Mxd4/Rora/Eif4g1/Wbp1/Smox/Rapgef4/Npc2/Pold4/Rnf19b/Hmgn3	13
HNF1_01	HNF1_01	11/1341	238/12347	0.99983	0.99983	0.922182	Afp/Mmp11/Msh5/Npas2/Slc39a14/Sema4g/Add3/Nol4l/Zbtb20/Zbtb4/Ralgps2	11

## Sheet: Day3 HGT Results KEGG
Pairwise Comparison: WT_OT1 vs. Pik3cdE1020_OT1
Starting Population: live, CD62L+ CD44-low CD8+ naïve T cells
Stimulus: OVA peptide (257-264) + splenopcytes
Duration: 72 hours
Analysis Type: HGT
Analysis Database: KEGG
Analysis Package: clusterProfiler
Analysis Input: DEG enriched in WT or mutant	All DEG
Associated Figures: Sup 4E & 4F
DEG_all	Description	GeneRatio	BgRatio	pvalue	p.adjust	qvalue	geneID	Count	DEG_pos_WT_enriched	Description.1	GeneRatio.1	BgRatio.1	pvalue.1	p.adjust.1	qvalue.1	geneID.1	Count.1	DEG_neg_Mutant_enriched	Description.2	GeneRatio.2	BgRatio.2	pvalue.2	p.adjust.2	qvalue.2	geneID.2	Count.2
mmu03008	Ribosome biogenesis in eukaryotes	39/826	116/8601	7.41816e-13	2.29221e-10	1.96776e-10	Mdn1/Ak6/Rexo2/Utp15/Pwp2/Fbl/Ran/Rpp40/Tbl3/Bms1/Utp6/Utp18/Heatr1/Lsg1/Wdr36/Rpp38/Nol6/Gnl2/Dkc1/Wdr3/Imp4/Gnl3/Nhp2/Rpp30/Nop58/Spata5/Rcl1/Nop10/Riok2/Nop56/Nob1/Pop1/Mphosph10/Gar1/Gtpbp4/Wdr43/Wdr75/Nmd3/Nat10	39	mmu04640	Hematopoietic cell lineage	20/428	95/8601	2.99379e-08	7.96368e-06	6.46175e-06	Cd1d1/Cd24a/Cd3g/Cd7/Cd55/Epor/Gp1ba/H2-Ab1/H2-DMa/H2-Oa/H2-Ob/Il3ra/Il6ra/Itga2/Itga2b/Itga4/Itga6/Itgam/Kit/Dntt	20	mmu03008	Ribosome biogenesis in eukaryotes	39/398	116/8601	6.42885e-24	1.76793e-21	1.62413e-21	Mdn1/Ak6/Rexo2/Utp15/Pwp2/Fbl/Ran/Rpp40/Tbl3/Bms1/Utp6/Utp18/Heatr1/Lsg1/Wdr36/Rpp38/Nol6/Gnl2/Dkc1/Wdr3/Imp4/Gnl3/Nhp2/Rpp30/Nop58/Spata5/Rcl1/Nop10/Riok2/Nop56/Nob1/Pop1/Mphosph10/Gar1/Gtpbp4/Wdr43/Wdr75/Nmd3/Nat10	39
mmu04640	Hematopoietic cell lineage	26/826	95/8601	5.57448e-07	8.61258e-05	7.39353e-05	Cd1d1/Cd24a/Cd36/Cd3g/Cd7/Csf1/Csf2/Cd55/Epor/Gp1ba/H2-Ab1/H2-DMa/H2-Oa/H2-Ob/Il2ra/Il3/Il3ra/Il6ra/Itga2/Itga2b/Itga4/Itga6/Itgam/Kit/Dntt/Tnf	26	mmu05412	Arrhythmogenic right ventricular cardiomyopathy (ARVC)	17/428	72/8601	5.53033e-08	7.96368e-06	6.46175e-06	Actn2/Cacna1s/Cacnb1/Cacnb3/Itga2/Itga2b/Itga4/Itga6/Itga7/Itgb7/Lef1/Itgb4/Tcf7/Tcf7l1/Cacna2d4/Cacna2d2/Pkp2	17	mmu03013	RNA transport	35/398	167/8601	2.17771e-14	2.99436e-12	2.7508e-12	Eif2b3/Eif1a/Eif2s1/Eif4a1/Eif4e/Eif4g2/Kpnb1/Ran/Smn1/Rpp40/Eif4g1/Strap/Eif2b1/Gemin5/Thoc1/Rpp38/Pabpc4/Nup54/Prmt5/Gemin4/Eif3b/Ddx20/Rpp30/Eif1ax/Magohb/Rpp14/Gemin6/Pop1/Elac2/Nup35/Nup37/Nup93/Ndc1/Xpot/Nmd3	35
mmu03013	RNA transport	35/826	167/8601	6.52906e-06	0.000672493	0.000577306	Eif2b3/Eif1a/Eif2s1/Eif4a1/Eif4e/Eif4g2/Kpnb1/Ran/Smn1/Rpp40/Eif4g1/Strap/Eif2b1/Gemin5/Thoc1/Rpp38/Pabpc4/Nup54/Prmt5/Gemin4/Eif3b/Ddx20/Rpp30/Eif1ax/Magohb/Rpp14/Gemin6/Pop1/Elac2/Nup35/Nup37/Nup93/Ndc1/Xpot/Nmd3	35	mmu05140	Leishmaniasis	12/428	67/8601	9.77429e-05	0.00938332	0.00761366	C3/Fos/H2-Ab1/H2-DMa/H2-Oa/H2-Ob/Itga4/Itgam/Jak2/Jun/Ncf1/Prkcb	12	mmu00970	Aminoacyl-tRNA biosynthesis	15/398	66/8601	2.25802e-07	2.06985e-05	1.90149e-05	Rars/Iars/Lars/Yars/Eprs/Tars/Hars/Mars/Aars/Farsb/Gars/Farsa/Ears2/Yars2/Nars	15
mmu05412	Arrhythmogenic right ventricular cardiomyopathy (ARVC)	19/826	72/8601	3.24952e-05	0.00251025	0.00215495	Actn2/Atp2a2/Cacna1s/Cacnb1/Cacnb3/Itga2/Itga2b/Itga4/Itga6/Itga7/Itgb7/Lef1/Lmna/Itgb4/Tcf7/Tcf7l1/Cacna2d4/Cacna2d2/Pkp2	19	mmu04672	Intestinal immune network for IgA production	9/428	43/8601	0.00021381	0.0153943	0.012491	Cxcr4/H2-Ab1/H2-DMa/H2-Oa/H2-Ob/Itga4/Itgb7/Tnfsf13b/Tnfrsf13c	9	mmu04115	p53 signaling pathway	13/398	71/8601	1.83999e-05	0.00126499	0.0011621	Bcl2l1/Bid/Ccnd2/Ccng1/Cd82/Cdk6/Cdkn1a/Cdkn2a/Cycs/Zmat3/Sesn2/Gadd45g/Perp	13
mmu04060	Cytokine-cytokine receptor interaction	49/826	296/8601	9.3985e-05	0.00580827	0.00498615	Acvr1b/Acvrl1/Cxcr5/Cxcr2/Cxcr4/Ccr2/Ccr4/Ccr5/Ccr7/Ccr8/Csf1/Csf2/Epor/Fasl/Ifng/Il12rb1/Il13/Il16/Il17ra/Il18/Il2ra/Il3/Il3ra/Il6ra/Il6st/Lif/Xcl1/Lta/Ltb/Il1rl1/Tnfrsf11b/Osm/Prlr/Ccl1/Ccl3/Ccl4/Tnf/Cd27/Tnfrsf8/Tnfrsf9/Tnfsf10/Tnfrsf4/Tnfsf4/Tnfrsf14/Tnfsf13b/Clcf1/Tnfrsf13c/Il24/Tnfrsf21	49	mmu05200	Pathways in cancer	45/428	535/8601	0.000326805	0.018824	0.0152738	Ddb2/Camk2d/Egln1/Adcy6/Birc2/Ar/Axin2/Camk2b/Runx1/Cdkn1b/Cxcr4/Dapk2/Gadd45a/Epor/Esr1/Fgfr1/Fos/Frat1/Gstt1/Igf1r/Il3ra/Il6ra/Il6st/Itga2/Itga2b/Itga6/Jak2/Jun/Kit/Lamb3/Lef1/Prkcb/Plcb4/Rasgrp2/Ret/Mgst2/Frat2/Arhgef11/Tcf7/Tcf7l1/Tert/Akt3/Ets1/E2f2/Plekhg5	45	mmu04060	Cytokine-cytokine receptor interaction	30/398	296/8601	4.0934e-05	0.00225137	0.00206824	Cxcr2/Ccr2/Ccr4/Ccr5/Ccr8/Csf1/Csf2/Fasl/Ifng/Il12rb1/Il13/Il2ra/Il3/Lif/Xcl1/Lta/Il1rl1/Tnfrsf11b/Osm/Ccl1/Ccl3/Ccl4/Tnf/Tnfrsf8/Tnfrsf9/Tnfsf10/Tnfrsf4/Tnfsf4/Il24/Tnfrsf21	30
mmu05200	Pathways in cancer	77/826	535/8601	0.0001544	0.007363	0.00632082	Ddb2/Camk2d/Bcr/Egln1/Adcy6/Birc2/Ar/Axin2/Bcl2l1/Bid/Camk2b/Runx1/Ccnd2/Cdk6/Cdkn1a/Cdkn1b/Cdkn2a/Cdkn2b/Cxcr4/Cycs/Dapk2/Gadd45a/Epas1/Epor/Esr1/F2r/F2rl3/Ptk2/Fasl/Fgfr1/Fos/Frat1/Gstt1/Hras/Hsp90aa1/Ifng/Igf1r/Il12rb1/Il13/Il2ra/Il3/Il3ra/Il6ra/Il6st/Itga2/Itga2b/Itga6/Jak2/Jun/Kit/Lama5/Lamb3/Lef1/Nqo1/Prkcb/Plcb4/Pparg/Ptger3/Rasgrp2/Ret/Mgst2/Frat2/Arhgef11/Tcf7/Tcf7l1/Tert/Hsp90b1/Wnt10b/…	77	mmu05414	Dilated cardiomyopathy (DCM)	13/428	90/8601	0.000472621	0.0226858	0.0184074	Adcy6/Cacna1s/Cacnb1/Cacnb3/Itga2/Itga2b/Itga4/Itga6/Itga7/Itgb7/Itgb4/Cacna2d4/Cacna2d2	13	mmu00670	One carbon pool by folate	6/398	19/8601	0.000153364	0.0070292	0.00645745	Shmt2/Atic/Mthfd1/Gart/Mthfd2/Shmt1	6
mmu00230	Purine metabolism	27/826	136/8601	0.000190628	0.007363	0.00632082	Ak6/Atic/Ampd2/Adcy6/Adsl/Adssl1/Ak1/Ak2/Aprt/Entpd1/Entpd5/Gart/Gucy2e/Nme1/Pde1a/Pde4a/Pde4b/Pde6d/Pde2a/Ppat/Pfas/Pde4d/Nt5e/Nudt5/Nme6/Hddc3/Pgm2	27	mmu04928	Parathyroid hormone synthesis, secretion and action	14/428	107/8601	0.000805063	0.0305052	0.024752	Gcm2/Arrb1/Adcy6/Fgfr1/Fos/Itpr2/Itpr3/Mmp15/Pde4b/Prkcb/Plcb4/Pld2/Arhgef11/Pde4d	14	mmu00240	Pyrimidine metabolism	10/398	58/8601	0.00028557	0.0112188	0.0103063	Entpd1/Nme1/Umps/Dctd/Ctps/Nme6/Dhodh/Dctpp1/Cad/Uck2	10
mmu04210	Apoptosis	27/826	136/8601	0.000190628	0.007363	0.00632082	Birc2/Atf4/Bcl2l1/Bid/Ctss/Cycs/Gadd45a/Eif2s1/Fasl/Fos/Gzmb/Hras/Il3/Il3ra/Itpr2/Itpr3/Jun/Lmna/Prf1/Sept4/Tnf/Tnfsf10/Tuba4a/Ctso/Akt3/Gadd45g/Dab2ip	27	mmu05323	Rheumatoid arthritis	12/428	84/8601	0.000856293	0.0305052	0.024752	Acp5/Ctla4/Fos/H2-Ab1/H2-DMa/H2-Oa/H2-Ob/Il18/Jun/Ltb/Tnfsf13b/Atp6v1g2	12	mmu01523	Antifolate resistance	7/398	30/8601	0.000347541	0.0119467	0.010975	Shmt2/Atic/Fpgs/Gart/Shmt1/Slc19a1/Tnf	7
mmu04115	p53 signaling pathway	17/826	71/8601	0.00030242	0.0101785	0.00873778	Ddb2/Bcl2l1/Bid/Ccnd2/Ccng1/Ccng2/Cd82/Cdk6/Cdkn1a/Cdkn2a/Cycs/Gadd45a/Zmat3/Sesn2/Gadd45g/Perp/Sesn3	17	mmu04911	Insulin secretion	12/428	86/8601	0.00105921	0.0305052	0.024752	Camk2d/Adcy6/Atp1b1/Cacna1s/Camk2b/Itpr3/Prkcb/Plcb4/Vamp2/Rapgef4/Kcnmb4/Trpm4	12	mmu00230	Purine metabolism	16/398	136/8601	0.000521129	0.014331	0.0131654	Ak6/Atic/Ampd2/Adsl/Ak1/Ak2/Aprt/Entpd1/Gart/Nme1/Pde1a/Pde4a/Ppat/Pfas/Nudt5/Nme6	16
mmu05310	Asthma	9/826	25/8601	0.000329401	0.0101785	0.00873778	Ms4a2/Fcer1g/H2-Ab1/H2-DMa/H2-Oa/H2-Ob/Il13/Il3/Tnf	9	mmu05410	Hypertrophic cardiomyopathy (HCM)	12/428	86/8601	0.00105921	0.0305052	0.024752	Cacna1s/Cacnb1/Cacnb3/Itga2/Itga2b/Itga4/Itga6/Itga7/Itgb7/Itgb4/Cacna2d4/Cacna2d2	12	mmu04210	Apoptosis	16/398	136/8601	0.000521129	0.014331	0.0131654	Atf4/Bcl2l1/Bid/Cycs/Eif2s1/Fasl/Gzmb/Hras/Il3/Lmna/Prf1/Tnf/Tnfsf10/Tuba4a/Gadd45g/Dab2ip	16
mmu05323	Rheumatoid arthritis	18/826	84/8601	0.000854807	0.0240123	0.0206135	Acp5/Atp6v0a1/Ctla4/Csf1/Csf2/Fos/H2-Ab1/H2-DMa/H2-Oa/H2-Ob/Ifng/Il18/Jun/Ltb/Ccl3/Tnf/Tnfsf13b/Atp6v1g2	18	mmu05032	Morphine addiction	12/428	92/8601	0.00192053	0.0502831	0.0407999	Arrb1/Adcy6/Cacna1b/Gabre/Gabrr2/Grk4/Oprm1/Pde4b/Prkcb/Pde2a/Pde4d/Gabbr1	12	mmu03020	RNA polymerase	6/398	30/8601	0.00217866	0.0544665	0.0500362	Polr1b/Polr1a/Polr3e/Polr2l/Polr3d/Polr2f	6
mmu00970	Aminoacyl-tRNA biosynthesis	15/826	66/8601	0.00120258	0.0309664	0.0265833	Rars/Iars/Lars/Yars/Eprs/Tars/Hars/Mars/Aars/Farsb/Gars/Farsa/Ears2/Yars2/Nars	15	mmu05224	Breast cancer	16/428	147/8601	0.00256982	0.0571016	0.0463324	Ddb2/Axin2/Gadd45a/Esr1/Fgfr1/Fos/Frat1/Igf1r/Jun/Kit/Lef1/Frat2/Tcf7/Tcf7l1/Akt3/E2f2	16	mmu04664	Fc epsilon RI signaling pathway	9/398	68/8601	0.00388286	0.0845281	0.0776526	Csf2/Fcer1g/Hras/Il13/Il3/Lyn/Tnf/Plcg2/Map2k3	9
mmu00670	One carbon pool by folate	7/826	19/8601	0.00131605	0.0312816	0.0268539	Shmt2/Atic/Mthfd1/Gart/Mthfd2/Shmt1/Amt	7	mmu04512	ECM-receptor interaction	11/428	83/8601	0.0025775	0.0571016	0.0463324	Gp1ba/Itga2/Itga2b/Itga4/Itga6/Itga7/Itgb7/Lamb3/Itgb4/Sdc4/Sv2a	11	mmu04630	JAK-STAT signaling pathway	16/398	165/8601	0.00399587	0.0845281	0.0776526	Bcl2l1/Ccnd2/Cdkn1a/Cish/Socs1/Csf2/Hras/Ifng/Il12rb1/Il13/Il2ra/Il3/Lif/Osm/Socs2/Il24	16
mmu04068	FoxO signaling pathway	24/826	132/8601	0.00156153	0.0340864	0.0292617	Bcl6/Bnip3/Ccnd2/Ccng2/Cdkn1a/Cdkn1b/Cdkn2b/Cdkn2d/Plk3/Gadd45a/S1pr1/S1pr4/Fasl/Hras/Prmt1/Igf1r/Insr/Klf2/Sod2/Tnfsf10/Akt3/Gadd45g/Irs2/Fbxo32	24	mmu04725	Cholinergic synapse	13/428	113/8601	0.00391883	0.074357	0.0603335	Camk2d/Chrnb2/Adcy6/Cacna1b/Cacna1s/Camk2b/Fos/Itpr2/Itpr3/Jak2/Prkcb/Plcb4/Akt3	13	mmu03018	RNA degradation	10/398	83/8601	0.00476725	0.0936425	0.0860257	Hspd1/Hspa9/Ttc37/Exosc2/Pabpc4/Lsm7/Exosc7/Exosc1/Exosc6/Dis3	10
mmu00532	Glycosaminoglycan biosynthesis - chondroitin sulfate / dermatan sulfate	7/826	20/8601	0.00185885	0.0340864	0.0292617	B3galt6/Xylt2/Xylt1/Chsy1/Ust/Chst11/Chst15	7	mmu04659	Th17 cell differentiation	12/428	102/8601	0.0045732	0.074357	0.0603335	Runx1/Cd3g/Fos/H2-Ab1/H2-DMa/H2-Oa/H2-Ob/Il6ra/Il6st/Jak2/Jun/Rora	12	mmu01100	Metabolic pathways	79/398	1310/8601	0.00653872	0.114277	0.104982	Ak6/Rpn1/Gldc/Eprs/Cth/Shmt2/Atic/Mthfd1/Ampd2/Gusb/Adsl/Ak1/Ak2/B3galt6/Aprt/Atp5g1/Atp6v0a1/Bcat1/Acsl1/Fasn/Fpgs/Gart/Gcnt1/Gcnt2/Hyal2/Lama5/Lipg/Alad/Galnt10/Mthfd2/Nme1/Odc1/Pemt/Prodh/Ptgs1/Shmt1/St6galnac4/Srm/Alg3/Acsl6/Gcnt4/Umps/Ppat/Mat2a/Plcg2/Pfas/Chsy1/Asns/Srr/Idi1/Dctd/Ugt1a7c/Ctps/Coq5/B4galt2/Nme6/B4galt5/Hsd17b12/Ptges3/Aldh18a1/Dhodh/Cndp2/Dctpp1/Crls1/Mtap/Lap3/Lipt2/Ears2/I…	79
mmu00630	Glyoxylate and dicarboxylate metabolism	9/826	31/8601	0.00191958	0.0340864	0.0292617	Gldc/Shmt2/Shmt1/Glyctk/Amt/Acss2/Gcsh/Acss1/Afmid	9	mmu04922	Glucagon signaling pathway	12/428	102/8601	0.0045732	0.074357	0.0603335	Camk2d/Phka2/Pygl/Camk2b/Gys1/Itpr2/Itpr3/Ldhb/Plcb4/Pygm/Akt3/Pgam2	12	mmu00450	Selenocompound metabolism	4/398	17/8601	0.00664885	0.114277	0.104982	Cth/Mars/Txnrd3/Txnrd1	4
mmu05216	Thyroid cancer	10/826	37/8601	0.0019821	0.0340864	0.0292617	Ddb2/Cdkn1a/Gadd45a/Hras/Lef1/Pparg/Ret/Tcf7/Tcf7l1/Gadd45g	10	mmu04925	Aldosterone synthesis and secretion	12/428	102/8601	0.0045732	0.074357	0.0603335	Camk2d/Adcy6/Atp1b1/Cacna1s/Camk2b/Itpr2/Itpr3/Prkcb/Prkce/Plcb4/Pde2a/Atp2b4	12	mmu04141	Protein processing in endoplasmic reticulum	15/398	163/8601	0.00841844	0.136181	0.125104	Rpn1/Atf4/Hyou1/Calr/Eif2s1/Hspa5/Hsph1/Hsp90aa1/Bag2/Hsp90b1/Xbp1/Nsfl1c/Hspbp1/Lman1/Pdia6	15
mmu04512	ECM-receptor interaction	17/826	83/8601	0.00198561	0.0340864	0.0292617	Npnt/Cd36/Gp1ba/Itga2/Itga2b/Itga4/Itga6/Itga7/Itgb7/Lama5/Lamb3/Itgb4/Spp1/Sdc1/Sdc4/Sv2a/Sv2c	17	mmu04912	GnRH signaling pathway	11/428	90/8601	0.004868	0.074357	0.0603335	Camk2d/Adcy6/Cacna1s/Camk2b/Itpr2/Itpr3/Jun/Prkcb/Plcb4/Pld2/Map3k1	11	mmu05014	Amyotrophic lateral sclerosis (ALS)	7/398	52/8601	0.00953064	0.138157	0.12692	Bcl2l1/Bid/Cycs/Slc1a2/Tnf/Map2k3/Tomm40	7
mmu05222	Small cell lung cancer	18/826	92/8601	0.00253873	0.0412878	0.0354438	Ddb2/Birc2/Bcl2l1/Cdk6/Cdkn1a/Cdkn1b/Cdkn2b/Cycs/Gadd45a/Ptk2/Itga2/Itga2b/Itga6/Lama5/Lamb3/Akt3/Gadd45g/E2f2	18	mmu04514	Cell adhesion molecules (CAMs)	17/428	171/8601	0.00492776	0.074357	0.0603335	Alcam/Ctla4/H2-Ab1/H2-DMa/H2-Oa/H2-Ob/H2-Q2/Itga4/Itga6/Itgam/Itgb7/Ntng2/Pecam1/Sell/Selplg/Sdc4/Cldn10	17	mmu00260	Glycine, serine and threonine metabolism	6/398	40/8601	0.00954542	0.138157	0.12692	Gldc/Cth/Shmt2/Shmt1/Srr/Gcsh	6
mmu00240	Pyrimidine metabolism	13/826	58/8601	0.00285231	0.0440683	0.0378307	Entpd1/Entpd5/Nme1/Umps/Nt5e/Dctd/Ctps/Nme6/Ctps2/Dhodh/Dctpp1/Cad/Uck2	13	mmu00500	Starch and sucrose metabolism	6/428	33/8601	0.00516368	0.074357	0.0603335	Pygl/Gys1/Pygm/Pgm2/Gbe1/Ganc	6	mmu00860	Porphyrin and chlorophyll metabolism	6/398	41/8601	0.0107575	0.147916	0.135885	Eprs/Gusb/Alad/Ugt1a7c/Ears2/Cox10	6
mmu00260	Glycine, serine and threonine metabolism	10/826	40/8601	0.00370354	0.054495	0.0467816	Gldc/Cth/Shmt2/Shmt1/Glyctk/Srr/Amt/Pgam2/Gcsh/Tha1	10	mmu00010	Glycolysis / Gluconeogenesis	9/428	67/8601	0.00564577	0.0767623	0.0622852	Aldh2/Aldoc/Eno2/Gapdhs/Ldhb/Pgam2/Acss2/Acss1/Pgm2	9	mmu03050	Proteasome	6/398	46/8601	0.0184809	0.242012	0.222327	Ifng/Psmd7/Psmc5/Psme3/Psmd6/Psmd1	6
mmu05140	Leishmaniasis	14/826	67/8601	0.00396984	0.0557582	0.047866	C3/Fos/H2-Ab1/H2-DMa/H2-Oa/H2-Ob/Ifng/Itga4/Itgam/Jak2/Jun/Ncf1/Prkcb/Tnf	14	mmu04068	FoxO signaling pathway	14/428	132/8601	0.00586378	0.0767623	0.0622852	Bcl6/Bnip3/Ccng2/Cdkn1b/Cdkn2d/Gadd45a/S1pr1/S1pr4/Igf1r/Insr/Klf2/Akt3/Irs2/Fbxo32	14	mmu04650	Natural killer cell mediated cytotoxicity	11/398	118/8601	0.0204557	0.255696	0.234898	Bid/Csf2/Fasl/Fcer1g/Gzmb/Hras/Ifng/Prf1/Tnf/Tnfsf10/Plcg2	11
mmu04062	Chemokine signaling pathway	31/826	200/8601	0.00491971	0.0660953	0.0567399	Pik3r6/Arrb1/Adcy6/Cxcr5/Cxcr2/Cxcr4/Ccr2/Ccr4/Ccr5/Ccr7/Ccr8/Elmo1/Ptk2/Fgr/Grk4/Hck/Hras/Jak2/Xcl1/Lyn/Ncf1/Prkcb/Prkcz/Plcb4/Rasgrp2/Ccl1/Ccl3/Ccl4/Tiam1/Akt3/Prex1	31	mmu05310	Asthma	5/428	25/8601	0.00692852	0.0867571	0.0703951	Ms4a2/H2-Ab1/H2-DMa/H2-Oa/H2-Ob	5	mmu05310	Asthma	4/398	25/8601	0.0264223	0.280325	0.257523	Fcer1g/Il13/Il3/Tnf	4
mmu04928	Parathyroid hormone synthesis, secretion and action	19/826	107/8601	0.00600993	0.0773778	0.0664255	Gcm2/Arrb1/Adcy6/Atf4/Runx2/Cdkn1a/Fgfr1/Fos/Hbegf/Itpr2/Itpr3/Mmp15/Pde4a/Pde4b/Prkcb/Plcb4/Pld2/Arhgef11/Pde4d	19	mmu04015	Rap1 signaling pathway	19/428	209/8601	0.0079803	0.0922682	0.0748668	Adcy6/Fgfr1/Grin1/Igf1r/Insr/Itga2b/Itgam/Kit/Prkcb/Prkcz/Plcb4/Rasgrp2/Rras/Tiam1/Rapgef3/Akt3/Fyb/Rapgef4/Skap1	19	mmu00270	Cysteine and methionine metabolism	6/398	50/8601	0.0268925	0.280325	0.257523	Cth/Bcat1/Srm/Mat2a/Mtap/Enoph1	6
mmu04672	Intestinal immune network for IgA production	10/826	43/8601	0.00643795	0.0791189	0.0679202	Cxcr4/H2-Ab1/H2-DMa/H2-Oa/H2-Ob/Itga4/Itgb7/Tnfsf13b/Icosl/Tnfrsf13c	10	mmu00760	Nicotinate and nicotinamide metabolism	6/428	36/8601	0.0080094	0.0922682	0.0748668	Art2a-ps/Art2b/Bst1/Nmnat2/Nt5e/Qprt	6	mmu00330	Arginine and proline metabolism	6/398	50/8601	0.0268925	0.280325	0.257523	Odc1/Prodh/Srm/Aldh18a1/Cndp2/Lap3	6
mmu05145	Toxoplasmosis	19/826	108/8601	0.00665726	0.0791189	0.0679202	Pik3r6/Ppif/Birc2/Bcl2l1/Socs1/Ccr5/Cycs/H2-Ab1/H2-DMa/H2-Oa/H2-Ob/Ifng/Itga6/Jak2/Lama5/Lamb3/Tnf/Akt3/Map2k3	19	mmu05321	Inflammatory bowel disease (IBD)	8/428	59/8601	0.00838838	0.0929174	0.0753935	H2-Ab1/H2-DMa/H2-Oa/H2-Ob/Il18/Jun/Rora/Nod2	8	mmu01230	Biosynthesis of amino acids	8/398	78/8601	0.0271908	0.280325	0.257523	Cth/Shmt2/Bcat1/Shmt1/Mat2a/Asns/Aldh18a1/Idh3a	8
mmu05321	Inflammatory bowel disease (IBD)	12/826	59/8601	0.00921328	0.105441	0.0905164	H2-Ab1/H2-DMa/H2-Oa/H2-Ob/Ifng/Il12rb1/Il13/Il18/Jun/Rora/Tnf/Nod2	12	mmu05216	Thyroid cancer	6/428	37/8601	0.0091686	0.0977984	0.079354	Ddb2/Gadd45a/Lef1/Ret/Tcf7/Tcf7l1	6	mmu05145	Toxoplasmosis	10/398	108/8601	0.0275228	0.280325	0.257523	Pik3r6/Ppif/Bcl2l1/Socs1/Ccr5/Cycs/Ifng/Lama5/Tnf/Map2k3	10
mmu05414	Dilated cardiomyopathy (DCM)	16/826	90/8601	0.0110376	0.118263	0.101524	Adcy6/Atp2a2/Cacna1s/Cacnb1/Cacnb3/Itga2/Itga2b/Itga4/Itga6/Itga7/Itgb7/Lmna/Itgb4/Tnf/Cacna2d4/Cacna2d2	16	mmu00620	Pyruvate metabolism	6/428	38/8601	0.0104429	0.107412	0.0871549	Aldh2/Ldhb/Ldhd/Acss2/Acyp1/Acss1	6	mmu04668	TNF signaling pathway	10/398	110/8601	0.0307543	0.302051	0.277482	Atf4/Cebpb/Csf1/Csf2/Lif/Lta/Tnf/Map2k3/Dab2ip/Mlkl	10
mmu05214	Glioma	14/826	75/8601	0.0110991	0.118263	0.101524	Ddb2/Camk2d/Camk2b/Cdk6/Cdkn1a/Cdkn2a/Gadd45a/Hras/Igf1r/Prkcb/Plcg2/Akt3/Gadd45g/E2f2	14	mmu04010	MAPK signaling pathway	24/428	294/8601	0.0114411	0.111526	0.0904928	Arrb1/Cacna1b/Cacna1s/Cacnb1/Cacnb3/Cdc25b/Gadd45a/Elk4/Fgfr1/Fos/Igf1r/Insr/Jun/Kit/Stmn1/Prkcb/Dusp1/Rasgrp2/Rras/Akt3/Map3k1/Map4k2/Cacna2d4/Cacna2d2	24	mmu05169	Epstein-Barr virus infection	17/398	230/8601	0.0378884	0.339015	0.311439	Bid/Calr/Ccnd2/Entpd1/Cdk6/Cdkn1a/Cycs/Lyn/Psmd7/Psmc5/Rbpj/Tnf/Plcg2/Gadd45g/Map2k3/Psmd6/Psmd1	17
mmu05225	Hepatocellular carcinoma	26/826	171/8601	0.0120927	0.121992	0.104725	Ddb2/Axin2/Bcl2l1/Cdk6/Cdkn1a/Cdkn2a/Gadd45a/Frat1/Gstt1/Hras/Igf1r/Lef1/Nqo1/Prkcb/Mgst2/Frat2/Tcf7/Tcf7l1/Tert/Wnt10b/Txnrd3/Plcg2/Akt3/Gadd45g/E2f2/Txnrd1	26	mmu05322	Systemic lupus erythematosus	14/428	143/8601	0.0116173	0.111526	0.0904928	Actn1/C3/H2-Ab1/H2-DMa/H2-Oa/H2-Ob/H2afx/H2afy/Hist3h2a/Hist2h2be/Hist1h2bc/C8g/H2afv/Hist3h2ba	14	mmu00512	Mucin type O-glycan biosynthesis	4/398	28/8601	0.0383903	0.339015	0.311439	Gcnt1/Galnt10/Gcnt4/B4galt5	4
mmu04612	Antigen processing and presentation	16/826	91/8601	0.0122387	0.121992	0.104725	Calr/Ctss/Hspa5/H2-Ab1/H2-DMa/H2-Oa/H2-Ob/H2-Q2/Hsp90aa1/Hspa4/Ifng/Klrc2/Klrd1/Psme3/Tnf/Psme2b	16	mmu04934	Cushing syndrome	15/428	159/8601	0.0126696	0.117705	0.0955058	Camk2d/Aipl1/Adcy6/Axin2/Cacna1s/Camk2b/Cdkn1b/Cdkn2c/Itpr2/Itpr3/Lef1/Plcb4/Tcf7/Tcf7l1/E2f2	15	mmu05203	Viral carcinogenesis	17/398	231/8601	0.0392322	0.339015	0.311439	Atf4/Ccnd2/Cdk6/Cdkn1a/Cdkn2a/Cdkn2b/Ccr4/Ccr5/Ccr8/Ddx3x/Gtf2h1/Hras/Lyn/Ranbp1/Rbpj/Mrps18b/Gtf2e1	17
mmu01100	Metabolic pathways	148/826	1310/8601	0.0147987	0.1429	0.122673	Ak6/Rpn1/Gldc/Pld4/Aldh6a1/Eprs/Haao/Cth/Shmt2/B3gnt5/Atic/Mthfd1/Ampd2/Gusb/Pygl/Acp5/Impa2/Adsl/Adssl1/Ak1/Ak2/Aldh2/Aldoc/B3galt6/Aprt/Art2a-ps/Art2b/Atp5g1/Atp6v0a1/Bcat1/Bckdha/Bst1/Dgka/Eno2/Acsl1/Fasn/Fpgs/Gapdhs/Gart/Gcnt1/Gcnt2/B4galt1/Gys1/Hexb/Hpse/Hyal2/Khk/Lama5/Ldhb/Lipg/Alad/Cyp4f13/Galnt10/Mthfd2/Nme1/Odc1/Pafah1b3/Pemt/Plcb4/Pld2/Inpp5k/Prodh/Ptgs1/Pts/Pygm/Shmt1/St6gal1/St6galna…	148	mmu04970	Salivary secretion	9/428	78/8601	0.014925	0.12239	0.099308	Adcy6/Atp1b1/Bst1/Itpr2/Itpr3/Prkcb/Plcb4/Vamp2/Atp2b4	9	mmu04216	Ferroptosis	5/398	41/8601	0.039449	0.339015	0.311439	Acsl1/Ftl1/Slc3a2/Slc39a14/Acsl6	5
mmu05202	Transcriptional misregulation in cancer	27/826	183/8601	0.0155856	0.145938	0.125281	Ddb2/Bcl2l1/Bcl6/Runx2/Runx1/Ccnd2/Cdkn1a/Cdkn1b/Cdkn2c/Cebpb/Csf2/Gadd45a/Elk4/Ptk2/Gzmb/Id2/Igf1r/Il3/Itgam/Itgb7/Klf3/Pparg/Gadd45g/Gria3/Baiap3/Nupr1/Bcl11b	27	mmu04066	HIF-1 signaling pathway	11/428	105/8601	0.0150251	0.12239	0.099308	Camk2d/Egln1/Camk2b/Cdkn1b/Eno2/Igf1r/Il6ra/Insr/Prkcb/Pdk1/Akt3	11	mmu04940	Type I diabetes mellitus	7/398	70/8601	0.0422796	0.34756	0.319289	Fasl/Gzmb/Hspd1/Ifng/Lta/Prf1/Tnf	7
mmu05410	Hypertrophic cardiomyopathy (HCM)	15/826	86/8601	0.0160795	0.146134	0.12545	Atp2a2/Cacna1s/Cacnb1/Cacnb3/Itga2/Itga2b/Itga4/Itga6/Itga7/Itgb7/Lmna/Itgb4/Tnf/Cacna2d4/Cacna2d2	15	mmu04261	Adrenergic signaling in cardiomyocytes	14/428	148/8601	0.0153762	0.12239	0.099308	Camk2d/Adcy6/Atp1b1/Cacna1s/Cacnb1/Cacnb3/Camk2b/Plcb4/Rapgef3/Akt3/Cacna2d4/Atp2b4/Rapgef4/Cacna2d2	14	mmu04062	Chemokine signaling pathway	15/398	200/8601	0.0442168	0.34756	0.319289	Pik3r6/Cxcr2/Ccr2/Ccr4/Ccr5/Ccr8/Elmo1/Ptk2/Fgr/Hras/Xcl1/Lyn/Ccl1/Ccl3/Ccl4	15
mmu05166	Human T-cell leukemia virus 1 infection	34/826	246/8601	0.0186549	0.164696	0.141385	Adcy6/Atf4/Bcl2l1/Tspo/Calr/Ccnd2/Cd3g/Cdkn1a/Cdkn2a/Cdkn2b/Cdkn2c/Csf2/Elk4/Fos/Fosl1/H2-Ab1/H2-DMa/H2-Oa/H2-Ob/H2-Q2/Hras/Il2ra/Jun/Lta/Ran/Ranbp1/Tert/Tnf/Zfp36/Akt3/Ets1/E2f2/Map3k1/Tnfrsf13c	34	mmu00532	Glycosaminoglycan biosynthesis - chondroitin sulfate / dermatan sulfate	4/428	20/8601	0.0155227	0.12239	0.099308	Xylt2/Xylt1/Ust/Chst15	4	mmu05202	Transcriptional misregulation in cancer	14/398	183/8601	0.0442349	0.34756	0.319289	Bcl2l1/Runx2/Ccnd2/Cdkn1a/Cebpb/Csf2/Ptk2/Gzmb/Id2/Il3/Pparg/Gadd45g/Gria3/Nupr1	14
mmu05152	Tuberculosis	26/826	178/8601	0.0195847	0.16598	0.142487	Camk2d/Atp6v0a1/Bid/C3/Camk2b/Cebpb/Plk3/Ctss/Cycs/Fcer1g/H2-Ab1/H2-DMa/H2-Oa/H2-Ob/Hspd1/Hspa9/Ifng/Il18/Itgam/Jak2/Lsp1/Tlr1/Tlr6/Tnf/Akt3/Nod2	26	mmu05222	Small cell lung cancer	10/428	92/8601	0.0157155	0.12239	0.099308	Ddb2/Birc2/Cdkn1b/Gadd45a/Itga2/Itga2b/Itga6/Lamb3/Akt3/E2f2	10	mmu00630	Glyoxylate and dicarboxylate metabolism	4/398	31/8601	0.0529922	0.404802	0.371875	Gldc/Shmt2/Shmt1/Gcsh	4
mmu05169	Epstein-Barr virus infection	32/826	230/8601	0.0201911	0.16598	0.142487	Ddb2/Bid/Calr/Ccnd2/Entpd1/Cd3g/Cdk6/Cdkn1a/Cdkn1b/Cycs/Gadd45a/H2-Ab1/H2-DMa/H2-Oa/H2-Ob/H2-Q2/Jun/Lyn/Psmd7/Psmc5/Rbpj/Tnf/Plcg2/Akt3/Gadd45g/Oas1b/E2f2/Map2k3/Irf7/Ikbke/Psmd6/Psmd1	32	mmu05152	Tuberculosis	16/428	178/8601	0.0157238	0.12239	0.099308	Camk2d/C3/Camk2b/Ctss/H2-Ab1/H2-DMa/H2-Oa/H2-Ob/Il18/Itgam/Jak2/Lsp1/Tlr1/Tlr6/Akt3/Nod2	16	mmu00061	Fatty acid biosynthesis	3/398	19/8601	0.0549508	0.408418	0.375198	Acsl1/Fasn/Acsl6	3
mmu01523	Antifolate resistance	7/826	30/8601	0.020949	0.16598	0.142487	Shmt2/Atic/Fpgs/Gart/Shmt1/Slc19a1/Tnf	7	mmu00630	Glyoxylate and dicarboxylate metabolism	5/428	31/8601	0.0173596	0.124539	0.101051	Glyctk/Amt/Acss2/Acss1/Afmid	5	mmu04657	IL-17 signaling pathway	8/398	91/8601	0.059142	0.419256	0.385154	Cebpb/Csf2/Fosl1/Hsp90aa1/Ifng/Il13/Tnf/Hsp90b1	8
mmu03020	RNA polymerase	7/826	30/8601	0.020949	0.16598	0.142487	Polr1b/Polr1a/Polr3e/Polr2l/Polr3d/Polr2f/Polr3gl	7	mmu00640	Propanoate metabolism	5/428	31/8601	0.0173596	0.124539	0.101051	Aldh6a1/Bckdha/Ldhb/Acss2/Acss1	5	mmu05220	Chronic myeloid leukemia	7/398	76/8601	0.0611632	0.419256	0.385154	Bcr/Bcl2l1/Cdk6/Cdkn1a/Cdkn2a/Hras/Gadd45g	7
mmu04912	GnRH signaling pathway	15/826	90/8601	0.0236427	0.18264	0.156788	Camk2d/Adcy6/Atf4/Cacna1s/Camk2b/Hbegf/Hras/Itpr2/Itpr3/Jun/Prkcb/Plcb4/Pld2/Map2k3/Map3k1	15	mmu04720	Long-term potentiation	8/428	67/8601	0.0175007	0.124539	0.101051	Camk2d/Camk2b/Grin1/Itpr2/Itpr3/Prkcb/Plcb4/Rapgef3	8	mmu05222	Small cell lung cancer	8/398	92/8601	0.0622942	0.419256	0.385154	Bcl2l1/Cdk6/Cdkn1a/Cdkn2b/Cycs/Ptk2/Lama5/Gadd45g	8
mmu05220	Chronic myeloid leukemia	13/826	76/8601	0.0278162	0.209639	0.179966	Ddb2/Bcr/Bcl2l1/Runx1/Cdk6/Cdkn1a/Cdkn1b/Cdkn2a/Gadd45a/Hras/Akt3/Gadd45g/E2f2	13	mmu04024	cAMP signaling pathway	18/428	211/8601	0.0177295	0.124539	0.101051	Camk2d/Adcy6/Atp1b1/Cacna1s/Camk2b/Fos/Grin1/Jun/Pde4b/Pld2/Rras/Tiam1/Rapgef3/Akt3/Pde4d/Atp2b4/Gabbr1/Rapgef4	18	mmu00532	Glycosaminoglycan biosynthesis - chondroitin sulfate / dermatan sulfate	3/398	20/8601	0.0625073	0.419256	0.385154	B3galt6/Chsy1/Chst11	3
mmu05143	African trypanosomiasis	8/826	39/8601	0.029374	0.216109	0.18552	F2rl1/Fasl/Ifng/Il18/Prkcb/Plcb4/Tnf/Thop1	8	mmu04931	Insulin resistance	11/428	110/8601	0.0206383	0.140963	0.114378	Pygl/Gys1/Insr/Prkcb/Prkce/Prkcz/Pygm/Tbc1d4/Akt3/Slc27a1/Irs2	11	mmu05200	Pathways in cancer	32/398	535/8601	0.0795628	0.515141	0.473239	Bcr/Bcl2l1/Bid/Ccnd2/Cdk6/Cdkn1a/Cdkn2a/Cdkn2b/Cycs/Epas1/F2r/F2rl3/Ptk2/Fasl/Hras/Hsp90aa1/Ifng/Il12rb1/Il13/Il2ra/Il3/Lama5/Nqo1/Pparg/Ptger3/Hsp90b1/Wnt10b/Txnrd3/Plcg2/Gadd45g/Txnrd1/Cul2	32
mmu04940	Type I diabetes mellitus	12/826	70/8601	0.0332254	0.233402	0.200365	Fasl/Gzmb/H2-Ab1/H2-DMa/H2-Oa/H2-Ob/H2-Q2/Hspd1/Ifng/Lta/Prf1/Tnf	12	mmu04921	Oxytocin signaling pathway	14/428	154/8601	0.0210465	0.140963	0.114378	Camk2d/Adcy6/Cacna1s/Cacnb1/Cacnb3/Camk2b/Fos/Itpr2/Itpr3/Jun/Prkcb/Plcb4/Cacna2d4/Cacna2d2	14	mmu05223	Non-small cell lung cancer	6/398	66/8601	0.0838394	0.515141	0.473239	Cdk6/Cdkn1a/Cdkn2a/Hras/Plcg2/Gadd45g	6
mmu04659	Th17 cell differentiation	16/826	102/8601	0.0332352	0.233402	0.200365	Runx1/Cd3g/Fos/H2-Ab1/H2-DMa/H2-Oa/H2-Ob/Hsp90aa1/Ifng/Il12rb1/Il2ra/Il6ra/Il6st/Jak2/Jun/Rora	16	mmu05225	Hepatocellular carcinoma	15/428	171/8601	0.0231429	0.151481	0.122912	Ddb2/Axin2/Gadd45a/Frat1/Gstt1/Igf1r/Lef1/Prkcb/Mgst2/Frat2/Tcf7/Tcf7l1/Tert/Akt3/E2f2	15	mmu04068	FoxO signaling pathway	10/398	132/8601	0.0849787	0.515141	0.473239	Ccnd2/Cdkn1a/Cdkn2b/Plk3/Fasl/Hras/Prmt1/Sod2/Tnfsf10/Gadd45g	10
mmu05203	Viral carcinogenesis	31/826	231/8601	0.0343052	0.235563	0.20222	Actn1/Atf4/C3/Ccnd2/Cdk6/Cdkn1a/Cdkn1b/Cdkn2a/Cdkn2b/Ccr4/Ccr5/Ccr8/Ddx3x/Gtf2h1/H2-Q2/Hdac5/Hras/Il6st/Jun/Lyn/Ranbp1/Rbpj/Sp100/Gsn/Hist2h2be/Irf7/Hdac7/Mrps18b/Hist1h2bc/Gtf2e1/Hist3h2ba	31	mmu05213	Endometrial cancer	7/428	58/8601	0.0241724	0.151792	0.123165	Ddb2/Axin2/Gadd45a/Lef1/Tcf7/Tcf7l1/Akt3	7	mmu00900	Terpenoid backbone biosynthesis	3/398	23/8601	0.0878239	0.515141	0.473239	Idi1/Nus1/Pdss1	3
mmu04658	Th1 and Th2 cell differentiation	14/826	87/8601	0.0368365	0.247445	0.212421	Cd3g/Fos/H2-Ab1/H2-DMa/H2-Oa/H2-Ob/Ifng/Il12rb1/Il13/Il2ra/Jak2/Jun/Rbpj/Maml3	14	mmu04022	cGMP-PKG signaling pathway	15/428	172/8601	0.0242446	0.151792	0.123165	Adcy6/Atp1b1/Cacna1s/Gtf2i/Insr/Itpr2/Itpr3/Prkce/Plcb4/Pde2a/Akt3/Atp2b4/Irs2/Atp2a3/Kcnmb4	15	mmu00130	Ubiquinone and other terpenoid-quinone biosynthesis	2/398	8601-11-01	0.0891363	0.515141	0.473239	Nqo1/Coq5	2
mmu00601	Glycosphingolipid biosynthesis - lacto and neolacto series	6/826	27/8601	0.039502	0.259704	0.222945	B3gnt5/Gcnt2/B4galt1/St8sia1/B4galt2/B3galt5	6	mmu04020	Calcium signaling pathway	16/428	189/8601	0.0260944	0.159897	0.129741	Camk2d/Phka2/Cacna1b/Cacna1s/Camk2b/Cxcr4/Grin1/Itpr2/Itpr3/P2rx4/Prkcb/Plcb4/Tbxa2r/Orai2/Atp2b4/Atp2a3	16	mmu00250	Alanine, aspartate and glutamate metabolism	4/398	37/8601	0.0899154	0.515141	0.473239	Adsl/Ppat/Asns/Cad	4
mmu05224	Breast cancer	21/826	147/8601	0.0413129	0.263734	0.226404	Ddb2/Axin2/Cdk6/Cdkn1a/Gadd45a/Esr1/Fgfr1/Fos/Frat1/Hras/Igf1r/Jun/Kit/Lef1/Frat2/Tcf7/Tcf7l1/Wnt10b/Akt3/Gadd45g/E2f2	21	mmu04670	Leukocyte transendothelial migration	11/428	115/8601	0.0276645	0.165987	0.134682	Actn1/Cxcr4/Itga4/Itgam/Ncf1/Pecam1/Prkcb/Txk/Rapgef3/Rapgef4/Cldn10	11	mmu05216	Thyroid cancer	4/398	37/8601	0.0899154	0.515141	0.473239	Cdkn1a/Hras/Pparg/Gadd45g	4
mmu04066	HIF-1 signaling pathway	16/826	105/8601	0.0419838	0.263734	0.226404	Camk2d/Egln1/Camk2b/Cdkn1a/Cdkn1b/Eif4e/Eno2/Ifng/Igf1r/Il6ra/Insr/Prkcb/Pdk1/Plcg2/Akt3/Cul2	16	mmu04658	Th1 and Th2 cell differentiation	9/428	87/8601	0.0284599	0.167275	0.135727	Cd3g/Fos/H2-Ab1/H2-DMa/H2-Oa/H2-Ob/Jak2/Jun/Maml3	9	mmu05143	African trypanosomiasis	4/398	39/8601	0.104374	0.585774	0.538127	Fasl/Ifng/Tnf/Thop1	4
mmu04630	JAK-STAT signaling pathway	23/826	165/8601	0.0432074	0.263734	0.226404	Bcl2l1/Ccnd2/Cdkn1a/Cish/Socs1/Csf2/Epor/Hras/Ifng/Il12rb1/Il13/Il2ra/Il3/Il3ra/Il6ra/Il6st/Jak2/Lif/Osm/Prlr/Socs2/Akt3/Il24	23	mmu04971	Gastric acid secretion	8/428	74/8601	0.029998	0.171486	0.139144	Camk2d/Adcy6/Atp1b1/Camk2b/Itpr2/Itpr3/Prkcb/Plcb4	8	mmu04110	Cell cycle	9/398	123/8601	0.115987	0.637926	0.586037	Ccnd2/Cdc25a/Cdk6/Cdkn1a/Cdkn2a/Cdkn2b/Orc1/Orc2/Gadd45g	9
mmu05332	Graft-versus-host disease	11/826	65/8601	0.0438852	0.263734	0.226404	Fasl/Gzmb/H2-Ab1/H2-DMa/H2-Oa/H2-Ob/H2-Q2/Ifng/Klrd1/Prf1/Tnf	11	mmu05210	Colorectal cancer	9/428	88/8601	0.0303672	0.171486	0.139144	Ddb2/Axin2/Gadd45a/Fos/Jun/Lef1/Tcf7/Tcf7l1/Akt3	9	mmu05219	Bladder cancer	4/398	41/8601	0.119818	0.646076	0.593525	Cdkn1a/Cdkn2a/Hbegf/Hras	4
mmu00531	Glycosaminoglycan degradation	5/826	21/8601	0.0447971	0.263734	0.226404	Gusb/Hexb/Hpse/Hyal2/Sgsh	5	mmu05214	Glioma	8/428	75/8601	0.032182	0.178239	0.144623	Ddb2/Camk2d/Camk2b/Gadd45a/Igf1r/Prkcb/Akt3/E2f2	8	mmu00601	Glycosphingolipid biosynthesis - lacto and neolacto series	3/398	27/8601	0.127034	0.662847	0.608931	Gcnt2/B4galt2/B3galt5	3
mmu05146	Amoebiasis	16/826	106/8601	0.0452359	0.263734	0.226404	Actn1/Cd1d1/Csf2/Ptk2/Ifng/Itgam/Lama5/Lamb3/Muc2/Prkcb/Plcb4/Serpinb9b/Serpinb9/Tnf/Serpinb1a/C8g	16	mmu04360	Axon guidance	15/428	180/8601	0.03452	0.181839	0.147545	Camk2d/Camk2b/Cxcr4/Ephb6/Ntng2/Prkcz/Rras/Sema4f/Sema6c/Pdk1/Ablim2/Plxnb1/Ssh2/Ssh3/Sema4g	15	mmu04612	Antigen processing and presentation	7/398	91/8601	0.127749	0.662847	0.608931	Calr/Hspa5/Hsp90aa1/Hspa4/Ifng/Psme3/Tnf	7
mmu00330	Arginine and proline metabolism	9/826	50/8601	0.0462769	0.264807	0.227325	Carns1/Aldh2/Odc1/Prodh/Srm/Smox/Aldh18a1/Cndp2/Lap3	9	mmu00604	Glycosphingolipid biosynthesis - ganglio series	3/428	15/8601	0.0356232	0.181839	0.147545	Hexb/St8sia1/B3galt4	3	mmu00785	Lipoic acid metabolism	1/398	8601-03-01	0.132511	0.66414	0.610119	Lipt2	1
mmu05213	Endometrial cancer	10/826	58/8601	0.0476861	0.26481	0.227328	Ddb2/Axin2/Cdkn1a/Gadd45a/Hras/Lef1/Tcf7/Tcf7l1/Akt3/Gadd45g	10	mmu04972	Pancreatic secretion	10/428	105/8601	0.0357169	0.181839	0.147545	Adcy6/Atp1b1/Bst1/Itpr2/Itpr3/Prkcb/Plcb4/Rab3d/Atp2b4/Atp2a3	10	mmu05214	Glioma	6/398	75/8601	0.132828	0.66414	0.610119	Cdk6/Cdkn1a/Cdkn2a/Hras/Plcg2/Gadd45g	6
mmu05223	Non-small cell lung cancer	11/826	66/8601	0.0482944	0.26481	0.227328	Ddb2/Cdk6/Cdkn1a/Cdkn2a/Gadd45a/Hras/Prkcb/Plcg2/Akt3/Gadd45g/E2f2	11	mmu05226	Gastric cancer	13/428	150/8601	0.0359556	0.181839	0.147545	Ddb2/Axin2/Cdkn1b/Gadd45a/Frat1/Lef1/Muc2/Frat2/Tcf7/Tcf7l1/Tert/Akt3/E2f2	13	mmu05163	Human cytomegalovirus infection	16/398	256/8601	0.136065	0.667339	0.613058	Atf4/Bid/Calr/Cdk6/Cdkn1a/Cdkn2a/Cxcr2/Ccr5/Cycs/Ptk2/Fasl/Hras/Ptger3/Ccl3/Ccl4/Tnf	16
mmu00604	Glycosphingolipid biosynthesis - ganglio series	4/826	15/8601	0.0488484	0.26481	0.227328	Hexb/St6galnac4/St8sia1/B3galt4	4	mmu04145	Phagosome	15/428	181/8601	0.035998	0.181839	0.147545	C3/Ctss/H2-Ab1/H2-DMa/H2-Oa/H2-Ob/H2-Q2/Itga2/Itgam/Ncf1/Tlr6/Tubb3/Tubb4a/Atp6v1g2/Tubb2b	15	mmu04380	Osteoclast differentiation	9/398	128/8601	0.138321	0.667339	0.613058	Socs1/Csf1/Fhl2/Fosl1/Ifng/Tnfrsf11b/Pparg/Tnf/Plcg2	9
mmu04934	Cushing syndrome	22/826	159/8601	0.0505915	0.269531	0.23138	Camk2d/Aipl1/Adcy6/Atf4/Axin2/Cacna1s/Camk2b/Cdk6/Cdkn1a/Cdkn1b/Cdkn2a/Cdkn2b/Cdkn2c/Wdr5/Itpr2/Itpr3/Lef1/Plcb4/Tcf7/Tcf7l1/Wnt10b/E2f2	22	mmu04612	Antigen processing and presentation	9/428	91/8601	0.0366205	0.181839	0.147545	Ctss/H2-Ab1/H2-DMa/H2-Oa/H2-Ob/H2-Q2/Klrc2/Klrd1/Psme2b	9	mmu01524	Platinum drug resistance	6/398	77/8601	0.145243	0.688655	0.63264	Bcl2l1/Bid/Cdkn1a/Cdkn2a/Cycs/Fasl	6
mmu03018	RNA degradation	13/826	83/8601	0.0520659	0.269582	0.231424	Btg2/Eno2/Hspd1/Hspa9/Ttc37/Tob1/Exosc2/Pabpc4/Lsm7/Exosc7/Exosc1/Exosc6/Dis3	13	mmu05166	Human T-cell leukemia virus 1 infection	19/428	246/8601	0.0375619	0.183353	0.148774	Adcy6/Tspo/Cd3g/Cdkn2c/Elk4/Fos/H2-Ab1/H2-DMa/H2-Oa/H2-Ob/H2-Q2/Jun/Tert/Zfp36/Akt3/Ets1/E2f2/Map3k1/Tnfrsf13c	19	mmu00730	Thiamine metabolism	2/398	15/8601	0.151014	0.703878	0.646625	Ak1/Ak2	2
mmu04611	Platelet activation	18/826	125/8601	0.052346	0.269582	0.231424	Pik3r6/Adcy6/F2r/F2rl3/Fcer1g/Gp1ba/Itga2/Itga2b/Itpr2/Itpr3/Lyn/Prkcz/Plcb4/Ptgs1/Rasgrp2/Tbxa2r/Plcg2/Akt3	18	mmu04260	Cardiac muscle contraction	8/428	78/8601	0.0393784	0.189016	0.153368	Atp1b1/Cacna1s/Cacnb1/Cacnb3/Cox7a2l/Cacna2d4/Cox6b2/Cacna2d2	8	mmu05166	Human T-cell leukemia virus 1 infection	15/398	246/8601	0.167138	0.733939	0.674241	Atf4/Bcl2l1/Calr/Ccnd2/Cdkn1a/Cdkn2a/Cdkn2b/Csf2/Fosl1/Hras/Il2ra/Lta/Ran/Ranbp1/Tnf	15
mmu05032	Morphine addiction	14/826	92/8601	0.0552094	0.279667	0.240082	Arrb1/Adcy6/Cacna1b/Gabre/Gabrr2/Grk4/Oprm1/Pde1a/Pde4a/Pde4b/Prkcb/Pde2a/Pde4d/Gabbr1	14	mmu04062	Chemokine signaling pathway	16/428	200/8601	0.0409013	0.191602	0.155467	Arrb1/Adcy6/Cxcr5/Cxcr4/Ccr7/Grk4/Hck/Jak2/Ncf1/Prkcb/Prkcz/Plcb4/Rasgrp2/Tiam1/Akt3/Prex1	16	mmu05225	Hepatocellular carcinoma	11/398	171/8601	0.168606	0.733939	0.674241	Bcl2l1/Cdk6/Cdkn1a/Cdkn2a/Hras/Nqo1/Wnt10b/Txnrd3/Plcg2/Gadd45g/Txnrd1	11
mmu04664	Fc epsilon RI signaling pathway	11/826	68/8601	0.057992	0.289025	0.248115	Csf2/Ms4a2/Fcer1g/Hras/Il13/Il3/Lyn/Tnf/Plcg2/Akt3/Map2k3	11	mmu01522	Endocrine resistance	9/428	93/8601	0.0412477	0.191602	0.155467	Adcy6/Cdkn1b/Cdkn2c/Esr1/Fos/Igf1r/Jun/Akt3/E2f2	9	mmu00290	Valine, leucine and isoleucine biosynthesis	1/398	8601-04-01	0.172667	0.733939	0.674241	Bcat1	1
mmu01522	Endocrine resistance	14/826	93/8601	0.059523	0.289831	0.248807	Adcy6/Cdkn1a/Cdkn1b/Cdkn2a/Cdkn2c/Esr1/Ptk2/Fos/Hbegf/Hras/Igf1r/Jun/Akt3/E2f2	14	mmu04810	Regulation of actin cytoskeleton	17/428	217/8601	0.0423939	0.193801	0.15725	Actn1/Cxcr4/Fgfr1/Itga2/Itga2b/Itga4/Itga6/Itga7/Itgam/Itgb7/Itgb4/Rras/Tiam1/Spata13/Gsn/Ssh2/Ssh3	17	mmu00480	Glutathione metabolism	5/398	64/8601	0.173477	0.733939	0.674241	Gsr/Odc1/Srm/Lap3/Chac1	5
mmu04668	TNF signaling pathway	16/826	110/8601	0.0600297	0.289831	0.248807	Birc2/Atf4/Cebpb/Csf1/Csf2/Fos/Jun/Lif/Lta/Tnf/Akt3/Nod2/Map2k3/Ripk3/Dab2ip/Mlkl	16	mmu04142	Lysosome	11/428	124/8601	0.0443905	0.199757	0.162084	Acp5/Arsa/Ctse/Ctss/Gm2a/Hexb/Ctso/Sgsh/Ap3m2/Npc2/Ctns	11	mmu04623	Cytosolic DNA-sensing pathway	5/398	64/8601	0.173477	0.733939	0.674241	Ccl4/Polr3e/Polr2l/Polr3d/Polr2f	5
mmu04911	Insulin secretion	13/826	86/8601	0.0659086	0.31332	0.268971	Camk2d/Adcy6/Atf4/Atp1b1/Cacna1s/Camk2b/Itpr3/Prkcb/Plcb4/Vamp2/Rapgef4/Kcnmb4/Trpm4	13	mmu04611	Platelet activation	11/428	125/8601	0.0466011	0.204275	0.16575	Adcy6/Gp1ba/Itga2/Itga2b/Itpr2/Itpr3/Prkcz/Plcb4/Rasgrp2/Tbxa2r/Akt3	11	mmu05330	Allograft rejection	5/398	64/8601	0.173477	0.733939	0.674241	Fasl/Gzmb/Ifng/Prf1/Tnf	5
mmu01230	Biosynthesis of amino acids	12/826	78/8601	0.0675561	0.316286	0.271518	Cth/Shmt2/Aldoc/Bcat1/Eno2/Shmt1/Mat2a/Asns/Pgam2/Aldh18a1/Idh3a/Tha1	12	mmu05033	Nicotine addiction	5/428	40/8601	0.0468131	0.204275	0.16575	Chrnb2/Cacna1b/Gabre/Gabrr2/Grin1	5	mmu05332	Graft-versus-host disease	5/398	65/8601	0.181338	0.749907	0.688909	Fasl/Gzmb/Ifng/Prf1/Tnf	5
mmu04725	Cholinergic synapse	16/826	113/8601	0.073091	0.332407	0.285357	Pik3r6/Camk2d/Chrnb2/Adcy6/Atf4/Cacna1b/Cacna1s/Camk2b/Fos/Hras/Itpr2/Itpr3/Jak2/Prkcb/Plcb4/Akt3	16	mmu04621	NOD-like receptor signaling pathway	16/428	206/8601	0.0511468	0.218664	0.177425	Nod1/Birc2/Gbp2/Il18/Itpr2/Itpr3/Jun/Plcb4/Trip6/Card6/Oas1b/Nod2/Irf7/Txnip/Ikbke/Ripk3	16	mmu04215	Apoptosis - multiple species	3/398	32/8601	0.182908	0.749907	0.688909	Bcl2l1/Bid/Cycs	3
mmu00450	Selenocompound metabolism	4/826	17/8601	0.073151	0.332407	0.285357	Cth/Mars/Txnrd3/Txnrd1	4	mmu05215	Prostate cancer	9/428	97/8601	0.0516512	0.218664	0.177425	Ar/Cdkn1b/Fgfr1/Igf1r/Lef1/Tcf7/Tcf7l1/Akt3/E2f2	9	mmu04512	ECM-receptor interaction	6/398	83/8601	0.185431	0.749907	0.688909	Npnt/Cd36/Lama5/Spp1/Sdc1/Sv2c	6
mmu04010	MAPK signaling pathway	36/826	294/8601	0.0751246	0.336427	0.288808	Mapkapk3/Arrb1/Atf4/Cacna1b/Cacna1s/Cacnb1/Cacnb3/Cdc25b/Csf1/Gadd45a/Elk4/Fasl/Fgfr1/Fos/Hras/Igf1r/Insr/Jun/Kit/Stmn1/Prkcb/Ppp5c/Dusp1/Ptpn5/Rasgrp2/Rras/Tnf/Akt3/Gadd45g/Dusp5/Map2k3/Map3k1/Map4k2/Cacna2d4/Cacna2d2/Dusp3	36	mmu05418	Fluid shear stress and atherosclerosis	12/428	143/8601	0.0525134	0.218664	0.177425	Fos/Gstt1/Itga2b/Jun/Klf2/Ncf1/Pecam1/Prkcz/Dusp1/Sdc4/Mgst2/Akt3	12	mmu05144	Malaria	4/398	49/8601	0.190029	0.756333	0.694813	Cd36/Ifng/Sdc1/Tnf	4
mmu05210	Colorectal cancer	13/826	88/8601	0.0763746	0.337106	0.289391	Ddb2/Axin2/Cdkn1a/Cycs/Gadd45a/Fos/Hras/Jun/Lef1/Tcf7/Tcf7l1/Akt3/Gadd45g	13	mmu04961	Endocrine and other factor-regulated calcium reabsorption	6/428	55/8601	0.0543752	0.218664	0.177425	Adcy6/Atp1b1/Dnm1/Esr1/Prkcb/Plcb4	6	mmu05323	Rheumatoid arthritis	6/398	84/8601	0.192521	0.756333	0.694813	Atp6v0a1/Csf1/Csf2/Ifng/Ccl3/Tnf	6
mmu05215	Prostate cancer	14/826	97/8601	0.079031	0.337106	0.289391	Ar/Atf4/Cdkn1a/Cdkn1b/Fgfr1/Hras/Hsp90aa1/Igf1r/Lef1/Tcf7/Tcf7l1/Hsp90b1/Akt3/E2f2	14	mmu04070	Phosphatidylinositol signaling system	9/428	98/8601	0.0544981	0.218664	0.177425	Impa2/Dgka/Itpr2/Itpr3/Prkcb/Plcb4/Inpp5k/Inpp4a/Ip6k1	9	mmu00770	Pantothenate and CoA biosynthesis	2/398	18/8601	0.201474	0.780357	0.716883	Bcat1/Aasdhppt	2
mmu00410	beta-Alanine metabolism	6/826	32/8601	0.0806773	0.337106	0.289391	Aldh6a1/Carns1/Aldh2/Srm/Smox/Cndp2	6	mmu05221	Acute myeloid leukemia	7/428	69/8601	0.0547535	0.218664	0.177425	Runx1/Itgam/Kit/Lef1/Tcf7/Tcf7l1/Akt3	7	mmu05160	Hepatitis C	10/398	160/8601	0.20663	0.789211	0.725017	Bid/Cdk6/Cdkn1a/Cycs/Eif2s1/Fasl/Hras/Ifng/Psme3/Tnf	10
mmu05218	Melanoma	11/826	72/8601	0.0810387	0.337106	0.289391	Ddb2/Cdk6/Cdkn1a/Cdkn2a/Gadd45a/Fgfr1/Hras/Igf1r/Akt3/Gadd45g/E2f2	11	mmu04310	Wnt signaling pathway	13/428	160/8601	0.0554252	0.218664	0.177425	Camk2d/Axin2/Camk2b/Frat1/Jun/Lef1/Prkcb/Plcb4/Frat2/Tcf7/Tcf7l1/Daam2/Vangl2	13	mmu00983	Drug metabolism - other enzymes	6/398	87/8601	0.214385	0.798594	0.733636	Gusb/Nme1/Umps/Ugt1a7c/Nme6/Uck2	6
mmu00480	Glutathione metabolism	10/826	64/8601	0.0829128	0.337106	0.289391	Gsr/Gstt1/Odc1/Ggt7/Srm/Mgst2/Ggt5/Lap3/Chac1/Gstk1	10	mmu00740	Riboflavin metabolism	2/428	8601-08-01	0.0566771	0.220581	0.17898	Acp5/Blvrb	2	mmu01210	2-Oxocarboxylic acid metabolism	2/398	19/8601	0.218712	0.798594	0.733636	Bcat1/Idh3a	2
mmu04623	Cytosolic DNA-sensing pathway	10/826	64/8601	0.0829128	0.337106	0.289391	Il18/Ccl4/Polr3e/Irf7/Ikbke/Ripk3/Polr2l/Polr3d/Polr2f/Polr3gl	10	mmu04713	Circadian entrainment	9/428	99/8601	0.0574453	0.22059	0.178987	Camk2d/Adcy6/Camk2b/Fos/Grin1/Itpr3/Per3/Prkcb/Plcb4	9	mmu05146	Amoebiasis	7/398	106/8601	0.219245	0.798594	0.733636	Csf2/Ptk2/Ifng/Lama5/Serpinb9b/Serpinb9/Tnf	7
mmu05330	Allograft rejection	10/826	64/8601	0.0829128	0.337106	0.289391	Fasl/Gzmb/H2-Ab1/H2-DMa/H2-Oa/H2-Ob/H2-Q2/Ifng/Prf1/Tnf	10	mmu04710	Circadian rhythm	4/428	30/8601	0.0595893	0.225812	0.183225	Npas2/Per3/Rora/Nr1d1	4	mmu04151	PI3K-Akt signaling pathway	20/398	358/8601	0.220702	0.798594	0.733636	Pik3r6/Atf4/Bcl2l1/Ccnd2/Cdk6/Cdkn1a/Csf1/Eif4e/F2r/Ptk2/Fasl/Hras/Hsp90aa1/Il2ra/Il3/Lama5/Osm/Spp1/Hsp90b1/Ppp2r3a	20
mmu04930	Type II diabetes mellitus	8/826	48/8601	0.084694	0.339876	0.291769	Cacna1b/Socs1/Insr/Prkce/Prkcz/Socs2/Tnf/Irs2	8	mmu04916	Melanogenesis	9/428	100/8601	0.0604936	0.226262	0.183589	Camk2d/Adcy6/Camk2b/Kit/Lef1/Prkcb/Plcb4/Tcf7/Tcf7l1	9	mmu04614	Renin-angiotensin system	3/398	36/8601	0.231417	0.823857	0.756845	Prep/Thop1/Nln	3
mmu05418	Fluid shear stress and atherosclerosis	19/826	143/8601	0.0903131	0.352682	0.302762	Ptk2/Fos/Gstt1/Hsp90aa1/Ifng/Itga2b/Jun/Klf2/Ncf1/Nqo1/Pecam1/Prkcz/Dusp1/Sdc1/Sdc4/Mgst2/Tnf/Hsp90b1/Akt3	19	mmu04540	Gap junction	8/428	86/8601	0.0635682	0.234713	0.190447	Adcy6/Itpr2/Itpr3/Prkcb/Plcb4/Tubb3/Tubb4a/Tubb2b	8	mmu04211	Longevity regulating pathway	6/398	90/8601	0.237054	0.823857	0.756845	Atf4/Eif4e/Hras/Pparg/Sod2/Sesn2	6
mmu00500	Starch and sucrose metabolism	6/826	33/8601	0.0910012	0.352682	0.302762	Pygl/Gys1/Pygm/Pgm2/Gbe1/Ganc	6	mmu04520	Adherens junction	7/428	72/8601	0.0660085	0.239979	0.194719	Actn1/Fgfr1/Igf1r/Insr/Lef1/Tcf7/Tcf7l1	7	mmu04917	Prolactin signaling pathway	5/398	72/8601	0.239668	0.823857	0.756845	Ccnd2/Cish/Socs1/Hras/Socs2	5
mmu00860	Porphyrin and chlorophyll metabolism	7/826	41/8601	0.0931074	0.352682	0.302762	Eprs/Gusb/Alad/Blvrb/Ugt1a7c/Ears2/Cox10	7	mmu04666	Fc gamma R-mediated phagocytosis	8/428	87/8601	0.0671235	0.239979	0.194719	Asap1/Hck/Ncf1/Prkcb/Prkce/Pld2/Gsn/Akt3	8	mmu05218	Melanoma	5/398	72/8601	0.239668	0.823857	0.756845	Cdk6/Cdkn1a/Cdkn2a/Hras/Gadd45g	5
mmu04979	Cholesterol metabolism	8/826	49/8601	0.0931575	0.352682	0.302762	Ldlrap1/Tspo/Cd36/Lipg/Pltp/Mylip/Angptl4/Npc2	8	mmu04072	Phospholipase D signaling pathway	12/428	149/8601	0.067494	0.239979	0.194719	Adcy6/Dgka/Dnm1/Ms4a2/Insr/Kit/Plcb4/Pld2/Rras/Rapgef3/Akt3/Rapgef4	12	mmu00531	Glycosaminoglycan degradation	2/398	21/8601	0.253495	0.86063	0.790627	Gusb/Hyal2	2
mmu04020	Calcium signaling pathway	24/826	189/8601	0.0942798	0.352682	0.302762	Ppif/Camk2d/Phka2/Adora2b/Atp2a2/Cacna1b/Cacna1s/Camk2b/Cxcr4/F2r/Grin1/Itpr2/Itpr3/P2rx4/Pde1a/Prkcb/Plcb4/Ptger3/Tbxa2r/Plcg2/Orai2/Atp2b4/Atp2a3/Cysltr1	24	mmu00410	beta-Alanine metabolism	4/428	32/8601	0.0724295	0.249938	0.2028	Aldh6a1/Carns1/Aldh2/Smox	4	mmu05212	Pancreatic cancer	5/398	75/8601	0.266091	0.887032	0.814881	Bcl2l1/Cdk6/Cdkn1a/Cdkn2a/Gadd45g	5
mmu04360	Axon guidance	23/826	180/8601	0.0947334	0.352682	0.302762	Unc5b/Camk2d/Camk2b/Cxcr4/Ephb6/Ptk2/Hras/Ntng2/Prkcz/Plxna1/Rras/Ryk/Sema4f/Sema6c/Sema7a/Sema6d/Pdk1/Ablim2/Plcg2/Plxnb1/Ssh2/Ssh3/Sema4g	23	mmu04530	Tight junction	13/428	167/8601	0.0726894	0.249938	0.2028	Arhgef18/Synpo/Actn1/Runx1/Cd1d1/Jun/Prkce/Prkcz/Tiam1/Map3k1/Tjp3/Dlg3/Cldn10	13	mmu01212	Fatty acid metabolism	4/398	57/8601	0.269951	0.887032	0.814881	Acsl1/Fasn/Acsl6/Hsd17b12	4
mmu05167	Kaposi sarcoma-associated herpesvirus infection	27/826	217/8601	0.0963595	0.354465	0.304293	Pik3r6/Bid/C3/Cdk6/Cdkn1a/Ccr4/Ccr5/Ccr8/Csf2/Cycs/Fos/H2-Q2/Hck/Hras/Il6st/Itpr2/Itpr3/Jak2/Jun/Lyn/Zfp36/Plcg2/Akt3/E2f2/Prex1/Irf7/Ikbke	27	mmu04728	Dopaminergic synapse	11/428	135/8601	0.0728985	0.249938	0.2028	Camk2d/Cacna1b/Camk2b/Fos/Itpr2/Itpr3/Kif5a/Kif5c/Prkcb/Plcb4/Akt3	11	mmu00514	Other types of O-glycan biosynthesis	2/398	22/8601	0.270948	0.887032	0.814881	B4galt2/Pofut2	2
mmu04151	PI3K-Akt signaling pathway	42/826	358/8601	0.0983791	0.354945	0.304705	Pik3r6/Atf4/Bcl2l1/Ccnd2/Cdk6/Cdkn1a/Cdkn1b/Csf1/Eif4e/Epor/F2r/Ptk2/Fasl/Fgfr1/Gys1/Hras/Hsp90aa1/Igf1r/Il2ra/Il3/Il3ra/Il6ra/Insr/Itga2/Itga2b/Itga4/Itga6/Itga7/Itgb7/Jak2/Kit/Lama5/Lamb3/Myb/Osm/Prlr/Itgb4/Spp1/Hsp90b1/Ppp2r3a/Akt3/Pik3ap1	42	mmu00230	Purine metabolism	11/428	136/8601	0.0759604	0.254379	0.206404	Adcy6/Adssl1/Entpd5/Gucy2e/Pde4b/Pde6d/Pde2a/Pde4d/Nt5e/Hddc3/Pgm2	11	mmu04640	Hematopoietic cell lineage	6/398	95/8601	0.276314	0.893956	0.821242	Cd36/Csf1/Csf2/Il2ra/Il3/Tnf	6
mmu04650	Natural killer cell mediated cytotoxicity	16/826	118/8601	0.0987873	0.354945	0.304705	Bid/Csf2/Fasl/Fcer1g/Gzmb/Hras/Ifng/Klrc2/Klrd1/Prf1/Prkcb/Tnf/Tnfsf10/Plcg2/Hcst/Klrk1	16	mmu04210	Apoptosis	11/428	136/8601	0.0759604	0.254379	0.206404	Birc2/Ctss/Gadd45a/Fos/Il3ra/Itpr2/Itpr3/Jun/Sept4/Ctso/Akt3	11	mmu04370	VEGF signaling pathway	4/398	58/8601	0.280365	0.896517	0.823595	Mapkapk3/Ptk2/Hras/Plcg2	4
mmu00061	Fatty acid biosynthesis	4/826	19/8601	0.102457	0.3639	0.312393	Acsl1/Fasn/Acsl6/Acsbg1	4	mmu04727	GABAergic synapse	8/428	90/8601	0.0785124	0.259642	0.210674	Adcy6/Cacna1b/Cacna1s/Gabre/Gabrr2/Prkcb/Plcl1/Gabbr1	8	mmu03015	mRNA surveillance pathway	6/398	96/8601	0.284349	0.898803	0.825694	Gspt1/Etf1/Smg5/Pabpc4/Ppp2r3a/Magohb	6
mmu00010	Glycolysis / Gluconeogenesis	10/826	67/8601	0.105258	0.365447	0.313721	Aldh2/Aldoc/Eno2/Gapdhs/Ldhb/Pgam2/Acss2/Acss1/Adpgk/Pgm2	10	mmu04130	SNARE interactions in vesicular transport	4/428	33/8601	0.079335	0.259642	0.210674	Stx2/Vamp1/Vamp2/Vamp5	4	mmu05321	Inflammatory bowel disease (IBD)	4/398	59/8601	0.290842	0.908881	0.834953	Ifng/Il12rb1/Il13/Tnf	4
mmu04720	Long-term potentiation	10/826	67/8601	0.105258	0.365447	0.313721	Camk2d/Atf4/Camk2b/Grin1/Hras/Itpr2/Itpr3/Prkcb/Plcb4/Rapgef3	10	mmu05146	Amoebiasis	9/428	106/8601	0.0809367	0.261908	0.212513	Actn1/Cd1d1/Itgam/Lamb3/Muc2/Prkcb/Plcb4/Serpinb1a/C8g	9	mmu05167	Kaposi sarcoma-associated herpesvirus infection	12/398	217/8601	0.303786	0.934327	0.858329	Pik3r6/Bid/Cdk6/Cdkn1a/Ccr4/Ccr5/Ccr8/Csf2/Cycs/Hras/Lyn/Plcg2	12
mmu04922	Glucagon signaling pathway	14/826	102/8601	0.108636	0.372983	0.32019	Camk2d/Phka2/Pygl/Atf4/Camk2b/Gys1/Prmt1/Itpr2/Itpr3/Ldhb/Plcb4/Pygm/Akt3/Pgam2	14	mmu05205	Proteoglycans in cancer	15/428	204/8601	0.0836421	0.265038	0.215053	Camk2d/Camk2b/Esr1/Fgfr1/Hpse/Igf1r/Itga2/Itpr2/Itpr3/Pdcd4/Prkcb/Rras/Sdc4/Tiam1/Akt3	15	mmu04977	Vitamin digestion and absorption	2/398	24/8601	0.30578	0.934327	0.858329	Slc19a2/Slc19a1	2
mmu03410	Base excision repair	6/826	35/8601	0.11367	0.385977	0.331344	Apex1/Lig3/Neil3/Neil2/Pold4/Neil1	6	mmu00531	Glycosaminoglycan degradation	3/428	21/8601	0.0837448	0.265038	0.215053	Hexb/Hpse/Sgsh	3	mmu05152	Tuberculosis	10/398	178/8601	0.309683	0.935856	0.859734	Atp6v0a1/Bid/Cebpb/Plk3/Cycs/Fcer1g/Hspd1/Hspa9/Ifng/Tnf	10
mmu01524	Platinum drug resistance	11/826	77/8601	0.11687	0.392531	0.336971	Birc2/Atp7b/Bcl2l1/Bid/Cdkn1a/Cdkn2a/Cycs/Fasl/Gstt1/Mgst2/Akt3	11	mmu04721	Synaptic vesicle cycle	7/428	77/8601	0.0876508	0.267665	0.217185	Cacna1b/Dnm1/Stx2/Stxbp1/Vamp2/Unc13a/Atp6v1g2	7	mmu03022	Basal transcription factors	3/398	44/8601	0.333254	0.996141	0.915115	Gtf2h1/Taf4b/Gtf2e1	3
mmu05014	Amyotrophic lateral sclerosis (ALS)	8/826	52/8601	0.12132	0.40072	0.344001	Bcl2l1/Bid/Cycs/Grin1/Slc1a2/Tnf/Map2k3/Tomm40	8	mmu05145	Toxoplasmosis	9/428	108/8601	0.0885785	0.267665	0.217185	Birc2/H2-Ab1/H2-DMa/H2-Oa/H2-Ob/Itga6/Jak2/Lamb3/Akt3	9	mmu05161	Hepatitis B	9/398	163/8601	0.34167	0.997346	0.916222	Atf4/Bid/Cdkn1a/Cycs/Ddx3x/Fasl/Hras/Tnf/Map2k3	9
mmu05221	Acute myeloid leukemia	10/826	69/8601	0.121902	0.40072	0.344001	Runx1/Csf2/Hras/Il3/Itgam/Kit/Lef1/Tcf7/Tcf7l1/Akt3	10	mmu02010	ABC transporters	5/428	48/8601	0.0887018	0.267665	0.217185	Abcg1/Abcd1/Abcc10/Abca7/Abcg3	5	mmu04012	ErbB signaling pathway	5/398	84/8601	0.348373	0.997346	0.916222	Cdkn1a/Ptk2/Hbegf/Hras/Plcg2	5
mmu00760	Nicotinate and nicotinamide metabolism	6/826	36/8601	0.125976	0.409755	0.351757	Art2a-ps/Art2b/Bst1/Nmnat2/Nt5e/Qprt	6	mmu04930	Type II diabetes mellitus	5/428	48/8601	0.0887018	0.267665	0.217185	Cacna1b/Insr/Prkce/Prkcz/Irs2	5	mmu04146	Peroxisome	5/398	84/8601	0.348373	0.997346	0.916222	Pecr/Acsl1/Abcd3/Sod2/Acsl6	5
[truncated: 214 more rows]
