# Supplementary material for: PI3Kδ coordinates transcriptional, chromatin, and metabolic changes to promote effector CD8+ T cells at the expense of central memory
Source: Cell Rep. Author manuscript; Available in PMC 2021 Nov 11. (PMC8582080; doi:10.1016/j.celrep.2021.109804)
Supplement: 3 [file NIHMS1747909-supplement-3.xlsx]

## Sheet: Day5-6 Cytokine HCL Clusters
Pairwise Comparison: WT_OT1 vs. Pik3cdE1020_OT1
Starting Population: live, CD62L+ CD44-low CD8+ naïve T cells
Stimulus: OVA peptide (257-264) + splenopcytes > wash > IL-2 or IL-15
Duration: 72 hours > wash > 72h
Analysis Type: Hierarchical clustering (HCL)
Analysis Package: pheatmap
Analysis Input: TPM for all DEG called in pairwise comparions of WT and mutant
Associated Figures: 6D
SYMBOL	WT_OT1_d6_IL2_72h_rep2_s17_JC17 TPM	WT_OT1_d6_IL2_72h_rep3_s29_JC29 TPM	WT_OT1_d6_IL15_72h_rep2_s18_JC18 TPM	WT_OT1_d6_IL15_72h_rep3_s30_JC30 TPM	Pik3cdE1020_OT1_d6_IL2_72h_rep2_s23_JC23 TPM	Pik3cdE1020_OT1_d6_IL2_72h_rep3_s35_JC35 TPM	Pik3cdE1020_OT1_d6_IL15_72h_rep2_s24_JC24 TPM	Pik3cdE1020_OT1_d6_IL15_72h_rep3_s36_JC36 TPM	cluster	naïve log2FC	naïve BH adjusted pVal	day 3 log2FC	day 3 BH adjusted pVal	d6_IL2_48h log2FC	d6_IL2_48h BH adjusted pVal	d6_IL15_48h log2FC	d6_IL15_48h BH adjusted pVal	d6_IL2_72h log2FC	d6_IL2_72h BH adjusted pVal	d6_IL15_72h log2FC	d6_IL15_72h BH adjusted pVal
0610030E20Rik	39.9127	41.1203	49.2278	46.9228	29.5321	34.5051	49.263	48.1759	1	-0.113501	1	0.612966	0.0103489	-0.0372486	0.998929	0.171288	0.63124	0.137428	0.691467	-0.0125274	0.976385
5730507C01Rik	6.40034	6.97396	6.61115	7.61766	5.87931	6.03405	9.26492	9.47893	1	-0.113568	1	0.207537	0.39199	-0.324232	0.592735	-0.260827	0.443889	-0.257153	0.429495	-0.381935	0.183433
Adam19	75.0288	84.6821	152.933	130.088	49.102	55.9234	183.067	179.602	1	-0.00289452	1	1.0158	0.0100405	0.472236	0.660475	-0.261732	0.660488	0.519962	0.286577	-0.225885	0.673671
Aebp1	2.27068	1.91014	2.47632	2.6603	1.98769	1.66168	2.4839	3.02368	1	-0.0888004	1	-0.710471	0.0745056	-0.161166	0.998929	-0.143277	0.843677	0.325283	0.596689	-0.0867882	0.905857
Aes	1000.98	922.546	1142.81	1041.59	992.794	1065.4	1358.3	1339.42	1	-0.192513	1	0.681467	0.000831142	0.0974525	0.986798	-0.0311479	0.925421	-0.0309686	0.922816	-0.282154	0.198979
Agap2	74.8897	83.1244	85.3755	75.8562	68.1439	71.8191	114.221	105.601	1	-0.234342	1	0.324276	0.0258897	0.0481362	0.998929	-0.21746	0.264889	0.0214164	0.932893	-0.448563	0.00834134
Aldh3a2	48.1114	52.5563	50.8313	51.849	40.7694	48.2878	60.6401	63.5283	1	-0.0110915	1	0.108399	0.493306	-0.0281547	0.998929	-0.0828282	0.751664	-0.0101916	0.971113	-0.326998	0.0736378
Alms1	4.63947	5.06372	6.04495	6.27498	3.51498	3.50444	7.18032	6.056	1	0.187175	1	0.992311	0.000865702	0.18304	0.943669	-0.184901	0.654506	0.326593	0.353505	-0.0677219	0.878526
Alyref	98.536	86.4965	134.691	143.135	98.7171	80.7175	179.684	179.894	1	-0.062039	1	-0.779579	0.0296535	0.0385995	0.998929	-0.306546	0.567028	0.163247	0.769045	-0.374441	0.416008
Ankle1	40.6239	34.6511	42.2692	46.5084	34.1385	23.3978	54.7699	66.5766	1	-0.199939	1	0.720236	0.00464268	0.132116	0.9843	-0.0721862	0.864055	0.415771	0.165769	-0.395189	0.169554
Anln	46.8661	41.0313	49.7871	46.5258	28.5597	28.2728	65.1038	65.2691	1	-0.800389	0.828046	0.404503	0.111024	0.0544836	0.998929	-0.623995	0.0610248	0.302289	0.379061	-0.48202	0.115643
Antxr2	9.33468	11.2203	15.3863	12.9527	5.3407	6.96745	13.8929	13.1199	1	-0.144874	1	0.0294115	0.871374	0.76042	0.00447211	-0.074241	0.797296	0.836385	0.000202587	0.136281	0.538329
Ap1s2	33.6437	30.9314	32.7939	29.7753	20.3622	28.5215	40.3897	41.1531	1	0.241363	1	0.247185	0.262317	0.205782	0.837474	0.0660983	0.864055	0.31773	0.257869	-0.379739	0.146214
Ap5b1	7.72709	8.77641	15.3848	13.7593	8.21288	9.87822	26.2853	23.5794	1	-0.236427	1	0.292455	0.177828	-0.101878	0.998084	-0.292631	0.315614	-0.472745	0.0700752	-0.927018	0.000419633
Arhgap33	28.1028	21.3733	22.583	21.3815	24.7187	17.5255	34.2944	35.511	1	0.322097	1	1.7127	0.000102354	0.425896	0.683832	-0.210212	0.71175	0.195553	0.711167	-0.598241	0.151513
Armc9	4.46588	4.50892	5.99015	5.36903	4.91876	4.48566	10.198	9.35798	1	-0.103657	1	0.246266	0.311608	0.0911571	0.998929	-0.166134	0.658016	-0.0766697	0.851327	-0.78463	0.00503295
Asic1	2.86665	2.74839	2.9368	3.41461	2.41087	2.45942	2.75421	3.4032	1	0.00134405	1	0.916914	0.0201411	-0.107243	0.998929	0.621076	0.186533	0.261702	0.620566	0.084587	0.886344
Atad5	11.8389	12.828	21.1804	20.2133	9.80291	9.39542	21.8152	21.6212	1	-0.203577	1	0.0830709	0.83496	0.138525	0.998929	-0.284938	0.62144	0.482606	0.324624	-0.000166068	1
Atp13a2	25.0157	28.5195	28.265	28.8156	24.0505	25.8256	40.5169	39.5905	1	-0.147265	1	0.544393	0.0301789	-0.107909	0.998569	-0.0420031	0.926986	-0.011959	0.979155	-0.366295	0.233632
Atp2a3	264.47	298.137	295.207	272.327	222.355	260.63	338.091	319.28	1	-0.10053	1	1.18219	1.0023e-05	0.24001	0.686735	-0.0430697	0.905444	0.177724	0.522673	-0.177074	0.498975
Aunip	11.1187	8.71106	9.02475	11.4179	7.22713	9.93721	13.6843	16.248	1	0.431057	1	-0.596472	0.0865613	-0.149501	0.998569	-0.466062	0.348874	0.108778	0.858105	-0.50389	0.256717
B2m	3739.25	3791.86	3588.63	3835.69	3458.67	3632.68	4484.45	4507.63	1	-0.138059	1	0.517731	0.00523158	0.0643244	0.998929	-0.0176711	0.95889	0.0508814	0.864159	-0.26686	0.215525
B3glct	8.75818	8.87221	10.577	10.4014	7.44834	7.75658	11.8603	12.2581	1	-0.251061	1	-0.070317	0.686742	0.144311	0.867628	-0.32962	0.122809	0.191039	0.38761	-0.00211612	0.994977
BC030867	20.6929	20.3355	17.2317	17.6709	19.3393	14.2679	27.4808	27.3922	1	-0.302381	1	0.233089	0.431611	-0.242915	0.896127	-0.586448	0.13243	0.167014	0.71192	-0.56713	0.111818
BC055324	19.7804	19.6827	22.997	24.4296	15.5978	12.9527	26.9305	31.272	1	-0.00432815	1	0.0156715	0.952523	0.161546	0.954516	-0.273022	0.433289	0.216347	0.535367	-0.254047	0.422603
Bik	4.33187	4.19643	4.98837	4.80118	4.18145	3.68137	7.27025	6.56651	1	-0.388251	1	0.678075	0.118692	0.563079	0.634862	0.0349134	0.967578	0.171884	0.806399	-0.345307	0.536588
Blm	20.7885	25.3754	29.5098	28.5131	18.7753	17.3407	34.827	36.7926	1	0.054245	1	-0.158866	0.683705	-0.00628125	0.998929	-0.48118	0.36479	0.0929703	0.890422	-0.301207	0.559035
Brpf3	28.0254	25.8276	38.792	35.1929	18.9505	21.2596	37.1693	35.5005	1	0.149709	1	0.46574	0.0186306	0.243538	0.659458	0.226734	0.407865	0.373674	0.11695	0.0931932	0.745489
Casp7	10.2246	11.2318	13.4139	16.4664	9.42739	9.48559	31.4934	29.3482	1	-0.221528	1	0.35197	0.103712	0.0432576	0.998929	-0.550027	0.0470618	0.241814	0.406654	-0.888623	0.000741924
Cbx8	10.7755	10.0907	13.4198	9.85697	9.68066	10.2982	15.7642	13.3738	1	0.0481494	1	0.458669	0.0815252	-0.232431	0.867628	0.0451925	0.92529	-0.124154	0.761699	-0.386052	0.225129
Ccdc142	13.6844	12.1798	16.2379	16.3853	10.2248	12.2757	16.2911	17.0409	1	0.0216842	1	0.562499	0.0569487	0.0964048	0.998929	0.571474	0.135357	0.228012	0.5958	0.0399461	0.940104
Ccl3	3.97895	2.67413	2.21428	3.0705	2.16461	3.02853	11.4982	7.54243	1	0.0905926	1	-3.73177	6.43058e-05	-0.431395	0.993632	-2.06925	0.0322377	0.785226	0.486097	-2.43391	0.00666557
Ccne1	81.6288	63.2194	92.0837	87.5886	68.8184	48.1875	104.737	103.003	1	-0.325046	1	-0.876914	0.0172338	-0.0607901	0.998929	-0.302567	0.580208	0.178927	0.74868	-0.18181	0.734046
Ccne2	22.9126	22.6093	38.8808	43.6235	20.6051	17.8385	50.6717	49.9329	1	0.36964	1	-0.836104	0.0396931	0.0288976	0.998929	-0.375808	0.530742	0.147368	0.822815	-0.243282	0.674116
Ccp110	11.0225	10.6281	13.9804	14.7091	8.39745	8.85188	14.9724	15.801	1	0.0216307	1	-0.291917	0.385201	0.295382	0.867835	-0.297911	0.554531	0.450677	0.30898	-0.127927	0.807918
Ccr8	2.1204	2.90993	2.94304	2.68724	2.13884	2.83671	5.63865	5.33864	1	-1.47776	1	-3.26296	0.000196087	-2.27963	0.0681029	-2.93912	0.00378471	-0.0412013	0.977148	-1.49347	0.0711754
Cd226	77.8073	84.0592	126.906	131.428	58.2705	84.3668	181.671	180.685	1	0.142531	1	0.210468	0.307763	-0.0774531	0.998929	-0.323973	0.243827	0.338351	0.193346	-0.477396	0.0490863
Cd81	4.57796	4.92099	5.13671	5.24318	2.09105	3.02359	7.92102	6.98833	1	1.54102	0.820682	0.754584	0.139291	-0.252155	0.998566	0.187086	0.851676	1.2058	0.132714	-0.387804	0.636459
Cdc25a	18.0314	19.0047	34.1476	32.5641	16.5756	15.3521	34.2378	32.0369	1	-0.116762	1	-1.1862	0.0252234	0.100021	0.998929	-0.265219	0.765917	0.564975	0.427094	0.123594	0.889889
Cdc45	38.1083	35.7148	46.9989	46.66	29.8642	26.2605	64.7522	60.4784	1	-0.202501	1	-0.128845	0.728745	0.0409005	0.998929	-0.485369	0.325082	0.346148	0.486011	-0.390102	0.394811
Cdc6	14.4116	12.4044	21.5038	21.3222	11.1116	8.49529	23.9637	24.4888	1	0.278005	1	-0.543228	0.281899	0.0222148	0.998929	-0.373517	0.638433	0.588816	0.392806	-0.080602	0.931075
Cdk2	35.6206	32.3208	48.17	48.9525	30.74	28.594	64.8472	67.1796	1	0.144406	1	0.30237	0.0909845	0.17065	0.835804	-0.265296	0.285659	0.252018	0.287743	-0.372228	0.0846835
Cdkn2c	89.476	92.8377	99.0564	101.28	42.9982	49.9909	160.518	148.398	1	0.0955823	1	1.20011	0.000149802	0.276748	0.76794	-0.251284	0.503419	0.710701	0.0224675	-0.744454	0.0140321
Cdr2	5.83071	6.69383	9.19147	8.88579	3.51403	4.87723	8.94756	7.92459	1	0.0863051	1	-2.08873	0.000683167	0.0216414	0.998929	-0.272054	0.755662	0.47336	0.515014	0.308279	0.677847
Cenpk	16.0235	15.9585	20.6012	20.5017	17.2252	14.4688	25.2969	28.2706	1	0.0937263	1	-0.192304	0.467659	-0.092483	0.998929	-0.417925	0.243053	0.130716	0.752528	-0.413311	0.202557
Cenpv	10.178	13.2231	17.0274	12.0139	11.4952	10.5917	16.0378	16.1068	1	-0.0165177	1	-0.377535	0.361513	-0.157234	0.998929	0.0743357	0.923964	-0.159496	0.815794	0.0253459	0.974709
Cep85l	1.78789	1.92099	2.06275	1.54579	1.44848	1.65097	3.24597	2.9237	1	0.158905	1	-0.345809	0.42614	0.250377	0.986709	-0.916865	0.121668	0.53936	0.388335	-1.57595	0.00350096
Chaf1a	19.2017	19.3736	23.2072	23.8942	16.7788	14.6362	33.8369	31.6773	1	-0.21612	1	-0.188047	0.617211	-0.00399839	0.999253	-0.386623	0.467539	0.27516	0.608351	-0.374575	0.433842
Chek1	17.3887	16.0473	24.5062	28.8352	14.316	11.0163	28.8083	30.5023	1	-0.473713	1	-0.131725	0.761559	0.277712	0.951279	-0.224621	0.746632	0.77514	0.13504	-0.00762259	0.992017
Chst2	6.73679	6.99367	7.87729	6.89774	2.53389	2.86127	14.0222	14.1824	1	0.336966	1	-0.162046	0.666915	0.702619	0.330401	-0.815216	0.0867732	1.78089	0.000435724	-0.793845	0.0672571
Cirbp	88.3381	71.2919	104.941	93.1194	77.41	68.8443	116.09	114.442	1	0.0379113	1	0.919017	0.00160201	0.24659	0.834723	-0.094069	0.837232	0.0552552	0.908078	-0.18547	0.608814
Cntrob	51.3895	50.1004	50.2853	48.4869	43.3478	39.5353	65.4012	61.9609	1	-0.0809624	1	1.19408	6.88718e-06	0.1821	0.827961	-0.0410849	0.906614	0.216494	0.397179	-0.258166	0.273205
Cotl1	606.089	572.891	679.814	606.647	552.434	577.411	920.552	843.507	1	-0.0559237	1	0.210813	0.136476	-0.130876	0.850318	-0.539051	0.00491198	-0.0163164	0.950859	-0.485032	0.00467837
Cptp	11.6232	12.4615	12.8546	14.0108	10.2945	11.7796	12.9789	16.8865	1	-0.177127	1	-0.981395	0.000390231	0.0622915	0.998929	-0.149097	0.702799	0.258669	0.428138	-0.126406	0.718303
Crim1	42.37	54.6327	66.7374	59.9059	25.9155	43.4467	88.5343	84.7238	1	0.203974	1	-1.17767	0.000151388	0.362943	0.552102	-0.128757	0.765917	0.47208	0.132742	-0.302358	0.344718
Crip1	429.197	343.345	408.325	432.054	301.127	260.947	480.14	508.355	1	-0.109662	1	1.52364	1.45942e-05	0.610305	0.166598	0.040764	0.932578	0.462006	0.150594	-0.17121	0.639794
Ctso	31.3152	34.4857	42.7495	46.5642	25.8539	31.4525	48.6379	45.3355	1	-0.222957	1	1.15343	0.000510706	0.229885	0.898147	0.272361	0.503787	0.132259	0.762351	-0.00308108	0.996034
Cx3cr1	2.08532	2.04035	2.13466	2.19973	2.10318	2.31737	4.0327	2.97788	1	0.480466	1	-0.258066	0.748537	-0.87037	0.657879	-1.97167	0.0214494	-0.302336	0.759404	-1.38175	0.0555001
Cxcr3	178.303	186.764	200.208	191.004	77.6856	92.6614	284.693	287.52	1	-1.04691	1	1.03374	0.0957949	0.613028	0.811167	-0.150595	0.894512	1.19845	0.121479	-0.333794	0.711465
Cyth3	11.8438	7.70927	29.9223	12.1522	7.58649	6.72322	14.2837	13.4118	1	0.273	1	0.593639	0.158534	0.245726	0.983782	-0.0678622	0.932475	0.12155	0.873968	-0.118366	0.86806
Dcbld2	4.26426	3.85362	3.09668	4.6553	2.95676	3.67561	6.32576	5.61455	1	0.350451	1	0.06702	0.891734	0.0821803	0.998929	-0.506529	0.421324	0.188965	0.786091	-0.574393	0.291539
Dclk2	4.62536	3.73618	4.63726	5.89554	2.37047	1.91358	7.37519	6.54556	1	0.563472	1	2.99771	1.56724e-06	1.06407	0.0980408	0.495892	0.36597	1.71831	0.00113928	-0.191853	0.738571
Ddhd1	16.8321	17.0701	23.944	22.0254	14.9505	13.23	22.4285	22.8631	1	0.00795202	1	0.0460012	0.759636	-0.0416484	0.998929	0.050838	0.8369	0.0816243	0.703494	-0.0185175	0.943258
Ddx43	1.87486	1.77474	1.68965	1.74857	1.60631	1.62583	3.34815	2.56602	1	-0.228117	1	0.802792	0.123361	-0.0625967	0.998929	-0.541782	0.464	-0.0369218	0.97074	-0.823021	0.199942
Dhfr	8.45185	7.69531	10.5676	11.0355	8.20745	6.19857	13.5663	12.9419	1	-0.308131	1	-0.336856	0.377596	-0.0190992	0.998929	-0.247582	0.69002	0.393697	0.456793	-0.11946	0.845846
Dhrs13	9.31402	8.37678	11.9288	11.5792	8.40268	8.1634	12.9419	12.4847	1	0.719131	1	-0.90356	0.0397088	-0.0785713	0.998929	0.0514984	0.952473	0.257794	0.697968	0.0148495	0.985337
Dpy19l3	27.2468	32.3127	34.812	35.5517	20.6044	23.3355	41.7724	45.6543	1	-0.0745087	1	0.919474	5.26175e-05	0.55033	0.0471646	0.0530886	0.864055	0.576587	0.00722639	-0.303156	0.147015
Dtl	16.4712	18.0347	23.0646	23.3603	11.8026	11.9853	25.9669	25.1437	1	-0.432428	1	0.119717	0.771703	0.183882	0.998566	-0.203121	0.761958	0.616092	0.218398	-0.0397078	0.95736
Dusp7	74.735	79.5183	96.421	93.6527	41.7239	52.6513	126.898	121.341	1	-0.0932986	1	-0.570948	0.163405	0.180204	0.998566	-0.103396	0.889843	0.622669	0.234211	-0.168887	0.786794
E130308A19Rik	2.34632	2.85432	3.23277	2.5289	2.27874	2.06373	3.29192	3.28154	1	0.314349	1	0.280906	0.338261	-0.0555797	0.998929	-0.319121	0.459941	0.017444	0.97544	-0.354059	0.356002
E130309D02Rik	21.6325	22.9592	29.1616	30.3449	16.8844	17.7615	30.252	30.8299	1	-0.032621	1	-0.736545	0.00543894	0.101127	0.998929	-0.0310753	0.950192	0.470736	0.131948	-0.0432507	0.924618
E2f7	22.0034	20.812	25.3615	25.5028	14.744	14.3884	43.0319	42.933	1	-0.851092	1	0.115935	0.754682	0.247244	0.938204	-0.678445	0.138931	0.479891	0.293854	-0.710245	0.0866373
Elp5	44.1664	42.996	47.7098	49.5908	40.7978	41.965	57.7553	57.0587	1	-0.0542364	1	-0.8146	0.000243608	-0.0100603	0.998929	-0.219929	0.410664	0.114325	0.684244	-0.220738	0.356302
Enkd1	13.3562	10.8311	12.8188	11.3786	11.2018	9.86288	15.7594	15.7558	1	-0.298845	1	0.509383	0.0407783	0.175303	0.94265	-0.214141	0.572702	0.141712	0.711315	-0.317648	0.315923
Ercc6l	5.27069	6.3614	8.44789	8.96442	3.69208	4.24005	10.4542	9.99578	1	0.302679	1	-0.291127	0.444316	0.0876506	0.998929	-0.447699	0.406591	0.364656	0.494874	-0.2984	0.565548
Exo1	15.8643	14.8126	25.1828	24.0718	13.7233	9.72102	27.6155	32.7713	1	0.00311612	1	-0.832978	0.087089	0.0124955	0.998929	-0.367598	0.631884	0.383009	0.597963	-0.115097	0.892375
Exosc6	24.2318	22.5181	42.0675	44.3081	17.3482	14.7365	40.0153	41.5309	1	0.011857	1	-1.08464	0.0142712	0.0994045	0.998929	0.0286324	0.97458	0.574862	0.30898	0.0806024	0.915341
Ext1	3.54343	4.01857	5.40473	4.90295	3.12714	3.34339	5.1955	5.53262	1	0.0190983	1	0.379637	0.0521682	-0.0301302	0.998929	0.428252	0.100916	0.284789	0.285366	-0.121098	0.669286
Ezh2	158.906	151.114	161.492	157.511	104.597	110.333	186.645	193.887	1	0.209466	1	-0.0274033	0.906099	0.0942814	0.998566	-0.274236	0.35661	0.5048	0.0491032	-0.175021	0.541247
Fam102a	241.939	260.259	295.756	261.821	205.37	199.03	321.024	291.052	1	-0.20434	1	0.548923	0.0101427	-0.11892	0.9797	-0.158273	0.619628	0.0616199	0.85944	-0.0284681	0.940104
Fancb	4.0883	3.34067	5.09888	5.62703	3.01801	3.60371	7.15993	6.98786	1	0.215478	1	-0.625966	0.103026	-0.206404	0.987197	-0.425821	0.448482	0.0579177	0.933881	-0.370738	0.472787
Fbxw4	77.4415	71.2448	86.2718	80.3218	73.4791	80.4174	94.0233	101.187	1	-0.142543	1	0.439626	0.0695569	-0.0478418	0.998929	0.142317	0.716634	-0.0736583	0.854404	-0.260298	0.391965
Fen1	37.5701	37.5673	55.9261	57.1334	32.2818	27.2269	79.1697	75.8986	1	-0.0119885	1	-0.339973	0.403743	-0.0125438	0.998929	-0.417072	0.480464	0.21952	0.722975	-0.387056	0.470885
Fignl1	32.3187	29.5257	42.5598	45.9549	22.6707	20.7511	58.8807	50.9522	1	-0.191014	1	-0.275994	0.485801	0.0163689	0.998929	-0.734346	0.159385	0.199458	0.742066	-0.373695	0.471877
Fosl1	1.77122	1.68865	2.38701	1.8904	1.94069	1.354	2.15157	1.96174	1	0.000936603	1	-2.78488	0.000707366	-0.479027	0.938204	0.0983663	0.944564	-0.708445	0.456678	-0.0170162	0.989827
Foxm1	140.047	126.119	123.18	120.534	86.1957	80.6649	180.286	177.618	1	0.293395	1	0.835383	0.000481372	0.209427	0.798112	-0.419855	0.119336	0.628056	0.0120916	-0.553535	0.0218652
Foxo3	22.8446	31.8425	36.5274	33.0296	16.5935	27.0163	46.176	44.3496	1	-0.106428	1	0.363211	0.144568	0.093068	0.998929	-0.0369242	0.938626	0.113525	0.773431	-0.422783	0.161328
Fv1	8.69529	7.58228	8.41417	10.5294	5.58973	5.62904	12.266	10.4545	1	-0.15915	1	-0.121569	0.731736	0.0259765	0.998929	0.0374369	0.952693	0.557424	0.175533	-0.135284	0.779875
Fyco1	42.2097	38.5879	41.1619	37.4422	37.6657	40.1538	42.1415	42.9104	1	-0.195465	1	1.15077	0.00502597	0.0201118	0.998929	0.472641	0.381853	-0.0246703	0.971526	0.0332451	0.962757
Gbp9	45.8512	44.3192	55.096	52.8245	34.0382	39.4243	58.8668	58.0765	1	-0.160673	1	0.981929	0.00749798	0.474957	0.592735	0.293794	0.574444	0.26128	0.605259	-0.164698	0.749821
Gdf11	3.93844	4.81473	6.55812	6.84047	3.98681	5.4204	16.5957	15.252	1	-0.0516838	1	-0.383593	0.30581	-0.030607	0.998929	-0.847152	0.0660175	-0.0424228	0.949194	-1.22518	0.0037842
Gimap3	594.119	614.026	627.015	616.912	442.034	471.644	689.392	720.518	1	-0.08125	1	1.27078	0.00466487	0.329622	0.909562	0.217945	0.7605	0.377942	0.522673	-0.0604799	0.938189
Gimap7	314.942	360.333	323.688	377.074	201.769	230.124	495.378	501.657	1	-0.190772	1	0.706022	0.134037	0.259421	0.986798	-0.320756	0.673654	0.590142	0.349092	-0.439079	0.484942
Gins1	25.7944	21.4466	30.3237	37.746	21.8021	18.2909	46.2765	47.8835	1	0.0303523	1	-0.16297	0.714631	0.0739192	0.998929	-0.46476	0.451832	0.365145	0.555315	-0.281047	0.646332
Gm4759	22.0863	25.8201	31.0206	27.156	15.9265	17.3734	29.4299	30.9065	1	-0.0545111	1	1.13865	0.00225562	0.425996	0.653604	0.366775	0.441183	0.486903	0.254105	-0.0154649	0.979577
Gpr65	31.7536	34.2114	35.6162	40.6693	26.7408	36.0058	57.0117	54.0792	1	-0.211407	1	-1.71407	1.10702e-06	0.120733	0.986709	-0.41189	0.159981	-0.0518436	0.89605	-0.474901	0.069685
Gpsm1	8.94604	10.0534	17.6786	18.8638	4.17303	6.0244	20.473	16.2548	1	0.313508	1	0.628857	0.0123469	1.33758	0.0013851	0.58438	0.0621979	1.2727	0.000198746	0.2331	0.45737
Grb7	5.01543	5.54501	6.55791	5.76943	2.43715	3.61451	8.65783	9.63031	1	0.128279	1	2.682	1.10702e-06	-0.126897	0.998929	-0.20511	0.716229	0.836358	0.0579829	-1.04976	0.00931197
Gtf2a2	47.9436	48.7209	52.5566	54.9932	48.3879	47.0679	61.6172	71.3848	1	0.0307566	1	0.260195	0.0938739	-0.10353	0.958728	-0.055973	0.840973	0.067692	0.789887	-0.207233	0.294887
H2-K1	4219.04	3848.91	4266.54	3479.45	3435.54	3527.62	4504.72	4464.51	1	-0.274252	1	0.633298	0.00651711	0.0205569	0.998929	0.0476619	0.907505	0.188847	0.550968	-0.143138	0.650021
H2-T10	30.4597	23.3036	29.3062	25.2947	24.3852	22.5255	28.8295	30.9899	1	-0.0973579	1	0.886062	0.00388109	0.0820194	0.998929	0.23904	0.57531	0.143584	0.741098	-0.081851	0.85803
Helb	29.3691	31.7606	37.1989	36.5721	24.8612	22.8792	36.0283	37.2105	1	-0.00522477	1	0.862984	0.0011239	0.0519699	0.998929	-0.133088	0.735759	-0.114037	0.757344	0.00932367	0.983009
Hells	60.4893	60.1858	73.4786	72.9803	44.6779	44.7481	76.6207	75.0615	1	0.0890826	1	-0.802604	0.0555092	0.0498183	0.998929	-0.265265	0.698454	0.452931	0.429087	-0.0693899	0.928272
Hemgn	8.04514	7.02315	9.05145	8.30813	6.18036	5.90233	10.8813	10.7031	1	0.29211	1	-0.352997	0.517606	0.350728	0.955176	-0.70034	0.352311	0.294322	0.718864	-0.215665	0.797026
Herc6	46.3505	43.1009	45.7574	45.7872	38.7034	43.218	51.9357	52.6474	1	-0.201652	1	0.58483	0.0400549	0.0251006	0.998929	0.0822651	0.870565	0.0721806	0.883846	-0.0468238	0.927718
Hic1	14.2643	21.8467	18.7201	24.5807	12.9318	19.9657	56.8282	52.4843	1	-0.103903	1	0.0641266	0.904665	0.790367	0.440742	-0.330797	0.665529	0.126694	0.88047	-1.9939	0.000925792
Hirip3	58.7352	46.3653	63.5897	71.813	41.9311	37.8998	65.4729	75.2068	1	0.0288626	1	-0.934027	0.0256687	-0.050419	0.998929	-0.196066	0.782517	0.4396	0.43659	0.0852635	0.907296
Hivep3	6.68471	11.402	24.4817	30.1587	4.79897	4.42904	30.1292	28.0866	1	-0.0174847	1	-0.0164263	0.980555	0.60179	0.815843	0.223804	0.835119	0.875248	0.278523	-0.320286	0.721938
Hnrnpll	31.7611	34.8162	29.6308	36.3111	25.3354	30.8856	56.9277	54.1124	1	-0.402917	1	-0.751203	0.00148693	-0.020961	0.998929	-0.678182	0.0155598	0.326431	0.231086	-0.695621	0.00641503
Hsf2	4.07665	4.12187	5.34758	5.14416	3.57133	3.82446	6.22046	6.082	1	0.388651	1	-0.701036	0.0329446	-0.206434	0.965075	0.109789	0.851676	0.073655	0.902561	-0.0440196	0.94295
Hsp90b1	388.984	384.304	502.673	508.106	419.359	343.772	608.936	598.507	1	0.126324	1	-1.27165	0.00727014	-0.279448	0.967777	-0.647847	0.294246	-0.0921906	0.909978	-0.195028	0.775793
Hspa14	101.092	100.868	141.347	139.75	89.9592	86.1176	146.102	146.25	1	0.00646972	1	-0.592634	0.0483204	-0.0687812	0.998929	-0.220057	0.639059	0.207643	0.640472	0.0418315	0.940104
Ifi27	271.482	250.982	292.014	338.201	240.296	224.858	283.731	316.637	1	-0.17775	1	0.769509	0.0876517	0.601466	0.622148	0.399853	0.555334	0.252842	0.712914	0.0737628	0.928693
Ikzf3	80.0399	101.823	148.369	130.955	49.1462	56.048	183.35	161.394	1	-0.0737776	1	0.803463	0.00106094	0.121835	0.9843	-0.103988	0.780907	0.507923	0.0551881	-0.61537	0.0163824
Izumo1r	2.7191	2.54238	5.6202	4.61075	2.01165	2.06794	5.51361	8.03712	1	-0.498464	1	1.4491	0.118899	-1.90151	0.327636	-0.298189	0.859914	0.854323	0.643352	-0.52849	0.718833
Kctd7	4.5739	6.32513	6.75401	5.81552	5.34971	4.56155	11.2932	12.4816	1	0.517752	0.935227	0.913119	0.000672664	-0.211195	0.860018	-0.828256	0.00754239	0.0573981	0.893166	-0.915598	0.00133692
Lemd2	36.6807	38.0631	38.4403	39.3004	34.6553	39.7882	40.7001	40.4234	1	0.00922622	1	0.647719	0.00983518	0.0300076	0.998929	0.222455	0.534928	-0.0546692	0.900138	-0.158559	0.641697
Leng9	3.35466	3.73679	5.22792	5.02948	2.81319	3.0704	5.14066	4.82852	1	0.00330002	1	0.46972	0.13496	0.343538	0.758389	0.410778	0.321761	0.430045	0.282961	0.062459	0.904056
Lpp	14.302	18.5768	18.4016	18.0782	14.7335	17.3248	24.961	22.1629	1	-0.0815971	1	-0.284098	0.126317	-0.131588	0.939049	-0.264114	0.300122	-0.201012	0.424422	-0.395879	0.0706556
Lrr1	16.8334	14.3379	15.7753	17.121	10.9196	9.91331	22.9998	22.9608	1	0.151134	1	-0.469813	0.199002	0.137408	0.998929	-0.382467	0.479105	0.384936	0.460298	-0.553275	0.229309
Lrrn4	1.44886	1.86298	2.52501	2.90335	1.21612	1.39503	2.94816	2.83742	1	0.473466	1	-0.409947	0.633336	0.00843146	0.998929	-0.169895	0.884252	1.1943	0.172875	0.00222022	0.999211
Lsm2	44.4729	38.0945	60.9884	66.8857	43.4931	38.9481	76.2738	72.0407	1	-0.0231074	1	-0.91386	0.00819002	-0.10299	0.998929	-0.319142	0.513874	0.101631	0.856572	-0.0879415	0.874684
Lsm3	42.8257	38.2589	47.4238	52.4665	39.7777	29.8272	59.3603	58.9034	1	-0.129097	1	-0.63936	0.0563659	0.0495746	0.998929	-0.255294	0.627521	0.400874	0.376193	-0.263577	0.571136
Mad1l1	24.6516	24.2276	27.2647	26.0876	18.6212	20.0167	33.4117	32.8507	1	0.0637786	1	-0.540215	0.0389679	0.00237466	0.999588	-0.326454	0.375028	0.382901	0.257747	-0.398448	0.215434
Map10	1.19823	1.30171	1.31035	1.29851	1.15112	1.09749	1.42884	1.48789	1	-0.293148	1	1.29475	0.000991706	0.114732	0.998929	0.291475	0.574444	0.858117	0.177916	-0.402812	0.379404
Mbnl3	32.4407	33.6798	47.3139	43.9797	23.3275	26.752	48.049	42.424	1	0.0509968	1	-0.598358	0.0590336	0.130354	0.998653	-0.182021	0.728025	0.264353	0.561007	0.0192309	0.974075
Mcm10	28.2566	27.6914	33.7451	34.8435	21.9133	18.4949	40.1525	37.0159	1	-0.284555	1	-0.414756	0.265628	0.034702	0.998929	-0.311502	0.586683	0.432355	0.396159	-0.161176	0.781193
Mcm2	89.8551	99.7364	219.335	217.97	84.9618	69.8827	240.756	221.641	1	0.141835	1	-0.555081	0.319986	-0.015152	0.998929	-0.295169	0.756433	0.559545	0.471318	-0.00474014	0.997043
Mcm3	101.649	113.095	171.626	173.989	86.6138	74.9505	187.521	178.287	1	0.0751	1	-0.348619	0.444955	0.0327033	0.998929	-0.402742	0.553857	0.435632	0.49204	0.00460869	0.996728
Mcm4	113.534	127.728	213.609	220.392	86.9614	83.5174	226.807	218.252	1	-0.116417	1	-0.327335	0.460012	0.0276954	0.998929	-0.312858	0.651944	0.522372	0.374901	-0.00592943	0.994977
Mcm5	126.328	124.035	176.666	177.137	103.394	86.9538	213.134	203.157	1	0.0925465	1	-0.277176	0.514907	0.0624119	0.998929	-0.352191	0.580875	0.500667	0.3726	-0.134599	0.841733
Mcm6	132.288	130.101	227.004	233.324	113.358	104.25	220.105	211.345	1	0.0674126	1	-0.08846	0.828598	0.0510591	0.998929	-0.244852	0.694273	0.339553	0.530589	0.158078	0.787772
Mcm7	256.911	253.248	303.085	300.344	176.309	167.004	339.958	329.106	1	0.0622704	1	0.0851815	0.785102	0.0130342	0.998929	-0.293998	0.496852	0.463189	0.2166	-0.0714138	0.886602
Mrpl18	164.232	174.733	189.917	220.306	166.576	148.3	226.007	218.92	1	-0.0986417	1	-0.666331	0.0139245	0.062451	0.998929	-0.0763176	0.872746	0.264715	0.469182	-0.090004	0.831442
Mybl2	66.5028	58.5628	54.5244	62.8402	43.0796	38.1729	81.6905	71.9963	1	-0.127439	1	-0.142487	0.715728	-0.00317117	0.999588	-0.38523	0.47982	0.472162	0.339263	-0.253133	0.632888
Nanos1	3.68188	5.10915	6.06015	5.54356	3.81688	3.11032	6.68825	7.00677	1	0.15842	1	0.771802	0.0147015	-0.268384	0.869947	-0.343204	0.430559	0.0650634	0.908343	-0.439362	0.241169
Nasp	56.9524	52.0312	68.1243	75.9933	58.3692	48.9422	82.9131	90.1407	1	0.349101	1	-0.888289	0.049717	-0.0847813	0.998929	-0.347307	0.620836	0.282735	0.67586	-0.152341	0.833957
Nck2	37.8268	33.3404	45.9433	42.678	26.7115	31.4419	45.5366	44.1415	1	-0.144125	1	0.562553	0.0173394	0.236802	0.790738	-0.106511	0.787306	0.346078	0.239197	0.245353	0.40536
Ndc1	9.05055	12.3711	14.9616	17.0334	9.55128	8.12669	21.859	19.9428	1	-0.246114	1	-1.13003	0.046304	-0.0891392	0.998929	-0.688855	0.392379	0.304306	0.723817	-0.369265	0.647466
Necab3	3.63586	3.61517	4.48015	5.11644	3.67924	2.05626	4.6774	7.1512	1	0.593402	1	1.25632	0.00562524	0.248121	0.973516	0.111227	0.883606	0.305681	0.637727	-0.274164	0.641728
Neurl2	4.1159	4.68864	6.25362	4.19339	4.51909	4.5756	5.22963	5.85709	1	-0.170456	1	1.10079	0.00693302	0.280346	0.946016	1.11699	0.0385879	-0.470739	0.387035	-0.0360281	0.96136
Nkain1	1.41333	1.62911	1.99558	1.38903	1.42014	1.10164	1.84161	1.50866	1	3.06872	1	-4.0798	0.000858959	-0.923679	0.815843	0.00713846	0.997731	0.286266	0.863147	0.258685	0.909646
Nlrc3	61.5295	60.1877	81.3124	72.3098	50.9014	54.5551	91.1586	87.7088	1	-0.133888	1	0.864631	7.62122e-06	0.168784	0.694825	-0.11372	0.592329	0.179785	0.325516	-0.269737	0.105354
Nlrc5	245.57	269.387	308.336	308.349	181.268	187.926	327.749	335.067	1	-0.317732	1	0.509634	0.0186306	0.163201	0.915365	0.225364	0.464647	0.337709	0.208303	-0.141194	0.638681
Nod1	74.3016	71.5022	119.42	96.2227	39.3327	48.3381	98.3916	103.734	1	-0.0247834	1	1.46285	0.0137911	0.36053	0.958728	0.166178	0.863633	0.788943	0.266746	0.336122	0.666359
Nr2f6	24.1979	25.7928	27.4496	28.9933	23.0351	30.2941	34.9304	40.8927	1	0.0284641	1	0.260685	0.172627	-0.0971139	0.995331	-0.00129237	0.997731	-0.128177	0.652812	-0.528872	0.0181359
Nrarp	3.71927	3.8972	4.66791	3.99449	3.66037	2.77198	4.11448	5.0492	1	-0.884108	0.874182	0.412594	0.321789	0.205566	0.985881	-0.182368	0.777175	0.393946	0.452446	-0.16926	0.766476
Nup107	36.2477	43.4623	68.8686	72.5136	33.8876	30.4008	71.9518	66.29	1	-0.106551	1	-0.724421	0.0869871	0.0405635	0.998929	-0.387731	0.543962	0.217398	0.741098	0.0115707	0.989012
Nup37	26.9585	32.7181	35.5089	35.9373	25.0873	26.2659	42.161	42.2287	1	-0.278461	1	-1.13994	0.00125	-0.0284006	0.998929	-0.453637	0.296868	0.20502	0.665616	-0.299982	0.475137
Nup62	56.266	52.4919	72.7885	70.5166	49.8527	48.2736	88.1607	80.1375	1	0.043632	1	-0.404858	0.214984	-0.104154	0.998929	-0.394958	0.402805	0.245641	0.611883	-0.226895	0.626292
Nup85	101.216	86.7627	134.732	136.941	103.749	89.6298	162.673	164.833	1	0.109341	1	-0.781532	0.0239853	0.0184737	0.998929	-0.314681	0.535349	0.191835	0.711167	-0.105105	0.848107
Oat	39.2536	41.3054	52.6122	51.8049	35.794	36.1271	54.6034	54.0174	1	-0.026394	1	-0.716284	0.0225776	0.0622003	0.998929	-0.204395	0.682742	0.3526	0.398616	0.0759333	0.885313
Orc1	11.7524	13.7706	16.7093	21.4396	13.0044	12.0096	23.3422	24.0807	1	0.515691	1	-1.41535	0.0164091	-0.330555	0.978273	-0.718371	0.378086	0.0860411	0.932835	-0.221799	0.806725
Orc6	44.292	40.4808	47.7296	52.7365	42.083	34.0409	63.82	64.4901	1	-0.110772	1	-0.523023	0.0978897	0.0444762	0.998929	-0.32772	0.483921	0.255691	0.584818	-0.264641	0.544805
P2rx7	14.1411	8.56413	21.2576	18.4867	5.37149	5.70021	49.6496	46.2579	1	-1.22236	1	-1.82513	0.304414	0.40996	0.998929	-0.952624	0.654697	1.16018	0.566288	-1.29118	0.459933
Pacs1	36.397	41.761	50.6748	41.9234	29.3108	33.3496	52.4607	49.2308	1	0.0451739	1	0.709803	0.000115276	0.113633	0.919488	0.00392941	0.989668	0.124874	0.558572	-0.104478	0.613817
Pask	11.259	10.7114	13.3713	13.5838	7.08854	7.73806	16.532	15.1728	1	-0.374784	1	0.521519	0.0519999	0.237979	0.867597	-0.341301	0.36787	0.465979	0.175658	-0.223646	0.541247
Pcna	444.013	405.512	656.923	713.199	324.91	270.443	757.497	760.475	1	0.173464	1	-0.175497	0.658867	0.127829	0.998929	-0.200138	0.761354	0.40269	0.447091	-0.0351797	0.96155
Pglyrp2	92.7087	88.2522	126.256	115.315	85.8861	84.7461	176.202	177.845	1	-0.180325	1	0.146393	0.51481	0.135879	0.965469	-0.294938	0.324925	0.0978314	0.772426	-0.458856	0.0727678
Pidd1	21.8295	16.44	22.5672	24.1439	19.4226	15.734	30.296	32.0932	1	-0.0310613	1	-0.105177	0.672948	0.151118	0.965734	-0.030771	0.949065	0.3689	0.23348	-0.288012	0.348399
Pola2	34.0596	34.2056	47.3396	46.2071	29.7185	26.4625	49.6695	48.3875	1	0.034184	1	-0.349788	0.223376	0.0598648	0.998929	-0.163552	0.736559	0.367067	0.339161	-0.0356975	0.946348
Pole3	19.1209	19.6582	18.7652	22.8789	20.4532	16.885	23.9797	23.222	1	-0.0721588	1	-0.5834	0.0525879	0.0271819	0.998929	-0.206204	0.673495	0.261351	0.54694	-0.0153432	0.97808
Ppil1	66.9058	62.9698	78.3264	89.3805	67.5713	53.2495	92.9543	90.085	1	-0.135557	1	-0.712283	0.017591	0.0830752	0.998929	-0.225918	0.620679	0.278993	0.498076	-0.0615273	0.905725
Prex1	262.256	285.159	437.526	348.09	207.825	254.681	479.546	460.406	1	-0.0559987	1	1.22229	1.10702e-06	0.43681	0.0898623	0.176346	0.442515	0.18664	0.383384	-0.170212	0.410447
Prim2	21.4882	21.4958	20.5462	23.9286	20.4779	19.2555	27.7071	25.7587	1	-0.0252878	1	0.24677	0.294313	0.0269525	0.998929	-0.237287	0.495877	0.12239	0.73877	-0.175684	0.594091
Prob1	1.66686	1.81199	1.92184	1.78593	1.64836	1.77	2.09217	1.99907	1	0.411573	1	1.25979	0.00674249	0.146519	0.998929	0.361821	0.604272	0.244208	0.732637	-0.0142801	0.986315
Proser3	9.88561	9.34643	9.75669	9.94622	8.63836	6.44371	12.0623	11.6476	1	0.103681	1	1.36342	0.000262937	-0.0133109	0.998929	0.231703	0.629664	0.213459	0.644161	-0.0992199	0.840855
Prr12	31.4855	33.5493	46.5681	41.0073	23.9993	28.9771	44.5311	41.7353	1	0.00310664	1	0.466831	0.00138711	-0.0799883	0.969569	0.137824	0.467909	0.231977	0.155745	-0.0790323	0.672623
Pspc1	27.5913	25.9431	28.3307	28.653	21.2497	24.003	32.6575	31.1448	1	-0.106093	1	-0.64003	0.0603772	0.0732906	0.998929	-0.163308	0.782872	0.095043	0.871077	-0.0238332	0.970627
Ptger1	63.013	65.2112	79.6919	73.4933	54.6909	60.8231	78.9699	77.9456	1	-0.0364518	1	0.389449	0.0135315	0.20894	0.591467	0.109222	0.649617	0.117289	0.599623	0.0356256	0.891891
Ptger4	9.57542	10.4193	15.8572	16.1174	8.73367	9.08439	21.8287	21.9687	1	0.328065	1	-0.709111	0.0407308	0.62914	0.343583	-0.368754	0.456465	0.44033	0.330315	-0.382148	0.385115
Ptpn18	177.294	164.17	183.024	180.524	163.867	147.258	228.217	242.015	1	-0.29934	1	0.614724	0.0456127	0.007152	0.998929	0.0716736	0.898094	0.116666	0.813345	-0.268732	0.508347
Pxylp1	19.7419	18.7071	25.4588	27.7137	11.449	9.50827	29.3339	31.8556	1	0.137523	1	0.784862	0.00045105	0.80539	0.00598955	-0.251189	0.335431	0.941744	0.000235773	0.121574	0.647425
Pycr2	46.081	46.4522	63.2464	63.2675	35.6737	35.1743	63.6758	62.9663	1	-0.0330874	1	-0.416231	0.00150288	0.0231877	0.998929	0.0378872	0.857763	0.394199	0.00694283	0.0240572	0.908719
Rad51	53.5128	46.8078	60.9103	67.4444	40.6515	35.7078	86.2565	86.6734	1	0.11635	1	-0.254445	0.477015	0.0455017	0.998929	-0.485148	0.32539	0.402465	0.401745	-0.367168	0.426249
Rad51ap1	41.1987	38.1493	50.7629	49.4773	28.8371	28.5674	63.8555	70.061	1	-0.528744	1	0.20132	0.486066	0.124159	0.998569	-0.434288	0.265153	0.488738	0.178982	-0.325733	0.376672
Rad54l	28.2415	26.129	27.4452	28.0695	23.6553	17.7265	35.4994	35.581	1	-0.281358	1	0.211839	0.488113	-0.0493181	0.998929	-0.418422	0.320523	0.279132	0.516076	-0.273295	0.499843
Ralgapa2	21.7073	27.0192	28.0789	23.672	19.6114	23.2784	30.0345	27.8362	1	-0.0240532	1	0.489444	0.012849	-0.141544	0.9261	-0.199746	0.467539	-0.110775	0.699495	-0.164015	0.516928
Rangap1	138.444	141.275	173.46	166.482	103.325	107.31	185.668	174.057	1	0.0290032	1	-0.697221	0.0316521	-0.085433	0.998929	-0.345199	0.458654	0.438798	0.29532	-0.0966268	0.852687
Rapgef2	10.4891	10.4367	12.9106	12.5429	8.07061	8.9948	12.6235	12.4078	1	-0.0221448	1	0.414627	0.00753633	-0.045193	0.998929	-0.0643683	0.800592	0.138551	0.497523	0.0891125	0.668647
Rasal3	474.09	463.218	546.117	510.717	414.031	428.904	548.69	560.889	1	0.0126081	1	0.427392	0.0655395	0.111669	0.998153	0.225731	0.510963	0.148706	0.669443	-0.0324272	0.940104
Rasgef1a	1.78707	1.70836	1.98911	1.85031	1.48697	1.53855	2.14969	2.04441	1	0.424354	1	3.57882	6.20471e-05	0.503615	0.955176	-0.221571	0.853855	0.676978	0.557237	-0.372509	0.719677
Rbbp7	117.811	126.5	219.166	222.533	102.082	94.8211	212.581	202.776	1	0.0418304	1	-0.500274	0.23307	0.15034	0.998929	-0.179012	0.809926	0.365414	0.545454	0.118307	0.866136
Rbms1	152.745	151.784	172.286	156.042	148.424	159.124	191.099	180.359	1	-0.102099	1	-0.227317	0.0959866	-0.0880101	0.962629	-0.262447	0.14808	-0.10509	0.600268	-0.136579	0.447482
Rcc1	55.4337	55.3168	105.407	106.086	41.3126	37.6111	110.083	107.828	1	0.161573	1	-1.62518	0.00216405	0.10208	0.998929	-0.249037	0.75977	0.495324	0.451657	-0.0174861	0.98421
Rfc4	45.8068	43.558	41.6248	50.4211	38.0757	35.9778	63.2706	62.2178	1	-0.123291	1	0.0547435	0.864338	0.0595115	0.998929	-0.363732	0.392379	0.310702	0.452409	-0.273142	0.493708
Rftn1	23.6149	27.4777	59.9725	55.0441	25.9191	26.8564	83.059	81.0196	1	0.0495758	1	0.265129	0.0646911	0.0148117	0.998929	-0.313016	0.095657	0.0245927	0.924119	-0.554093	0.0015394
Rgl2	170.608	157.055	196.153	166.638	167.458	156.015	186.116	180.536	1	0.111002	1	0.689332	0.0513266	0.109948	0.998929	0.474882	0.333094	-0.0551074	0.930105	0.0388327	0.952
Rpa2	100.586	83.4562	106.756	106.062	77.9307	70.0022	115.115	119.088	1	0.103339	1	-0.117527	0.690247	0.0751385	0.998929	-0.289044	0.48478	0.341824	0.367817	-0.114852	0.793937
Rrm1	131.022	140.007	196.229	207.388	94.9324	88.066	249.307	232.331	1	-0.0637809	1	-0.306527	0.47834	0.0832423	0.998929	-0.506027	0.408622	0.463361	0.427554	-0.219452	0.72873
Rrm2	301.156	292.746	331.345	330.298	196.023	173.461	501.837	497.188	1	-0.189668	1	-0.62294	0.125845	-0.0485752	0.998929	-0.592002	0.296868	0.405205	0.479237	-0.562612	0.273922
Sdr42e1	4.55181	4.91777	5.02595	6.69487	4.69521	4.12366	7.16849	6.47146	1	-0.429143	1	0.285482	0.319787	0.00504968	0.998929	-0.131449	0.784769	-0.0529532	0.917115	-0.177441	0.652063
Serpine1	1.03774	1.04596	1.03636	1.05684	1	1	1.03843	1.11147	1	3.52059	1	-0.289584	0.676042	2.04673	0.328829	0.628799	0.806275	3.93731	0.13739	-0.155569	0.9538
Sesn1	70.8442	77.0668	84.8817	80.9225	63.6754	70.3764	89.0174	95.0897	1	0.362067	1	0.677059	0.143926	0.0418627	0.998929	0.23752	0.76587	-0.00159301	0.998517	-0.127854	0.868002
Siah1b	4.67557	4.58041	4.42325	5.65875	4.36246	4.13326	6.67539	5.82486	1	0.0988246	1	-0.756029	0.0990172	-0.0891823	0.998929	-0.453437	0.511553	0.374196	0.58048	-0.0588076	0.946011
Ski	18.1847	22.5721	36.9395	33.3616	13.3598	16.1654	38.0162	36.4412	1	-0.0261354	1	-0.400855	0.0753324	0.111077	0.997107	0.102555	0.794471	0.543582	0.0476424	-0.0987488	0.773745
Skp2	6.91006	6.99692	11.0913	10.8643	5.5055	5.1338	12.3653	12.1522	1	-0.167952	1	-0.794261	0.0187692	0.183127	0.9843	-0.265201	0.599561	0.237685	0.629955	-0.183337	0.703238
Slamf1	6.6264	7.15981	12.2935	10.4392	3.28258	3.69425	11.8281	11.3497	1	0.0417773	1	0.142146	0.617768	1.00783	0.0223933	-0.0106552	0.984385	1.50308	0.000151638	0.311111	0.375384
Slc14a1	11.9581	7.42889	19.2042	13.6266	5.11785	5.08273	18.4442	17.4441	1	0.318157	1	2.34194	0.000567825	0.61778	0.655163	-0.153356	0.854334	1.13744	0.0617858	-0.0858472	0.918363
Slc29a1	55.1242	64.9906	107.943	105.22	44.3572	42.6467	104.247	96.4351	1	0.380272	1	-0.256442	0.483079	0.292345	0.900186	0.0238191	0.974762	0.689784	0.126749	0.138869	0.806005
Slc9a3r1	160.253	162.935	187.116	167.668	108.746	135.892	220.92	213.714	1	-0.0920641	1	0.427017	0.000946332	0.272649	0.164417	-0.0522111	0.794313	0.37579	0.00722639	-0.332108	0.0140597
Slfn8	38.0069	38.4498	50.4376	43.5935	42.6937	43.8848	67.7402	68.9076	1	-0.11044	1	0.301524	0.395026	-0.211536	0.971954	-0.265473	0.625036	-0.266393	0.601308	-0.599245	0.153315
Sntb2	22.5734	23.7783	30.5246	23.8325	14.7436	18.8994	31.3532	30.2411	1	-0.123005	1	0.960787	0.000828787	0.365031	0.526646	-0.0329106	0.945983	0.471877	0.121479	-0.036496	0.935774
Socs2	45.1516	42.4123	42.0493	41.1357	28.0904	26.424	55.8967	60.7835	1	0.00323845	1	-1.50454	0.0028512	0.84388	0.335658	-0.0218906	0.980802	1.13603	0.0398866	-0.309308	0.628122
Sorl1	113.457	144.017	163.194	145.783	84.912	135.188	213.933	196.317	1	-0.186455	1	0.998217	0.000929561	-0.215417	0.898147	-0.322162	0.390472	0.188785	0.6271	-0.292045	0.390075
Ssrp1	229.356	247.919	310.337	314.361	220.397	216.937	353.764	355.461	1	-0.0726773	1	-0.44294	0.157464	-0.123434	0.998929	-0.39843	0.37398	0.192792	0.686523	-0.11105	0.826646
Ssx2ip	8.18917	8.39093	10.7469	11.1781	6.29465	6.4199	14.3673	11.4684	1	0.00367386	1	-0.297427	0.422498	0.161942	0.998566	-0.370899	0.496852	0.250186	0.652238	-0.180127	0.746987
Stmn1	923.255	853.601	868.506	896.208	579.889	523.141	1238.22	1235.5	1	-0.0962516	1	1.03462	0.00043227	0.27059	0.766052	-0.31844	0.366681	0.709072	0.0194853	-0.472061	0.115421
Susd2	1.4889	1.49025	1.88666	1.86617	1.26309	1.31116	2.37609	1.79277	1	-0.191653	1	-0.571294	0.313597	0.904954	0.46843	0.708861	0.317248	1.05502	0.120271	-0.298122	0.668367
Taf9b	17.1182	18.4514	19.7127	19.2214	16.2035	19.2254	29.4099	26.2754	1	-0.169357	1	-0.355571	0.0144492	-0.170143	0.683832	-0.277826	0.12629	-0.0904735	0.66276	-0.494136	0.00298668
Tbc1d16	2.09771	2.55938	2.81304	3.40089	2.3283	2.10542	3.47458	3.29007	1	-0.625285	1	-0.359457	0.615527	-0.222635	0.998929	-0.470472	0.627521	-0.309176	0.761341	-0.502088	0.55325
Tex30	29.5554	24.6125	30.3601	37.7446	21.9026	18.8165	36.9056	41.5962	1	0.224834	1	-0.692163	0.0683056	-0.0862536	0.998929	-0.295895	0.618862	0.289337	0.606941	-0.153531	0.795564
Tfdp1	101.207	104.893	176.864	182.652	89.1682	82.2964	181.17	177.43	1	-0.169527	1	-0.745497	0.0680846	0.0382895	0.998929	-0.207416	0.769184	0.350478	0.550349	0.0191476	0.979705
Tgfbr1	27.4393	26.9253	39.8343	32.8262	25.7743	35.7202	55.7258	56.3349	1	0.184165	1	0.26482	0.142952	0.291971	0.443947	-0.34231	0.147652	0.026819	0.932893	-0.445839	0.0337683
Timeless	43.2375	43.1505	57.5824	56.1453	31.066	27.5955	67.8905	66.0243	1	0.0329634	1	0.401499	0.134811	0.110545	0.998929	-0.28066	0.479105	0.433527	0.211652	-0.154926	0.694718
Tipin	64.0206	64.2399	92.0268	88.1152	63.7702	51.9811	108.578	111.579	1	0.131536	1	-0.657986	0.103266	-0.0075045	0.998929	-0.405971	0.49874	0.297308	0.620637	-0.197737	0.747688
Tle3	65.9436	74.4371	84.9146	67.3407	63.4809	71.9763	79.15	75.8133	1	-0.00677065	1	0.744678	0.000577835	0.0685611	0.998929	0.242431	0.356241	-0.236293	0.336097	0.0303092	0.929084
Tln1	726.556	848.657	1007.48	912.286	636.59	800.757	1188.58	1096.36	1	0.00490888	1	0.200723	0.0789031	-0.0996292	0.877244	-0.264612	0.0782517	0.0194784	0.924585	-0.342567	0.0119085
Tmem63a	63.6072	69.2735	65.6586	60.5552	52.3087	58.6514	73.76	72.0047	1	0.126	1	1.26637	0.00698394	-0.133847	0.998929	0.0210611	0.980802	0.2162	0.748986	-0.0538062	0.946011
Tmx4	13.3955	15.3131	17.6393	17.9889	12.8351	17.028	21.6735	20.6353	1	-0.120304	1	0.351266	0.0393258	0.036931	0.998929	-0.201407	0.397439	-0.185864	0.412604	-0.132532	0.560749
Tnfrsf1a	83.8444	79.5984	79.6162	75.8234	60.59	55.3921	131.799	130.557	1	0.170895	1	0.442105	0.0748117	0.201815	0.898147	-0.377098	0.261669	0.317707	0.328969	-0.651979	0.0242591
Tnfsf14	6.51201	5.28155	8.82863	9.01446	5.92653	5.62707	24.269	21.3499	1	-0.65739	1	-0.178997	0.614929	-0.0850164	0.998929	-1.34088	0.00406839	-0.0433933	0.946675	-1.4731	0.000618589
Top1	78.8761	83.4373	108.559	103.905	77.4124	80.9642	118.872	125.578	1	-0.0277964	1	-1.10397	0.0003918	-0.110129	0.998569	-0.227673	0.56885	0.25758	0.483498	-0.164189	0.664107
Tor4a	99.0826	103.336	109.487	101.91	98.2578	107.682	133.286	123.55	1	-0.212513	1	0.345107	0.11572	-0.260204	0.711417	-0.107181	0.777175	-0.215163	0.48505	-0.366296	0.171275
Tox	4.16846	4.94989	12.3023	11.6506	3.99056	5.22954	41.2065	39.3239	1	-0.0124715	1	1.03392	0.00172249	0.615634	0.28316	-0.946363	0.0149713	0.509637	0.206941	-1.97964	7.62456e-06
Trim14	110.299	114.557	157.927	146.545	76.9628	84.0273	146.27	148.559	1	-0.210823	1	0.824391	0.0148265	0.469111	0.552442	0.386335	0.404952	0.421503	0.324564	-0.0287458	0.962578
Trim24	37.066	35.4925	39.2712	34.6248	30.6235	32.2148	44.0786	42.868	1	-0.117004	1	0.656869	0.000676682	0.223212	0.618644	-0.0542612	0.854644	0.198738	0.377653	-0.187153	0.386672
Trim30d	8.37275	11.2441	13.943	16.9731	5.91944	7.31757	15.966	17.4765	1	-0.307629	1	0.614933	0.137454	0.41384	0.824075	0.522484	0.36666	0.704394	0.190985	-0.119499	0.857582
Trio	12.0085	13.5185	13.2522	15.7202	11.1608	14.8461	19.1317	20.714	1	0.130773	1	-0.0827964	0.721253	-0.146798	0.954719	-0.550271	0.0520706	0.000568028	0.998517	-0.460932	0.0716724
Trip13	19.2049	19.3197	19.7478	19.4656	16.3439	14.1708	28.2138	25.3909	1	-0.165988	1	-1.01389	0.0175869	0.0255197	0.998929	-0.739469	0.185809	0.447588	0.433362	-0.337574	0.554475
Tspan32	26.6539	26.5011	60.1124	59.5051	21.9994	23.1628	89.3494	93.1978	1	0.160615	1	0.896707	0.0528004	0.014935	0.998929	-0.0164318	0.985279	0.249217	0.730097	-0.368936	0.554347
Ttc28	2.43923	2.98787	3.2559	2.27778	2.06989	1.97193	3.03385	3.07254	1	0.170232	1	1.57481	6.71498e-05	0.222393	0.927973	-0.0357848	0.949431	0.777184	0.0314095	-0.435954	0.206543
Ttc7	111.746	123.432	175.1	161.989	81.9214	98.8822	196.153	179.63	1	-0.153836	1	0.13071	0.407361	0.123149	0.909783	-0.21747	0.316167	0.273187	0.16366	-0.227376	0.238704
Tube1	10.2583	10.0813	10.1325	11.3462	7.79663	7.50466	13.6798	12.2128	1	-0.21762	1	0.615071	0.0255943	0.116907	0.998569	-0.491832	0.176849	0.1106	0.803372	-0.359055	0.29798
Txnrd1	71.7831	80.2761	121.21	112.363	71.9275	74.9904	154.521	148.737	1	-0.116529	1	-1.89123	0.000257642	0.104287	0.998929	-0.472475	0.437667	0.311508	0.6156	-0.444158	0.419514
Uba2	150.907	165.29	212.677	221.008	130.486	131.331	229.332	215.71	1	0.135896	1	-0.543666	0.0899627	-0.0069312	0.998929	-0.212679	0.684957	0.229742	0.630169	-0.00740485	0.990388
Ubald1	28.6591	28.1697	34.2852	30.3571	25.3027	27.6562	35.3595	32.4724	1	0.01561	1	0.818959	0.0022275	0.0234471	0.998929	0.217677	0.551015	-0.0104621	0.981153	-0.0348813	0.938474
Ubtd2	6.98394	3.85115	9.77334	9.03189	4.70234	4.66797	13.0076	11.331	1	0.155454	1	-0.36031	0.336827	0.155185	0.998569	-0.0269002	0.972639	0.347078	0.524427	-0.200052	0.718128
Uhrf1	112.651	107.276	158.757	155.918	81.5655	67.3973	183.79	176.23	1	-0.130371	1	-0.0806863	0.85763	0.186525	0.998566	-0.397698	0.520312	0.607773	0.260717	-0.0896745	0.902684
Ulk2	27.8154	28.7969	32.9396	29.2921	22.1503	25.6298	35.1391	32.9113	1	-0.0447606	1	0.456637	0.00146033	-0.00798406	0.998929	-0.00843096	0.974762	0.11314	0.532686	-0.111251	0.514733
Usp18	5.85927	7.52059	8.73924	8.61641	5.73764	4.99925	10.5914	11.3491	1	-0.727715	1	-0.65574	0.16341	0.247354	0.996477	0.24267	0.769613	0.0276471	0.97646	-0.510137	0.412382
Utp14b	1.79224	1.8489	1.87016	2.0141	1.70865	1.68574	2.25824	2.37275	1	1.1117	1	0.00869121	0.98974	-0.427733	0.940517	-0.93306	0.278036	-0.515644	0.569072	-0.08321	0.943769
Vmn2r96	1.4183	1.30561	1.56423	1.34017	1.37417	1.3127	1.57918	1.34593	1	-0.362328	1	1.67084	0.103266	-0.307398	0.998929	0.632682	0.562108	-0.129356	0.923896	-0.648616	0.484903
Wdhd1	31.3411	29.8668	45.2695	45.5347	28.114	21.7771	53.466	53.9018	1	0.127802	1	-0.256097	0.449259	0.117761	0.998929	-0.278589	0.585372	0.350798	0.449846	-0.106442	0.844034
Wdr44	18.8564	18.9874	23.9387	23.7802	15.8587	17.8052	24.4225	23.8021	1	0.0289839	1	-0.00737411	0.965115	0.344993	0.186262	-0.0960467	0.697743	0.195698	0.324595	0.0427887	0.863319
Xylt2	71.8666	76.1965	94.0434	90.4235	68.2043	63.7917	153.312	151.173	1	-0.0190238	1	1.08259	0.00408838	0.154005	0.998566	-0.0986553	0.87478	0.126963	0.821877	-0.557625	0.1859
Zbtb4	21.3194	26.1436	42.5573	33.5881	20.1999	22.6097	37.1458	37.4346	1	-0.215128	1	2.13722	1.63984e-05	0.364561	0.779351	0.532785	0.247868	-0.0322873	0.958515	0.121675	0.820105
Zbtb7a	104.251	113.987	137.36	117.112	88.8126	109.142	145.898	135.602	1	-0.13118	1	0.107507	0.42014	0.0972922	0.929894	-0.0629917	0.782071	0.0239239	0.919716	-0.224528	0.159922
Zbtb8a	7.16355	8.18267	9.67078	9.19994	6.49628	5.57476	10.4702	8.51996	1	-0.0970632	1	0.283187	0.225539	0.392225	0.405063	0.16268	0.652045	0.319374	0.293854	0.0121165	0.976938
Zdhhc18	304.228	300.858	369.536	335.496	210.856	231.736	370.295	351.824	1	-0.192456	1	0.319165	0.0343064	0.286166	0.321558	0.149806	0.494716	0.324516	0.0761985	-0.0370868	0.884024
Zfp382	26.4827	29.1987	28.9906	25.0001	19.9836	24.187	39.3657	39.7352	1	0.0775626	1	0.602875	0.00362387	-0.086067	0.998566	-0.555102	0.0257821	0.00174659	0.995224	-0.547161	0.0145757
2020-09-11	79.9652	84.5229	168.938	157.728	135.638	122.293	221.941	205.656	2	0.148179	1	-1.22015	0.0182986	-0.231131	0.998566	-0.712135	0.304122	-0.377105	0.606637	-0.431591	0.52116
1110008L16Rik	6.02177	7.66602	9.92314	9.39927	7.56881	8.20671	7.70499	6.47082	2	0.00423653	1	-0.59514	0.0227722	-0.132149	0.994893	0.191127	0.639167	-0.177466	0.64473	0.743004	0.0161271
1700066B19Rik	2.48609	2.18911	3.20907	3.33386	1.99265	1.83527	2.81555	1.96145	2	-0.439388	1	0.775086	0.0461474	0.787546	0.257649	0.102737	0.881392	0.920754	0.0620866	1.10661	0.0161624
2410002F23Rik	22.0144	20.4182	78.1842	73.0875	25.5046	19.8337	43.5714	45.4759	2	0.0325493	1	-1.04395	0.0049663	0.263406	0.921104	0.525347	0.266973	0.200644	0.705636	0.857646	0.0369155
2810004N23Rik	11.064	12.5405	21.7421	20.1286	13.845	13.6861	17.4466	17.3212	2	0.0432383	1	-1.00119	0.00304062	-0.0793379	0.998929	0.070053	0.90319	-0.0165595	0.977148	0.470587	0.223
3110082I17Rik	2.83148	2.69486	7.56421	8.50197	4.49985	3.59408	7.19043	6.04871	2	0.0282214	1	-2.39308	0.00680917	-0.326768	0.998929	-0.46213	0.73779	0.0139321	0.991166	0.399974	0.751038
4931428F04Rik	5.74821	5.46946	7.87835	7.6687	7.98281	5.80284	7.89109	6.76874	2	0.114434	1	1.12083	0.000556117	-0.00529759	0.998929	0.164372	0.716634	-0.66639	0.0469496	0.221361	0.554322
A230050P20Rik	18.6248	21.4723	42.8937	42.7769	22.3328	20.3887	22.6029	22.8039	2	-0.0975306	1	0.228825	0.304971	0.0479782	0.998929	1.06352	0.000883203	0.0226781	0.955934	1.09111	0.000164877
Aacs	37.7625	39.1364	83.5136	84.4292	52.0411	40.4928	90.5949	93.4036	2	-0.162239	1	-0.810544	0.0947708	-0.292837	0.971954	-0.471163	0.51539	-0.500403	0.461184	-0.130532	0.874046
Aamdc	23.2434	17.9451	24.8487	27.0246	21.0587	19.0639	21.0906	24.2465	2	-0.10407	1	1.09758	0.00159337	0.342993	0.760689	0.511868	0.21641	-0.0346355	0.951386	0.208324	0.628803
Aars2	10.0515	10.7214	15.3558	14.7357	9.35116	9.49213	12.1999	11.8306	2	-0.228216	1	-0.386872	0.0475373	-0.189129	0.828605	0.386036	0.136372	0.164849	0.565115	0.29175	0.230249
Aasdhppt	7.70154	6.72772	14.1928	13.6393	8.17208	7.97194	9.46276	9.34235	2	0.0618827	1	-1.0247	0.0030463	-0.0693108	0.998929	0.130057	0.816063	0.0544366	0.924119	0.481225	0.222199
Aatf	21.6884	22.9734	38.9402	40.0654	20.129	24.0116	29.8705	27.84	2	-0.0801242	1	-1.28207	0.000246832	-0.0309765	0.998929	0.113361	0.823282	0.211084	0.622152	0.499415	0.15716
Abca2	288.644	284.494	530.531	448.801	315.227	328.194	499.261	510.202	2	-0.0891916	1	0.497325	0.000872334	0.0349848	0.998929	0.0987498	0.63124	-0.0805832	0.684244	-0.0434968	0.83784
Abcb6	4.68541	6.33775	10.0451	9.58784	5.49527	5.34997	9.29396	9.47883	2	0.00500018	1	-0.72038	0.0585171	0.288	0.922673	-0.16412	0.808684	0.410501	0.441799	-0.00384901	0.996752
Abcc10	10.4326	9.94796	17.6965	15.9687	10.6157	8.76754	11.4406	11.6363	2	-0.113371	1	1.04678	0.00175829	0.280318	0.84657	0.728464	0.0587706	0.0336758	0.95129	0.580189	0.0996056
Abcd3	10.4825	13.5546	16.9981	16.1217	14.4266	16.8029	16.9774	15.676	2	0.142842	1	-1.05558	0.000133982	-0.209933	0.84664	-0.159194	0.662451	-0.425144	0.135972	-0.148946	0.647319
Abce1	45.341	50.5742	132.946	130.05	46.2443	47.1325	86.1583	83.2666	2	0.172927	1	-1.7882	0.00316697	-0.121301	0.998929	0.0296345	0.979401	0.220468	0.802783	0.653922	0.352918
Abcf1	235.739	248.761	311.535	300.264	224.458	222.809	276.184	278.18	2	-0.0117862	1	-0.719003	0.00272629	-0.0366241	0.998929	-0.0649428	0.87083	0.15619	0.633188	0.16902	0.581051
Abhd11	17.9429	21.5378	48.9471	52.2585	23.0098	20.9532	26.9898	26.5069	2	-0.0213693	1	-0.163288	0.433735	0.201539	0.818525	0.719446	0.00779254	-0.00849199	0.981903	1.05117	9.89469e-05
Abhd11os	2.18069	2.43765	6.68778	6.3341	4.25747	3.65446	3.06063	3.3248	2	0.214386	1	-0.433302	0.294018	-0.447744	0.756599	0.871488	0.105015	-1.03409	0.0524964	1.34009	0.00717308
Acad10	5.60404	6.35872	8.27348	8.57061	4.92278	4.5629	6.13531	5.99933	2	0.160779	1	1.84223	0.000221784	0.62574	0.4836	0.786783	0.122452	0.411692	0.447896	0.573074	0.224589
Acat2	10.6427	9.85311	18.9351	16.5308	10.9587	9.01375	17.9567	16.6869	2	0.057001	1	-0.786574	0.0696432	-0.370722	0.884919	0.0684267	0.934403	-0.632997	0.271335	0.125125	0.864385
Aco2	229.589	254.794	320.947	322.629	261.867	248.938	311.154	294.587	2	0.00997273	1	-0.611921	0.0676951	0.122231	0.998929	-0.124218	0.834344	0.017704	0.977148	0.105606	0.845528
Acsl1	2.40591	3.56783	5.5958	6.93573	3.65395	3.0249	5.65181	5.74561	2	-0.0206363	1	-1.489	0.0237696	0.0541779	0.998929	-0.165294	0.887	0.0592706	0.958917	0.516366	0.555143
Acyp1	12.1085	15.2198	24.6009	29.0956	20.5427	17.5296	31.8832	26.6586	2	0.233263	1	1.14905	5.72139e-05	-0.126943	0.985278	0.210348	0.527382	-0.553486	0.0464627	0.0171076	0.967597
Adamts10	89.4393	76.6229	97.5478	89.5473	95.377	83.3159	87.7502	99.2284	2	0.151047	1	1.12787	0.00562524	0.25834	0.95169	0.621242	0.228144	-0.133415	0.831071	0.0624178	0.928693
Adck2	22.074	27.22	35.789	34.3672	27.3589	30.446	34.9536	31.7012	2	-0.17472	1	0.423065	0.02479	0.0876591	0.998566	0.369968	0.123276	-0.280119	0.23348	0.107337	0.682456
Adcy3	20.0968	20.8032	38.0872	34.0456	17.8636	21.579	34.4481	32.5407	2	0.013615	1	0.111357	0.517228	0.0877546	0.991484	0.0332983	0.914611	-0.0514782	0.856025	0.112598	0.633783
Adh5	83.5995	87.2686	117.158	119.84	85.807	89.9729	83.3938	93.82	2	-0.0215863	1	-0.363983	0.0343298	0.109622	0.962629	0.243847	0.302365	0.0684874	0.804044	0.420616	0.0377843
Adpgk	6.95129	6.0119	26.8909	20.9577	6.48961	5.35804	11.0625	11.9439	2	0.0778394	1	-1.10532	0.0143593	-0.0210441	0.998929	0.739346	0.20365	0.292029	0.653384	1.20924	0.0191655
Adsl	58.8159	58.2155	110.53	111.437	54.2649	52.6851	89.9897	82.721	2	0.0514949	1	-1.26348	0.00175559	0.0478142	0.998929	0.0728467	0.914086	0.30286	0.562599	0.430275	0.355414
Aen	17.4082	17.7099	42.7256	45.5521	20.0031	18.8998	23.8299	28.7066	2	-0.0328664	1	-2.23183	0.000290603	-0.127112	0.998929	0.297825	0.717868	-0.0859937	0.922816	0.557593	0.388479
Agpat5	5.47199	5.81756	10.1512	9.99551	7.27475	6.22262	7.28475	7.48356	2	0.162696	1	-0.871515	0.034179	-0.167739	0.998653	0.0199983	0.980716	-0.126575	0.854404	0.499794	0.339075
Ahctf1	43.5485	51.9659	80.2157	75.5531	35.6212	37.5836	56.4823	53.8999	2	0.0873596	1	-1.27527	0.000456968	0.148671	0.997107	0.0968963	0.859665	0.364071	0.379237	0.46218	0.224528
Ahsa1	68.5064	68.1052	121.89	126.176	65.3559	65.9651	110.802	112.805	2	-0.0133556	1	-1.09689	0.00464268	-0.0471369	0.998929	-0.0209493	0.977889	0.245856	0.647672	0.204462	0.697491
Aimp2	24.8848	20.7052	66.5615	55.3203	36.2773	28.3287	50.3279	48.6056	2	0.0252438	1	-1.0526	0.0248115	-0.10432	0.998929	-0.144442	0.859665	-0.351064	0.603642	0.25763	0.702579
Akap1	4.89562	5.66096	18.2326	16.5081	6.3026	5.39817	9.41492	7.67007	2	0.105535	1	-1.91184	0.00409673	-0.014983	0.998929	0.270186	0.799783	0.409504	0.650563	1.12818	0.129796
Aldh18a1	53.4446	59.4283	95.2974	97.1703	87.3077	85.3952	90.4721	84.8294	2	0.113564	1	-1.17025	0.00168447	-0.276238	0.896127	-0.132814	0.820088	-0.417573	0.346466	0.118387	0.824909
Aldh6a1	4.76064	6.07147	8.20756	7.394	5.72679	5.25581	6.06366	6.09577	2	-0.0911208	1	1.14762	0.00121174	0.366922	0.723382	0.3981	0.357815	-0.0479784	0.932673	0.466305	0.214834
Alg3	8.85871	10.1177	20.4291	17.6913	8.38518	8.80277	16.7751	18.2258	2	-0.176524	1	-1.38721	0.0039507	-0.172859	0.998929	-0.0312422	0.972929	0.246574	0.717437	0.20761	0.757227
Alg8	25.8339	20.6441	42.566	45.4272	21.1756	18.2056	42.0615	39.0123	2	0.109929	1	-0.776762	0.0819045	-0.0652241	0.998929	-0.190343	0.809926	0.380534	0.556578	0.185896	0.788907
Amigo2	1.15134	1.14743	1.87489	1.50141	1.0923	1.02977	1	1.1192	2	0.0517769	1	1.30467	0.138117	-0.112032	0.998929	3.00864	0.00890357	1.1472	0.557121	4.05288	0.00163153
Ankrd9	3.50415	3.46835	5.53812	4.81597	3.72717	3.40444	5.55253	5.10894	2	0.232083	1	-0.8431	0.0107266	-0.179599	0.982278	-0.245969	0.616205	-0.0743758	0.900138	0.03141	0.95921
Apex1	19.9835	17.7003	61.2957	68.0239	22.1424	18.4214	36.5092	37.5741	2	0.0359019	1	-1.42437	0.0162456	-0.0699644	0.998929	0.262675	0.792845	0.275384	0.759222	0.899172	0.205904
Arhgef4	7.54763	8.92858	15.0807	13.9654	8.39079	7.76049	9.65474	8.37219	2	0.107481	1	0.478123	0.135415	0.33234	0.801068	0.960064	0.0213839	0.0155484	0.97876	0.874485	0.0182634
Armc6	14.3183	12.2271	17.2486	17.3775	14.137	12.7822	20.1753	15.5086	2	-0.00460956	1	-1.6849	8.4758e-05	-0.181963	0.986798	-0.0953712	0.876411	0.0426245	0.945548	0.0848499	0.884165
Arv1	8.38945	6.99845	18.714	17.2283	8.77932	7.22996	10.6725	10.0072	2	-0.104564	1	-0.814918	0.00136499	0.0910741	0.998929	0.663471	0.0229521	-0.0928431	0.799458	0.814883	0.00245331
Asap2	2.27846	2.35584	3.04631	2.77001	2.11087	2.68343	2.88938	3.27371	2	-0.318723	1	0.484041	0.0424836	-0.167166	0.937162	0.0618558	0.882628	-0.220202	0.502889	-0.0216969	0.960436
Asb13	29.7042	32.0979	45.5593	44.979	24.1946	22.1342	28.697	33.0859	2	-0.131218	1	0.272373	0.39343	0.164905	0.994164	0.828131	0.0432212	0.372691	0.37959	0.557995	0.138896
Asf1a	32.2582	28.6995	43.5362	41.8555	26.0927	25.6959	36.5974	35.0091	2	-0.0854281	1	-0.66685	0.00880983	0.287796	0.711738	0.146585	0.717977	0.530055	0.0793643	0.0895642	0.817906
Atad3a	17.7084	19.2522	84.618	92.8044	22.7388	19.6883	50.5734	40.2912	2	0.164764	1	-1.86618	0.00972294	-0.0205605	0.998929	0.364196	0.751664	0.299136	0.7815	1.02422	0.225503
Atic	37.3078	40.3476	129.027	123	27.0681	23.3506	61.2658	56.8878	2	0.0202843	1	-1.31511	0.0217222	0.0536494	0.998929	0.268076	0.77923	0.712065	0.332167	1.11944	0.0957652
Atp2a2	51.8179	57.6924	107.813	102.261	44.5742	48.1921	107.71	99.2728	2	-0.0402175	1	-1.40003	0.0078883	-0.139498	0.998929	-0.323829	0.689316	0.177239	0.827474	0.0538384	0.953549
Atp5a1	559.533	565.818	621.545	599.673	592.276	588.242	593.397	579.799	2	0.0484844	1	-0.422415	0.0264648	-0.0576729	0.998929	-0.155865	0.586618	-0.0144477	0.965806	0.115671	0.66845
Atp5g1	21.052	18.8409	39.1313	41.8575	40.693	28.7549	36.6667	33.9672	2	0.0237136	1	-1.17836	0.00536467	-0.11722	0.998929	0.0192632	0.980802	-0.290412	0.618238	0.263945	0.64111
Atp7a	6.60428	7.4157	10.3454	7.67237	6.01488	5.92345	6.99818	7.74359	2	0.002925	1	0.578368	0.0411381	-0.0473624	0.998929	0.143395	0.760841	-0.235272	0.552377	0.231281	0.531741
Atpaf2	44.4916	45.5954	60.9662	61.5709	44.2102	37.56	51.9362	52.725	2	-0.0751926	1	-0.545178	0.00449228	-0.0678769	0.998929	0.0351469	0.916409	0.179	0.47965	0.222703	0.335222
Atrnl1	1.74682	2.0555	3.37704	2.89786	1.63711	1.94445	2.03186	1.95845	2	0.119178	1	0.572745	0.0585846	0.551663	0.358403	0.472301	0.252636	0.40561	0.323907	1.26567	0.000946069
AU041133	3.46625	4.4172	4.93295	5.16224	3.93905	4.93148	5.71863	4.7258	2	-0.155244	1	0.435404	0.182734	-0.049694	0.998929	0.0884289	0.879642	-0.303393	0.50398	-0.0372179	0.948519
AW209491	3.64453	5.01098	8.37557	7.98681	4.81987	5.10711	6.52638	6.11579	2	-0.13608	1	-1.42768	0.000467793	-0.376893	0.760904	0.250838	0.648595	-0.261316	0.611183	0.375075	0.407623
AW549877	49.0053	49.3207	61.7234	61.4625	44.8792	45.8838	51.4329	53.4967	2	0.139262	1	0.981656	0.00309222	0.0440032	0.998929	0.419114	0.323705	0.0233224	0.966018	0.405135	0.288325
AW554918	6.67861	7.15025	8.34288	10.0242	7.19738	8.29054	10.5543	9.00347	2	-0.0843288	1	-0.0269482	0.886187	-0.251036	0.529704	-0.0455716	0.881732	-0.27729	0.196329	0.00690826	0.982276
B3galt6	2.73654	3.18161	6.39112	6.89439	2.54098	2.95208	5.12519	6.50887	2	-0.159047	1	-1.47765	0.00257772	-0.192427	0.998566	-0.0709367	0.930428	0.0780623	0.922048	0.128883	0.854742
Bag2	5.85862	4.76475	14.4476	10.8444	8.09361	8.0381	9.54388	9.17522	2	0.130973	1	-1.26598	0.0341866	-0.404018	0.947134	-0.14429	0.896267	-0.417999	0.636101	0.517446	0.528385
BC048403	3.67874	3.97811	9.19151	8.10335	3.17037	3.48207	5.18956	5.24254	2	-0.0071739	1	-1.03496	0.00966893	-0.189376	0.995348	0.288553	0.62664	0.067778	0.922123	0.957564	0.0347335
Bcap29	18.6739	19.1288	36.0789	36.6041	24.3239	26.3423	26.893	27.5736	2	-0.0702956	1	-1.19763	0.00206693	-0.260343	0.927788	0.151971	0.806616	-0.202771	0.705369	0.422148	0.348714
Bccip	66.5946	63.5774	112.438	120.987	77.9506	69.7808	100.252	95.439	2	0.101436	1	-1.01639	0.00246961	-0.118162	0.998929	0.0885136	0.873842	-0.0434699	0.937375	0.287086	0.483376
Bcl2	52.7033	45.6763	262.716	226.812	37.619	30.911	101.306	94.2094	2	-0.0332764	1	-0.661615	0.146774	0.314973	0.948839	0.90967	0.135357	0.175214	0.814111	1.35315	0.0140521
Bcl2l1	18.5767	24.4334	67.6478	61.8345	28.011	28.8374	77.6126	72.1537	2	0.0405354	1	-1.93043	0.0023524	0.120237	0.998929	-0.267556	0.784176	-0.107351	0.915272	-0.134559	0.889089
Bdh1	28.629	33.5845	54.3962	58.0568	22.9042	24.3318	37.7493	37.9272	2	0.181027	1	-0.311997	0.201031	0.224355	0.853296	0.24947	0.490792	0.351433	0.275283	0.524377	0.0752291
Begain	1.04708	1.11465	1.22679	1.56716	1.0957	1.23153	1.28757	1.27809	2	0.305127	1	1.24511	0.0709799	0.547177	0.942353	0.428672	0.727089	-1.01051	0.507909	1.15877	0.243968
Bend3	1.97838	2.47346	6.28373	7.33937	2.54406	1.91169	4.04062	3.56015	2	0.255806	1	-2.02795	0.00825818	-0.0289694	0.998929	0.179225	0.891197	0.181386	0.886659	0.863351	0.35122
Bms1	37.7253	44.0816	65.0338	65.4896	35.4608	37.3875	53.817	52.2741	2	0.0480709	1	-1.03655	0.00272573	-0.113637	0.998929	0.0268897	0.966514	0.127001	0.804044	0.269086	0.530669
Bop1	49.9992	49.0516	115.512	121.141	48.5203	46.1454	90.1931	80.3065	2	-0.00420129	1	-1.84552	0.000838243	-0.173399	0.998929	0.0268421	0.97816	0.168471	0.828032	0.387425	0.549028
Bpnt1	11.6607	12.6727	16.0485	15.9964	11.8361	14.2495	15.387	13.1228	2	0.142171	1	-0.902505	0.024044	-0.246277	0.965075	0.131319	0.851676	-0.225785	0.70631	0.112669	0.863306
Bri3bp	19.6278	21.8164	30.381	31.1761	25.4465	25.3739	26.4015	23.0023	2	0.130265	1	-0.3793	0.11778	-0.0119449	0.998929	0.0909868	0.834275	-0.0984037	0.804044	0.42372	0.156173
Brix1	34.1269	33.4815	67.3532	73.0732	36.7987	33.6694	58.6888	53.4396	2	0.0414343	1	-1.55615	0.0011152	-0.0619228	0.998929	-0.072461	0.92567	0.104001	0.889387	0.307149	0.598062
Bsn	1.39699	1.74788	1.89487	2.43255	1.51773	1.39785	2.05998	2.01028	2	-0.460265	1	0.269399	0.518544	-0.08719	0.998929	0.496068	0.354232	0.00393729	0.994792	-0.122732	0.839415
Btbd19	18.112	20.2334	29.1727	30.8756	27.7595	26.1547	23.8775	23.3084	2	-0.0923828	1	-1.43266	1.97146e-05	0.0832086	0.998929	0.135855	0.744479	-0.186652	0.605259	0.351582	0.249018
Bysl	18.7168	16.8606	36.8726	35.6879	31.0681	21.8982	41.8965	43.956	2	-0.0547903	1	-1.49512	0.00039395	-0.108316	0.998929	-0.160953	0.794875	-0.258839	0.618244	-0.182123	0.727726
C030006K11Rik	7.22284	6.93885	22.7675	21.0087	6.86938	6.7348	12.2438	13.3633	2	-0.208071	1	-0.718315	0.00447488	-0.0332668	0.998929	0.841385	0.0065248	0.197849	0.563756	0.933034	0.00107955
C1qbp	53.6451	54.8462	114.028	114.191	74.9494	60.1315	64.5554	63.3294	2	0.050047	1	-1.34298	0.00549292	-0.133852	0.998929	0.159594	0.842196	0.048074	0.953447	0.779343	0.159169
Cacybp	60.4875	53.9861	115.629	118.441	57.9048	58.951	90.7658	93.0211	2	0.107129	1	-1.75861	0.000967528	-0.119664	0.998929	-0.045632	0.960332	0.358003	0.596628	0.289351	0.662982
Cad	38.8681	43.9686	139.814	126.63	35.1563	30.0941	88.7152	78.2383	2	0.0900385	1	-1.70908	0.0102862	0.0199697	0.998929	-0.092212	0.939061	0.448797	0.627667	0.518364	0.543365
Camkk1	2.57912	2.21646	4.2602	3.74202	2.57235	2.26794	3.03418	2.99885	2	-0.156668	1	0.613224	0.139173	0.320037	0.901084	0.568465	0.303561	-0.176292	0.784697	0.197914	0.73514
Camsap2	4.0304	4.86098	9.62373	8.3289	3.54989	4.43472	4.65726	4.39838	2	-0.00843367	1	-0.380984	0.345147	0.201788	0.995331	0.76451	0.152635	-0.00119391	0.998517	1.15424	0.0162328
Canx	211.179	229.878	276.286	273.125	248.642	243.47	274.767	260.566	2	0.0514349	1	-0.890182	0.0179905	-0.125268	0.998929	-0.488359	0.340956	-0.0340555	0.958917	0.0857546	0.891742
Car12	2.47199	2.22635	12.0472	10.1877	2.29935	1.83823	5.21975	4.0128	2	-0.265108	1	-2.48093	0.0127519	-0.232173	0.998929	0.228942	0.893519	0.177021	0.914476	1.56019	0.178111
Card14	4.40367	5.31955	7.76651	6.21593	4.14296	4.72508	5.24609	4.84652	2	-0.0373812	1	0.783439	0.105705	0.465237	0.818763	0.406132	0.555334	0.204843	0.7815	0.63025	0.265434
Carm1	30.4017	30.5601	58.1317	54.8905	33.1247	34.6068	37.1578	36.187	2	-0.199917	1	-0.803531	0.0149797	-0.00710184	0.998929	0.283952	0.557722	0.141097	0.782095	0.553452	0.156405
Casc4	8.72583	8.80423	15.6535	13.7824	6.00055	6.58861	9.25348	6.59378	2	0.0666874	1	-0.206792	0.389045	0.287627	0.699814	0.662377	0.0350584	0.561013	0.0572966	1.15053	0.000213856
Cbwd1	4.702	5.23283	6.35014	7.28881	6.04783	6.63956	7.11301	7.17815	2	0.0160235	1	-1.30867	0.00464268	-0.291069	0.950825	-0.148451	0.84916	-0.237036	0.720226	-0.108413	0.885252
Ccdc116	1.64185	1.68384	4.16929	3.96014	1.85629	1.94698	2.59278	2.61926	2	0.0140402	1	-2.05597	0.00117072	0.165001	0.998929	0.597301	0.451313	0.162455	0.863146	1.03356	0.119364
Ccdc137	27.561	28.2021	42.6592	45.8825	32.0792	26.4166	34.2249	31.8119	2	-0.0500132	1	-1.02228	0.00032462	0.0490263	0.998929	0.245705	0.485649	-0.151228	0.675871	0.378703	0.199626
Ccdc141	1.27455	1.76413	1.75578	2.24038	1.15947	1.34721	1.19965	1.5406	2	0.325055	1	1.647	0.00339875	-0.10513	0.998929	0.862766	0.254314	1.12171	0.152381	1.36004	0.0488985
Ccdc166	5.31685	5.87485	9.04998	7.68437	3.79552	4.39001	7.94677	7.27217	2	-0.00835146	1	0.450229	0.0265247	0.0449599	0.998929	0.320187	0.211544	0.482288	0.0430419	0.291313	0.214137
Ccdc17	3.09462	4.82572	7.24349	6.56939	6.18966	5.69999	6.73105	7.25097	2	-0.604098	1	1.59258	0.0017892	-0.12324	0.998929	0.179619	0.815866	-0.757725	0.184138	-0.010668	0.989469
Ccdc39	8.97526	8.89684	12.2726	11.8554	8.48294	9.87893	11.0824	11.7854	2	0.138563	1	0.502395	0.116939	0.155841	0.997107	0.574306	0.172824	-0.204552	0.668853	-0.0308194	0.95921
Ccdc69	22.3794	22.4436	34.6557	35.4879	22.0683	20.6745	34.7925	37.6027	2	-0.157474	1	0.477327	0.00260252	0.274999	0.329059	0.00364425	0.990247	0.138323	0.500053	-0.0701718	0.745216
Ccdc86	3.62543	3.42396	8.3106	8.6033	4.78302	4.63236	8.13751	7.22049	2	-0.0463504	1	-2.35892	0.00100433	-0.204152	0.998929	-0.0977439	0.932218	0.113406	0.917664	0.365578	0.681542
Ccdc88c	106.41	103.607	140.107	135.466	123.068	129.038	144.134	141.08	2	0.00170152	1	-0.11288	0.421154	0.0394085	0.998929	0.181636	0.352379	-0.199709	0.265967	0.0195577	0.939521
Ccnd2	236.395	249.996	595.83	499.422	205.754	231.008	495.079	485.433	2	-0.180061	1	-1.05588	0.00168447	0.120967	0.998929	0.192993	0.696796	-0.0149708	0.978413	0.230358	0.581419
Cct3	86.1802	87.1023	176.046	181.967	100.583	86.5364	135.376	130.223	2	0.218885	1	-1.41735	0.00412719	-0.143904	0.998929	-0.041095	0.963647	0.158618	0.832818	0.455885	0.447185
Cct5	375.51	409.532	479.635	536.767	400.585	407.376	453.31	458.739	2	0.0433615	1	-0.702678	0.00235338	0.0398112	0.998929	0.0489065	0.900437	0.0473591	0.902329	0.169311	0.560267
Cct7	185.183	188.554	227.905	243.477	197.454	182.327	223.668	220.256	2	-0.0645753	1	-0.929999	0.00560068	-0.143835	0.998566	-0.151402	0.781679	0.0467244	0.933663	0.091249	0.860853
Cct8	245.279	255.264	396.545	417.875	263.991	264.585	319.98	321.307	2	0.103797	1	-1.18593	0.00300746	-0.0161749	0.998929	0.00541144	0.994759	0.114804	0.853737	0.35268	0.467854
Cd200	5.6155	6.26875	17.4906	18.811	3.44347	5.72897	6.48209	8.28936	2	-0.0171139	1	0.562134	0.211383	0.208269	0.998569	1.1001	0.073198	0.418121	0.576122	0.421795	0.502541
Cd24a	1.25212	1.20466	1.56678	1.82262	1.17084	1.16532	1.08556	1.24821	2	0.99831	1	1.20691	0.0471137	1.11414	0.44758	1.89268	0.0643983	-0.639938	0.650935	2.03328	0.101991
Cd3eap	10.7159	11.4985	27.037	27.4528	16.762	11.3793	16.263	17.7236	2	-0.334262	1	-1.21024	0.0131926	-0.09844	0.998929	0.329704	0.662169	0.0364477	0.965667	0.787208	0.17597
Cd6	103.539	123.469	185.019	174.393	70.8088	84.2413	164.085	155.881	2	-0.108694	1	0.185798	0.38395	0.305591	0.552507	0.211086	0.49871	0.662497	0.0108761	0.105501	0.738571
Cdc16	50.5505	56.6723	67.3302	71.5494	54.8763	54.6856	62.3763	61.6832	2	0.149553	1	-0.293419	0.054661	0.0196641	0.998929	0.0181931	0.952363	-0.0978817	0.670647	0.202522	0.294162
Cdc37l1	56.2122	61.1416	84.2028	82.5763	44.4896	60.4899	76.7477	79.3996	2	-0.113603	1	0.215804	0.291728	0.0321264	0.998929	0.400856	0.136823	0.0228732	0.951386	0.116986	0.692117
Cdca7	30.1535	21.2536	103.962	101.263	21.5433	15.8655	70.5579	67.1201	2	-0.158567	1	-0.635838	0.308462	0.204736	0.998929	0.0241099	0.984515	0.709975	0.40682	0.729504	0.366478
Cdh24	9.1795	8.344	14.3335	13.5044	9.81801	9.24854	16.8136	19.2612	2	0.0755315	1	0.763191	0.0592664	0.290717	0.937094	0.389	0.49871	-0.0818557	0.911081	-0.364825	0.4806
Cdk6	11.4278	15.4336	38.7543	33.6596	9.9083	14.4711	10.6786	9.97931	2	0.298015	1	-2.26329	0.00260252	0.171411	0.998929	0.885977	0.33626	0.228799	0.830898	1.51471	0.0567737
Ceacam15	2.26189	1.53778	5.37685	3.56543	1.12827	1.06206	1.64235	1.18635	2	1.0393	1	2.83589	0.0265546	1.65262	0.327915	2.2407	0.0178601	2.88182	0.0163921	2.95146	0.00157832
Cebpz	51.7573	52.8622	96.9022	97.0945	42.549	44.3775	59.5578	65.0512	2	0.157721	1	-1.0216	0.00189556	-0.0104935	0.998929	0.176222	0.720811	0.292286	0.482318	0.635716	0.0736378
Celsr2	2.88386	3.38042	8.22591	7.95858	1.50581	1.4545	3.27978	3.02965	2	0.357606	1	1.14849	0.00666303	0.821657	0.280646	1.29365	0.0144414	1.94415	0.000809403	1.91765	0.000279354
Chchd1	71.6782	62.6209	88.4342	99.9445	80.165	66.9757	85.5307	91.8639	2	0.0677695	1	-0.762877	0.00192652	-0.192029	0.883234	0.11144	0.77414	-0.076123	0.839042	0.0714236	0.844253
Chchd4	4.19683	3.36765	8.11268	8.14685	4.51743	5.14932	5.93226	5.83453	2	-0.293091	1	-2.40004	0.000427272	-0.104668	0.998929	-0.11423	0.913267	0.0511305	0.959529	0.368576	0.64914
Chd6	40.8307	42.4322	54.4003	51.1133	38.5365	38.9229	50.6414	49.0048	2	-0.0515887	1	0.839616	0.00204667	0.160222	0.961489	0.393868	0.238001	-0.0203888	0.963905	0.151191	0.668417
Chst10	8.6995	10.2041	14.7806	14.0972	7.62658	8.07573	12.758	13.6153	2	-0.106334	1	0.0228402	0.918555	0.247473	0.665055	0.318895	0.227671	0.281042	0.272119	0.310695	0.191887
Cic	155.211	184.537	217.449	196.798	158.231	163.258	218.045	206.881	2	0.020193	1	1.06773	1.3932e-06	0.134919	0.847807	0.2175	0.280158	-0.0657685	0.776971	-0.0535165	0.817733
Cinp	22.8932	26.4407	36.7336	35.8515	37.1747	28.2373	34.7897	37.6125	2	-0.0525789	1	-1.08641	0.005223	-0.324856	0.867597	-0.199728	0.750793	-0.14228	0.812384	0.124781	0.835185
Cish	30.1333	20.8846	138.252	135.692	36.8576	22.8718	243.566	241.578	2	-0.173964	1	-3.97958	0.000103788	0.134209	0.998929	-0.635944	0.563348	-0.0493384	0.97027	-0.787609	0.405483
Clcf1	15.4926	11.6312	27.688	20.8893	16.5871	14.7754	20.3118	21.2459	2	-0.0114444	1	1.80142	0.000136002	0.188046	0.994893	0.762266	0.111034	-0.486405	0.311922	0.218155	0.670547
Clns1a	40.8783	45.4345	74.2701	76.3506	42.0809	39.7486	64.4157	62.5895	2	-0.0517818	1	-0.831488	0.00517061	-0.0151977	0.998929	0.0490103	0.925013	0.153152	0.720489	0.305768	0.400044
Clpb	10.038	13.8391	18.6497	22.0378	15.1258	13.9045	15.8409	15.6864	2	-0.137698	1	-0.311883	0.376844	0.0139908	0.998929	-0.142245	0.817645	0.0775054	0.904311	0.428185	0.347042
Clpp	33.7026	32.0716	46.8298	55.5644	43.0547	37.1872	38.3294	42.3428	2	0.0358812	1	-1.30759	4.33804e-05	-0.0510014	0.998929	0.234723	0.527391	-0.0487781	0.914476	0.438893	0.147039
Cluh	16.4861	21.6907	50.4055	44.9423	21.7633	21.9516	27.6243	27.1025	2	-0.0258271	1	-1.99787	0.000593419	-0.091797	0.998929	0.173423	0.84098	0.275548	0.711315	0.800418	0.183459
Cmtr2	4.12016	5.14017	8.90085	9.70471	3.92755	4.69853	7.1495	6.19849	2	-0.107725	1	-0.806532	0.0139947	0.0176434	0.998929	0.306146	0.50466	-0.0390343	0.946675	0.43995	0.2565
Cnbp	306.269	277.73	469.609	479.174	235.863	241.069	353.057	363.078	2	0.107394	1	-1.09082	0.00109415	-0.0217609	0.998929	0.104756	0.840926	0.397769	0.303677	0.422505	0.248396
Cndp2	43.6309	48.5702	126.305	114.45	44.2462	44.4338	65.2602	59.5918	2	-0.0671299	1	-1.18725	0.0296563	0.334246	0.967267	0.65067	0.394431	0.435969	0.572305	0.879829	0.180325
Comtd1	8.57508	9.35898	20.3863	21.1414	13.9933	11.0897	11.5237	13.5073	2	-0.14335	1	-1.54437	0.000247844	0.186751	0.986798	0.312113	0.550209	-0.0204793	0.97505	0.677468	0.103941
Cops7a	45.0039	42.6197	80.4812	84.3996	52.2489	49.3106	69.5768	64.75	2	-0.050648	1	-1.04848	0.000800469	-0.0569159	0.998929	0.11943	0.804001	-0.120746	0.7815	0.292677	0.411548
Coq5	15.9542	17.7612	27.7058	25.8756	19.3802	19.1554	23.6138	25.0858	2	-0.297963	1	-1.00994	0.00110808	-0.17997	0.956965	-0.077005	0.877538	-0.048615	0.922123	0.238433	0.521789
Coq7	3.96535	4.05994	5.93927	8.37962	6.56853	4.95489	10.2104	7.87797	2	-0.548376	1	-1.05464	0.0523795	-0.160059	0.998929	-0.38123	0.665015	-0.223075	0.801031	-0.217816	0.800497
Coro2a	34.5669	42.0581	123.821	135.789	46.3632	41.8954	226.119	213.59	2	-1.05011	1	-2.18155	0.00194358	0.0203646	0.998929	-0.568607	0.536742	0.249196	0.801814	-0.74224	0.345553
Cox10	14.7185	17.9402	22.6708	22.6081	13.269	13.4923	19.7536	17.3218	2	0.0508328	1	-1.10648	0.000808427	0.0208358	0.998929	0.0278162	0.961095	0.358677	0.35134	0.506482	0.148766
Cp	2.29985	2.37172	2.9203	3.12061	2.67358	2.27854	2.1469	2.15175	2	0.09326	1	-0.235001	0.521341	-0.279475	0.89694	0.239354	0.639968	-0.163148	0.758161	0.695848	0.0732037
Cpq	1	1.12454	1.24636	1.61611	1.05198	1.1006	1.31239	1.30209	2	-1.1644	1	1.47598	0.0831796	-1.13599	0.687157	-0.0719314	0.958834	-0.716651	0.737773	0.93029	0.388332
Crebzf	209.043	181.698	275.767	273.763	213.603	230.094	297.556	318.275	2	-0.230476	1	0.211904	0.225669	0.131099	0.926546	0.276749	0.24641	-0.229438	0.321034	-0.141856	0.554056
Crls1	15.0868	18.069	25.9597	24.0765	21.5351	19.5871	23.1069	23.1222	2	-0.0251349	1	-1.25618	0.000683167	-0.0854344	0.998929	-0.0703476	0.906094	0.0363615	0.951022	0.178655	0.704781
Crtam	4.04596	4.52604	10.7134	9.5118	5.97119	6.46456	6.13198	5.32923	2	-0.016594	1	-0.834834	0.00596669	-0.425207	0.556404	-0.128619	0.8003	-0.662865	0.0711892	0.4376	0.222012
Cse1l	53.8164	66.6629	100.804	96.9029	41.8581	43.1234	92.304	85.5549	2	0.0903792	1	-1.02561	0.0334323	-0.0765461	0.998929	-0.312148	0.685487	0.334574	0.633969	0.0747653	0.931776
Ctnnal1	1.54089	2.75629	4.12679	3.21737	2.46611	3.12808	2.95793	3.48506	2	-0.00127579	1	-0.582714	0.308653	-0.250067	0.998566	-0.450443	0.617441	-0.344406	0.701457	0.406889	0.622341
Ctps	14.8173	14.8783	49.097	49.2801	18.6045	14.7786	38.5339	36.983	2	0.00256112	1	-1.77551	0.0108562	-0.154466	0.998929	-0.225921	0.847416	0.280216	0.790551	0.408052	0.667776
Ctsz	39.8575	41.1208	49.4699	53.1881	48.7308	52.28	38.3898	42.8534	2	-0.0749204	1	-0.598674	0.00780017	0.425232	0.295762	0.591587	0.0372593	0.100557	0.76648	0.534116	0.0372302
Cul2	20.9316	22.4914	28.7476	32.7984	20.6908	21.7057	31.0654	28.4213	2	0.103165	1	-1.12054	0.00244846	-0.0659909	0.998929	-0.198584	0.724609	0.0273813	0.964365	0.0332916	0.95921
Cwc27	24.0119	24.6998	29.0315	35.1963	29.6457	27.9221	32.3748	32.6378	2	0.150009	1	-0.680376	0.00261469	-0.089139	0.998569	-0.288595	0.326184	-0.164114	0.595729	0.0417643	0.911191
Cxxc5	1.30917	2.17641	2.45212	2.65864	1.66779	1.60819	2.49508	2.40775	2	0.193697	1	1.16102	0.0355808	0.452335	0.933879	0.219668	0.833669	-0.399668	0.684175	-1.26977	0.0632122
Cyb5rl	1.83929	2.50604	4.44733	4.25958	2.07761	1.99933	2.57402	2.78306	2	-0.295441	1	-0.628252	0.0551565	-0.210485	0.962629	0.303221	0.524248	0.0550231	0.928605	1.02332	0.00827191
Cyc1	112.493	95.6364	145.448	154.431	127.672	108.232	156.832	146.168	2	-0.0944858	1	-0.837989	0.00815403	-0.060003	0.998929	-0.0215468	0.972695	0.0355731	0.949793	-0.00774174	0.989469
Cycs	60.8116	56.0084	82.6112	88.4145	69.9276	53.1655	82.6855	75.591	2	-0.00671273	1	-1.31867	0.00208747	-0.182756	0.998566	-0.239266	0.708885	-0.0373248	0.95782	0.0461788	0.94808
D1Ertd622e	2.02607	1.93251	3.17776	3.22821	1.62729	1.7094	1.70398	1.8345	2	0.261949	1	-0.0283956	0.940754	0.721691	0.232668	0.825303	0.0625951	0.723839	0.0828397	1.68525	0.000169975
Dbp	11.5312	13.4298	28.3271	20.8484	9.14333	9.6427	11.9847	9.45987	2	0.102124	1	1.89245	0.00144327	0.179387	0.998929	1.22933	0.0589929	0.37545	0.614264	1.30147	0.027185
Dbr1	35.4487	31.3009	44.2507	46.1171	24.6083	29.1245	44.2183	39.9111	2	0.118966	1	-0.503969	0.052536	0.00145494	0.999734	-0.098603	0.830084	0.359942	0.293794	-0.0207766	0.966617
Dcaf13	16.1672	18.1387	22.7491	23.3074	16.2068	15.8024	21.8488	22.643	2	0.000555747	1	-1.04096	0.00177123	-0.0688886	0.998929	-0.00922923	0.987449	0.019838	0.971113	0.0375932	0.946011
Dctd	2.82674	3.0709	14.2304	12.8575	4.20138	2.54895	7.99014	6.6434	2	-0.222372	1	-2.25696	0.00214536	-0.0579015	0.998929	0.384822	0.721136	0.188569	0.867173	1.23871	0.121593
Ddb1	98.5864	111.157	133.607	128.73	105.431	113.96	115.49	112.256	2	0.0263276	1	-0.506538	0.0322181	-0.0649649	0.998929	-0.161314	0.667708	-0.0251566	0.953259	0.190313	0.551486
Ddx1	45.3117	52.4352	61.7631	71.6743	50.5923	51.6484	67.7445	62.5496	2	0.0279847	1	-1.00663	0.00571387	-0.0958005	0.998929	-0.205596	0.717682	0.0500234	0.934802	0.0814607	0.890542
Ddx10	15.7583	20.0635	30.3035	29.4573	18.1687	19.104	21.6524	21.3859	2	0.192064	1	-1.1491	0.00269327	-0.17795	0.994893	0.020397	0.977861	-0.0249846	0.968821	0.456071	0.30378
Ddx18	57.6369	65.1803	154.494	152.117	61.3547	58.5053	104.324	105.684	2	0.0904102	1	-1.49275	0.00271736	-0.129113	0.998929	0.0955815	0.909119	0.252651	0.715127	0.564769	0.327516
Ddx20	17.4302	17.2643	23.6199	23.5832	18.8668	18.0877	29.2403	26.494	2	0.174062	1	-1.36727	0.000370293	-0.143443	0.998566	-0.513132	0.240854	-0.074264	0.898727	-0.278098	0.52116
Ddx21	100.055	121.39	277.136	259.896	80.6375	93.1253	146.056	141.633	2	-0.0404074	1	-1.70438	0.00208771	0.00603834	0.998929	0.118374	0.896967	0.555135	0.408198	0.810825	0.181852
Ddx27	67.0975	65.886	131.775	123.345	60.4885	64.2039	93.437	87.3239	2	-0.03632	1	-1.3162	0.00153924	0.00866651	0.998929	0.119616	0.855621	0.318253	0.549378	0.537019	0.243406
Ddx31	11.4114	13.9942	24.6983	22.8523	10.9213	11.3046	21.8679	22.9737	2	0.0608094	1	-1.33815	0.000825098	0.0287197	0.998929	0.0503506	0.940212	0.357314	0.459015	0.150612	0.776785
Ddx39	55.697	52.1079	74.1308	84.6051	62.7385	48.8966	87.0747	82.8581	2	-0.0224455	1	-1.15752	0.00971609	-0.107059	0.998929	-0.341759	0.602881	0.0841021	0.913798	-0.0359763	0.964321
Ddx51	17.411	23.0498	38.6811	39.7752	18.1924	16.3998	28.5261	27.5567	2	-0.0517016	1	-1.13118	0.00178897	0.0375277	0.998929	0.255009	0.61429	0.34211	0.450108	0.584086	0.140049
Ddx54	49.4912	55.6582	79.3993	77.4548	57.5049	58.5618	63.7075	62.0921	2	0.0062255	1	-0.580693	0.00763774	-0.102125	0.997107	0.0730345	0.843093	-0.100014	0.759222	0.324325	0.205025
Ddx56	34.7625	31.5013	70.9552	66.8102	36.9787	35.1016	49.7873	50.8594	2	-0.0828146	1	-1.42239	0.00175559	-0.0819902	0.998929	0.0578558	0.941745	0.126562	0.854479	0.616751	0.222199
Ddx60	3.6408	4.69444	10.2029	9.12294	3.82704	3.48696	7.29232	7.85931	2	-0.153305	1	1.24186	0.052886	0.248354	0.998929	0.588145	0.460384	0.226395	0.812384	0.369632	0.627683
Dennd4b	53.3073	54.6491	88.5854	84.2748	67.498	64.3254	91.6207	95.4725	2	-0.0687826	1	0.505113	0.00041042	0.0560892	0.998566	0.143739	0.410052	-0.346788	0.0190747	-0.130178	0.410378
Dguok	47.6729	43.4506	60.4636	55.8158	52.7165	55.5003	58.9752	56.1082	2	-0.109725	1	0.764777	0.00406801	0.0429906	0.998929	0.0966601	0.820512	-0.205916	0.559098	0.149326	0.669409
Dhcr7	15.7944	18.9311	35.5509	35.7022	31.145	24.0682	44.936	43.0176	2	0.0624122	1	-0.154581	0.656224	-0.170262	0.995331	-0.495279	0.288016	-0.513255	0.240343	-0.285	0.534416
Dhodh	10.3664	10.9279	27.5532	25.6585	13.1917	11.0081	24.7363	22.2289	2	0.0423494	1	-1.41685	0.0013695	-0.145401	0.998929	0.0954507	0.895294	0.0941463	0.895429	0.34467	0.513952
Dhx33	14.2468	16.2729	32.1892	30.2061	13.7074	16.3912	20.0915	21.8666	2	0.068321	1	-1.83187	0.000216539	-0.111682	0.998929	0.200774	0.772167	0.15435	0.813204	0.62174	0.209453
Diexf	10.4837	13.8525	31.6124	31.5001	10.8032	10.8552	16.9828	16.0339	2	0.14208	1	-1.39021	0.000590581	-0.00637154	0.998929	0.299405	0.569147	0.317191	0.522673	0.949611	0.0212902
Dimt1	10.6541	9.86353	19.2049	20.8639	9.50108	10.1403	12.5631	12.7409	2	0.0232178	1	-1.25404	0.00306843	0.00696834	0.998929	0.20296	0.761975	0.285648	0.618244	0.727897	0.123106
Dis3	11.2023	11.6703	27.8389	29.0549	9.25717	8.45548	23.0434	20.7422	2	0.113822	1	-1.53445	0.0163922	0.113066	0.998929	-0.104168	0.926888	0.569083	0.511123	0.460412	0.588269
Dkc1	76.5832	78.2729	282.376	270.754	73.2713	61.9178	141.521	129.868	2	0.052858	1	-1.77412	0.00304812	0.0920273	0.998929	0.21101	0.823282	0.569754	0.445737	1.03629	0.113765
Dlat	42.7357	44.0006	63.1509	60.0845	48.3554	55.6372	55.88	49.8808	2	-0.028919	1	-0.906674	0.00362387	-0.258788	0.861643	-0.17057	0.723459	-0.221133	0.602443	0.192273	0.641906
Dlc1	1.39405	1.67173	1.93647	1.65275	1.80106	1.77517	1.50815	1.56898	2	-0.110882	1	-1.11874	0.0294594	-1.03013	0.323768	-0.645234	0.407571	-0.88175	0.202184	0.905804	0.163033
Dlst	74.7576	75.4564	118.372	111.359	81.4152	77.2155	123.161	112.326	2	0.0117273	1	-0.774507	0.00148423	-0.00693301	0.998929	-0.0928166	0.810376	0.0316784	0.935547	-0.0190946	0.962949
Dna2	7.71937	7.92905	11.3768	12.8377	8.09139	6.81862	11.474	13.4076	2	-0.384904	1	-1.07392	0.0335012	-0.0690744	0.998929	-0.201908	0.816113	0.146379	0.863551	0.0332321	0.971649
Dnaja3	18.4893	24.7312	36.1832	35.293	17.6302	17.698	25.8023	25.5905	2	0.0218406	1	-0.771098	0.0167743	-0.0922122	0.998929	0.0942641	0.867594	0.172453	0.720085	0.527156	0.171096
Dnajc11	23.3574	22.0025	44.7635	42.8572	25.0107	22.8415	33.3399	32.2737	2	0.0144954	1	-1.43958	0.00154604	-0.130526	0.998929	0.071798	0.923854	0.0418971	0.954459	0.337839	0.54058
Dnajc2	62.2633	66.0105	90.8711	96.0964	65.2115	65.3417	72.6487	70.9911	2	-0.0476016	1	-1.01839	0.00279039	-0.000601408	1	-0.08316	0.88411	0.215585	0.642401	0.357685	0.375766
Dnajc27	2.97717	3.4839	9.22452	9.03447	2.24411	1.95694	5.92046	5.23297	2	-0.0655571	1	-0.100256	0.798469	0.372277	0.81017	0.0877905	0.897089	0.8113	0.0953038	1.10825	0.0130429
Dnase1l2	5.51881	4.01737	5.70484	4.95129	6.48218	4.36937	6.49091	5.09004	2	-0.108213	1	0.671502	0.157798	-0.307694	0.965609	-0.0846089	0.919714	-0.291039	0.676524	-0.236462	0.722264
Dnph1	6.60512	4.4125	6.82671	9.27433	3.39889	3.24881	4.75424	3.68655	2	-1.20074	1	-1.25167	0.0536325	0.0101372	0.998929	0.260664	0.823282	1.01498	0.233456	1.44407	0.0906341
Doc2a	30.2152	31.2309	37.9119	40.0807	30.2609	28.0519	38.043	36.2949	2	0.238651	1	-1.06004	0.000236558	-0.111245	0.998566	0.0993374	0.814684	0.197425	0.571526	0.0806181	0.836067
Doc2g	4.04044	4.22224	6.96723	4.94275	3.28924	4.32287	4.0954	4.4368	2	-0.0497772	1	0.187167	0.604456	0.513121	0.55982	1.28148	0.00592707	0.0374872	0.953518	0.814446	0.0448851
Dock10	110.307	127.406	191.486	181.752	107.001	129.962	203.987	193.132	2	-0.0132304	1	-0.483349	0.0063077	0.00265909	0.998929	-0.140147	0.584412	-0.0126985	0.966487	-0.164093	0.458691
Dot1l	28.7079	30.6663	65.3296	61.1559	22.7085	24.6879	50.0936	49.9966	2	0.0285381	1	-0.587075	0.0558553	0.0180942	0.998929	0.107484	0.843195	0.299794	0.486048	0.294604	0.467854
Dph1	6.02036	6.42419	13.6715	15.1623	5.95924	8.37229	8.70267	7.61335	2	0.0752437	1	-1.26958	0.0026453	-0.171351	0.998566	0.444181	0.42821	0.17856	0.771546	0.842685	0.0720943
Dph5	16.7129	17.2876	34.2043	32.0516	10.856	9.04362	14.2614	14.6868	2	-0.0329097	1	-0.742192	0.0103302	0.316181	0.736688	0.61153	0.0951653	0.619264	0.0717663	1.32472	0.000239255
Drc1	1.57883	2.29213	111.142	85.3341	1.88253	1.18978	1.19643	1.28493	2	-0.524832	1	-0.786135	0.629345	2.65643	0.271667	3.2516	0.0536775	2.15475	0.221097	7.04989	0.000714115
Drg2	38.3297	41.9811	61.0708	57.8887	50.2465	45.8227	53.4583	49.4807	2	-0.00893007	1	-0.975206	0.00102231	-0.126628	0.997107	-0.0205929	0.969533	-0.0520425	0.913753	0.216813	0.546556
Drosha	20.8848	26.3793	31.7765	29.9228	24.256	26.607	31.4883	28.9107	2	0.0875859	1	-0.646068	0.0285092	-0.121531	0.998569	-0.164164	0.738057	0.0419972	0.935919	0.0594367	0.908719
Dtwd1	4.82167	5.16358	9.3331	6.50275	5.08902	4.8909	5.98291	5.95064	2	-0.0306827	1	-0.875607	0.00853832	-0.105881	0.998929	0.0797004	0.89425	0.0171746	0.977148	0.536279	0.180117
Dtwd2	3.32617	5.55844	6.53294	5.78932	3.95557	3.86003	5.3294	5.3298	2	0.133442	1	-0.965625	0.00195141	0.0271356	0.998929	0.305442	0.445257	0.142243	0.741098	0.345394	0.328246
Dtx1	2.17618	3.26759	9.4519	13.1404	1.54796	1.53024	2.64649	2.73695	2	-0.0808875	1	0.493916	0.37886	2.25168	0.0301238	3.19007	7.8225e-05	1.77837	0.00829455	2.20584	7.35065e-05
Dus1l	38.7548	37.3739	55.866	52.9101	36.4152	34.5401	47.7528	48.2357	2	0.176847	1	-0.99534	0.000108721	-0.150042	0.934481	0.0120585	0.977889	0.158622	0.603642	0.173515	0.539384
Dus4l	7.42963	8.17654	21.0297	16.3307	7.86222	6.69178	10.7097	11.7611	2	0.156406	1	-1.71266	0.00120652	-0.131153	0.998929	0.147537	0.858495	-0.0653876	0.937682	0.970221	0.0845163
Dvl3	19.0948	20.9242	23.5834	24.5174	19.6658	20.296	24.9242	26.5754	2	-0.0145192	1	0.354426	0.0155507	0.0408921	0.998929	0.197489	0.314077	-0.119008	0.559639	-0.170961	0.341561
Dyrk4	1.30421	1.43215	10.2814	8.32989	1.05154	1.09974	1.25809	1.04992	2	-0.568224	1	2.63623	0.0844429	1.45195	0.636286	2.69596	0.0257518	2.2467	0.202603	5.44591	0.000125787
E4f1	32.3962	28.8075	39.8473	37.1018	34.1499	30.7642	43.1228	42.3331	2	0.0463696	1	0.522289	0.0206007	0.0703011	0.998929	0.226963	0.478415	-0.124722	0.709947	-0.0615661	0.865032
Ears2	1.88041	2.38731	4.89194	4.74352	2.18442	1.89144	3.02991	2.8865	2	-0.109968	1	-1.41707	0.00113203	-0.0401852	0.998929	0.356076	0.534187	0.0946914	0.893166	0.996246	0.0290764
Ebna1bp2	43.8829	45.2245	94.6982	101.181	67.7853	51.3955	82.8494	81.2522	2	-0.0732754	1	-1.39267	0.00479563	-0.144431	0.998929	0.033957	0.971694	0.0679664	0.933663	0.332483	0.603947
Ecd	28.7495	31.7075	43.5419	40.9491	27.9644	28.6807	37.5133	33.8181	2	-0.0847174	1	-0.88247	0.00404823	-0.138643	0.997107	0.0120148	0.983392	0.123474	0.788039	0.245126	0.528232
Ece2	4.45848	4.49335	7.77786	9.93683	6.23314	6.64384	5.36123	5.17875	2	-0.346303	1	-1.19752	0.00161615	-0.282621	0.896127	0.307859	0.552855	-0.14597	0.791298	0.901932	0.0282086
Eef1e1	14.7441	12.2389	33.6506	38.1339	16.6138	12.4644	22.6061	25.9399	2	-0.0129099	1	-1.96704	0.0030113	-0.125146	0.998929	0.0972061	0.930877	0.168516	0.869027	0.5333	0.508959
Eefsec	14.0956	18.2277	31.9406	33.6536	10.2308	13.6219	26.9946	26.7207	2	0.0659023	1	-0.0289691	0.917477	0.28706	0.744147	0.135844	0.753787	0.531965	0.0967841	0.310779	0.339954
Eftud2	88.7191	95.3369	149.156	151.628	90.7014	97.5302	144.607	137.844	2	-0.0116258	1	-0.938832	0.00914962	-0.0741339	0.998929	-0.249877	0.644628	0.0940599	0.874259	0.129443	0.810867
Egr2	1.39266	1.81964	2.83755	2.56279	1.6272	1.82763	3.96966	2.15975	2	0.716243	1	-0.0821838	0.89646	-0.26322	0.998929	-1.11467	0.160882	0.157319	0.904311	-0.97803	0.199109
Egr3	1.39348	2.08891	4.75662	3.34329	2.70891	3.56847	5.73431	3.95824	2	0.0784876	1	0.0945538	0.904144	-0.675792	0.860962	-1.36757	0.159981	-0.768995	0.497259	-1.71831	0.0573701
Eid3	1.60527	2.14645	2.16632	3.38002	1.82031	2.71989	2.57477	2.72148	2	0.639737	1	-1.56918	0.0182973	0.28769	0.998566	-0.240597	0.824675	0.724032	0.388335	0.209579	0.829758
Eif1a	21.0973	21.4542	37.4976	38.9456	22.9698	22.185	29.1816	27.5058	2	-0.0872238	1	-1.5306	0.00123684	-0.116679	0.998929	-0.137919	0.851826	-0.267839	0.668197	0.348418	0.539539
Eif2b3	6.98545	7.86355	15.389	15.5269	9.09225	9.85953	10.9392	10.1538	2	-0.0157263	1	-1.91514	0.00114911	-0.308237	0.971534	-0.0546803	0.956804	0.0483534	0.958773	0.562969	0.407085
Eif2b5	47.3116	50.962	69.5608	68.9704	50.8154	45.9313	58.5484	62.5269	2	-0.090495	1	-0.679472	0.0230514	-0.101082	0.998929	-0.0319552	0.955743	0.0661556	0.901518	0.238931	0.551744
Eif2s1	59.9527	55.7587	85.4812	98.2079	64.5369	58.986	84.5464	77.4402	2	-0.0529397	1	-1.31777	0.00234951	-0.104572	0.998929	-0.21614	0.745008	0.0893428	0.900138	0.223936	0.695155
Eif2s3x	201.87	229.203	290.65	292.279	182.072	211.858	231.137	230.315	2	-0.106951	1	-0.99351	0.00227701	-0.0760521	0.998929	-0.00711781	0.990734	0.159162	0.726167	0.379349	0.312969
Eif3b	164.024	162.42	307.971	300.746	154.945	145.841	252.611	229.918	2	-0.0360035	1	-1.33838	0.00604495	-0.109477	0.998929	-0.0892532	0.915628	0.251372	0.718401	0.340683	0.590613
Eif3g	152.973	161.895	219.687	224.883	175.847	168.468	168.237	177.269	2	-0.0566048	1	-0.82296	0.000169114	-0.0393532	0.998929	0.310429	0.200559	0.0824316	0.771553	0.379523	0.0779264
Eif4a1	682.971	619.685	1113.18	1171.38	734.077	629.299	878.082	866.796	2	0.0416632	1	-1.13935	0.00797303	-0.033615	0.998929	-0.00349824	0.9974	0.0987101	0.892396	0.397134	0.459933
Eif4e	36.4841	43.1157	70.0664	71.664	42.2294	38.8989	67.291	64.9878	2	-0.0992175	1	-1.32089	0.00561113	-0.183061	0.998929	-0.265599	0.719846	0.0220242	0.978413	0.0739941	0.928344
Eif4g1	136.462	163.065	298.064	291.506	138.584	148.193	265.507	239.694	2	0.0130942	1	-1.34282	0.00420842	-0.111451	0.998929	-0.159426	0.835119	0.145191	0.840355	0.198122	0.762324
Eif5a	479.735	406.095	909.758	903.723	598.656	465.179	718.162	702.145	2	-0.0336457	1	-1.27018	0.0141223	-0.0425835	0.998929	-0.0798272	0.931528	0.0216409	0.980997	0.372001	0.588309
Eif5b	54.0067	58.3637	79.4255	80.2209	68.3779	63.2722	70.1753	73.0231	2	0.084778	1	-0.913161	0.00272573	-0.153573	0.986709	-0.0706973	0.891199	-0.0090077	0.984744	0.252019	0.501959
Eif6	141.042	130.061	177.559	174.842	154.73	129.288	180.311	182.195	2	-0.0360791	1	-0.913178	0.00292823	0.0279423	0.998929	-0.0582159	0.911812	-0.0548539	0.914476	-0.0149234	0.976938
Elac2	20.9173	23.7719	36.046	37.2252	22.1005	23.7179	31.2257	30.6894	2	0.146718	1	-1.32288	0.000276253	-0.0957247	0.998929	0.0579646	0.917344	0.0627598	0.909851	0.295946	0.459933
Elf4	74.0637	86.6807	95.5993	86.6422	69.5026	78.8303	93.1038	91.8117	2	-0.0607069	1	0.563618	0.000282771	0.0618189	0.998566	0.0521428	0.818604	-0.110273	0.556487	-0.0717943	0.707228
Eme2	5.29713	5.59597	13.5323	11.7561	5.2498	5.51225	9.57226	9.57548	2	-0.236897	1	-0.482806	0.0538186	0.295396	0.704177	0.474263	0.144872	-0.0419406	0.92554	0.466803	0.109975
Emp3	337.314	277.344	370.374	339.561	331.546	281.759	333.159	344.101	2	0.0886636	1	0.951878	7.76667e-05	0.349445	0.349647	0.340492	0.182234	0.0389583	0.911081	0.0717313	0.810747
Endog	14.9531	14.4712	29.5573	30.5915	20.8895	14.1559	21.6777	21.4836	2	-0.127627	1	-0.332968	0.374175	-0.0410891	0.998929	0.320981	0.576068	-0.373154	0.479513	0.497223	0.298815
Endov	21.9133	22.6188	31.4314	30.2598	20.409	21.1467	25.2634	25.7826	2	0.128215	1	0.795159	0.00152976	0.202293	0.862181	0.387565	0.194156	0.00895003	0.981935	0.293747	0.292249
Eno3	20.4447	20.4051	41.8487	40.9992	27.6926	18.6471	51.0008	49.5497	2	0.0065968	1	-0.865653	0.0225458	-0.411033	0.760689	-0.747147	0.135849	-0.210066	0.718864	-0.512762	0.27884
Enoph1	14.4707	14.5026	24.3759	22.799	16.2811	16.2263	24.8673	25.2528	2	-0.0574311	1	-1.3229	0.00172579	-0.118387	0.998929	-0.155849	0.814953	0.10696	0.869027	-0.0112241	0.987711
Enpp4	9.1868	10.2565	11.9489	11.9344	7.85536	7.65294	10.1484	9.38624	2	-0.165117	1	-0.927411	0.00201587	-0.0577388	0.998929	-0.189771	0.654443	0.145714	0.722938	0.440942	0.178435
Enpp5	2.67843	2.64167	3.12081	4.21129	3.18151	2.86742	3.35306	3.32966	2	-0.0962039	1	0.870987	0.244171	0.196773	0.998929	0.421645	0.708885	-0.325838	0.76805	0.344378	0.734046
Ephx1	4.34979	6.80099	19.719	17.0304	2.89162	2.39116	6.75969	5.54378	2	0.208321	1	1.97874	0.000596628	1.21267	0.205966	1.60572	0.0152095	1.40102	0.0554391	1.16984	0.0494672
Eprs	57.8822	66.3407	106.578	105.696	80.5996	70.1523	84.2195	78.9572	2	0.0444664	1	-1.12482	0.00554022	-0.115364	0.998929	-0.146346	0.82672	-0.198281	0.734345	0.365512	0.468003
Ercc8	4.27708	4.9903	8.89343	9.40502	4.85149	5.5832	8.55887	7.95677	2	0.122334	1	-1.21636	0.00213457	-0.0942574	0.998929	0.0186609	0.97988	0.254089	0.639146	0.22067	0.670051
Erf	12.0882	14.1958	27.7281	24.0623	9.12343	10.0544	15.9522	16.2007	2	0.0289237	1	0.282021	0.257748	0.241256	0.828605	0.437793	0.192378	0.44784	0.161394	0.641082	0.0312398
Erh	140.036	118.698	223.517	244.825	160.11	121.789	220.782	225.886	2	-0.00943247	1	-0.905948	0.0312715	-0.111946	0.998929	-0.135061	0.854334	0.053663	0.943684	0.137949	0.836546
Erlin1	5.77607	10.8361	14.1231	13.7865	7.05336	8.07563	10.4847	9.88175	2	-0.00696824	1	-0.0977618	0.813706	-0.17448	0.998566	0.106756	0.880888	0.263575	0.653038	0.492831	0.326522
Esf1	28.4737	29.3843	53.7943	56.8485	31.3876	27.8743	43.2252	45.6332	2	0.00864671	1	-1.10212	0.00632735	-0.013376	0.998929	0.0629067	0.929484	0.193344	0.743011	0.299752	0.569864
Etf1	96.0992	102.35	133.298	131.124	88.2223	96.1229	110.038	105.311	2	0.0937773	1	-1.42329	0.000640209	-0.0436948	0.998929	-0.15026	0.811794	0.171385	0.759222	0.285964	0.559973
Exosc1	13.2606	13.0527	27.2805	31.3633	12.1475	11.1787	20.8685	19.9366	2	0.0412324	1	-1.57036	0.000311307	0.123833	0.998929	0.308143	0.575139	0.251055	0.641774	0.515357	0.251954
Exosc2	28.5876	25.1144	60.1589	63.7083	22.1851	20.9049	47.8399	43.9968	2	0.115222	1	-1.31501	0.00692802	0.20492	0.998566	0.124451	0.881392	0.556933	0.367068	0.541962	0.358754
Exosc7	27.0851	25.0218	50.5603	60.4736	26.1032	22.417	42.2855	45.4563	2	-0.0981548	1	-1.16518	0.00141127	0.0374459	0.998929	0.0983667	0.865501	0.161865	0.749768	0.402478	0.332674
F2rl3	5.74548	7.43489	15.4438	14.6024	3.52142	3.49296	7.09399	7.42398	2	-0.170609	1	-1.89118	0.000489886	0.562299	0.655163	0.531808	0.405788	0.821772	0.146857	1.36233	0.01163
Fabp5	5.27917	4.59168	15.7702	16.0467	8.34785	4.80036	11.0242	11.6345	2	0.194324	1	-1.39263	0.0630978	0.0384998	0.998929	0.0552451	0.971731	0.216539	0.865211	0.66743	0.515477
Fam129c	7.03346	8.25586	11.6931	14.7411	10.6913	7.00779	11.7684	12.3667	2	-0.199205	1	1.2451	0.00324912	0.621782	0.45557	0.49624	0.341145	-0.116985	0.856766	0.177778	0.749151
Fam136a	16.1915	16.8552	33.1854	37.7088	24.7137	17.3146	29.1704	24.9604	2	-0.0350491	1	-1.47585	0.00479588	-0.228059	0.998566	-0.124141	0.890503	-0.0428135	0.961187	0.337794	0.626292
Fam208a	30.0012	31.1056	41.4561	38.593	27.2233	29.9756	41.7241	39.7939	2	0.138936	1	0.75295	0.00153118	-0.0059751	0.998929	0.141892	0.679149	-0.0681783	0.850636	-0.0613441	0.86074
Fam208b	33.114	35.5658	84.4528	75.3443	30.7478	32.4086	55.0386	53.6745	2	0.00175327	1	-0.633779	0.00331314	0.156765	0.911101	0.412502	0.117062	0.259728	0.323862	0.61362	0.00966087
Fam83f	1.79173	1.53558	1.93232	2.14813	1.68553	1.51916	2.16428	1.92381	2	-0.00628345	1	1.76172	0.0452438	-1.0043	0.632354	0.326014	0.741216	0.00593879	0.994907	-0.0367124	0.971649
Fam83h	1.62162	2.18266	2.12295	2.59431	2.24395	2.26106	2.54258	2.3196	2	-0.0826016	1	0.152867	0.729227	-0.186687	0.998566	-0.521523	0.309212	-0.588424	0.208919	0.108938	0.851663
Fam84b	8.16804	7.79645	15.2652	11.9936	6.82284	7.21253	6.62276	5.9457	2	0.125179	1	-1.02202	0.00249532	0.454515	0.528789	1.01263	0.0135184	0.0247097	0.964554	1.46934	0.000253317
Fam98a	19.7775	25.3553	44.7681	45.5241	26.7846	25.6644	37.7497	36.9399	2	0.0300866	1	-1.26055	0.00120652	-0.230728	0.953804	-0.0822984	0.897089	-0.0638897	0.917823	0.23813	0.624168
Farsa	34.7722	34.3623	55.3653	51.5084	30.2214	30.4665	41.6342	38.2336	2	-0.0171551	1	-1.02502	0.00132419	-0.0172832	0.998929	0.125648	0.802466	0.169382	0.695617	0.375408	0.29649
Farsb	36.8528	42.0981	85.7876	84.8237	45.5413	43.1042	60.4339	59.6153	2	0.0572591	1	-1.27022	0.00418089	-0.118464	0.998929	-0.0484658	0.952473	0.00605677	0.992182	0.560638	0.278264
Fasn	60.2318	70.5246	206.303	201.947	56.9186	49.7072	152.992	132.6	2	-0.00120106	1	-1.54019	0.0225412	-0.103346	0.998929	-0.257119	0.820512	0.106826	0.927104	0.439108	0.634015
Fastkd1	3.10826	3.48931	8.10936	6.72443	3.50012	3.70208	4.9025	4.4279	2	0.0485204	1	-1.41083	0.0001659	-0.457365	0.518661	0.318453	0.475096	-0.19009	0.683967	1.02047	0.00567387
Fastkd2	7.69921	7.86613	15.7199	16.3868	7.71148	7.21011	10.7643	9.25617	2	0.015082	1	-1.67218	0.000666032	-0.13043	0.998929	0.138257	0.853855	0.267276	0.674556	0.740759	0.151304
Fastkd3	10.3732	9.75243	16.6792	13.9463	9.30001	9.31453	13.4113	14.9836	2	-0.0318356	1	-0.860684	0.00460794	0.0725841	0.998929	0.0326578	0.955187	0.140922	0.754245	0.0578325	0.909349
Fastkd5	4.96949	5.7548	8.12037	8.02267	4.34595	4.58697	7.57113	6.90967	2	-0.329181	1	-1.06211	0.000573142	0.0373735	0.998929	-0.108361	0.815569	0.164364	0.683967	0.218728	0.544805
Fbl	109.315	102.616	264.847	275.75	118.159	99.178	167.294	168.741	2	0.0422026	1	-1.08317	0.0205529	0.0257687	0.998929	0.223504	0.775912	0.303883	0.653507	0.727851	0.193459
Fbxo10	1.40651	1.49498	1.84357	1.9889	1.31785	1.24606	1.5412	1.18471	2	-0.0757581	1	2.06458	0.000739553	0.390355	0.932024	1.124	0.117133	0.72913	0.377166	2.10687	0.00307912
Fcf1	62.3974	60.4715	78.3001	98.3763	76.8084	66.9481	70.9213	68.9869	2	0.0486547	1	-0.531696	0.0110584	-8.66828e-05	1	0.120838	0.719958	-0.0861769	0.791604	0.348681	0.157812
Fgd1	2.57443	2.32721	3.41151	3.27979	1.94379	2.31037	2.72619	2.62954	2	0.289764	1	-0.628709	0.105226	0.0529082	0.998929	0.239358	0.725773	0.933153	0.0598401	0.765513	0.118494
Fgfbp3	3.0802	7.81477	4.76981	10.025	7.49432	6.69981	9.31993	10.1671	2	-0.178454	1	-1.64769	0.00827512	-0.792931	0.576656	-0.264078	0.784684	-0.42378	0.611318	-0.219522	0.799345
Fkbp4	63.7513	62.0468	157.436	157.758	67.3931	58.3711	131.663	134.345	2	0.14828	1	-1.38886	0.00709944	-0.0235907	0.998929	0.063536	0.947648	0.34063	0.635098	0.284804	0.684782
Flna	338.684	364.879	610.646	550.639	296.201	326.544	498.756	459.507	2	0.0126412	1	-0.104582	0.572907	0.236695	0.632354	0.0363911	0.913762	0.20487	0.402226	0.274704	0.21684
Flt3l	93.1679	77.7106	165.984	144.505	134.619	124.445	155.639	168.025	2	-0.244517	1	-0.0123975	0.958595	-0.0523134	0.998929	0.441979	0.112209	-0.50335	0.0503234	0.0946168	0.767104
Fnip2	2.25917	2.6695	4.31601	3.78113	2.22301	2.84403	4.76035	4.9394	2	-0.13701	1	-1.63859	0.0165093	-0.285177	0.998566	-0.411408	0.697816	0.181391	0.869027	-0.196994	0.851889
Fpgs	13.4967	11.3997	34.3487	30.7857	11.4178	10.1083	22.3264	22.7739	2	0.00455639	1	-1.71046	0.00113111	0.0376018	0.998929	0.117905	0.889116	0.345833	0.611783	0.562773	0.340545
Fsd1l	2.29458	1.9458	5.37937	3.77269	1.40939	1.76401	1.64435	1.87801	2	0.0466361	1	-0.054921	0.920998	0.972621	0.280646	1.583	0.0141859	1.31128	0.036319	2.21693	0.000486992
Ftsj3	46.996	51.344	139.405	141.762	47.5811	45.327	91.0396	84.2419	2	-0.000718886	1	-1.85082	0.00173962	-0.112892	0.998929	0.113572	0.906805	0.340169	0.664593	0.731275	0.264086
G3bp1	73.1365	80.0173	138.982	139.128	61.3612	58.0847	124.389	116.388	2	0.0264909	1	-0.836355	0.0390307	-0.00611197	0.998929	-0.197925	0.774728	0.401189	0.472622	0.209642	0.724044
Gadd45gip1	33.8677	31.2513	42.7706	39.4207	39.8098	32.4288	37.6146	37.6893	2	-0.0706173	1	-0.312341	0.127363	-0.157342	0.922197	0.173831	0.584018	0.00587491	0.986015	0.149401	0.606902
Galk1	19.7264	18.3295	55.1871	60.3154	63.0528	26.9099	46.311	42.7891	2	-0.158873	1	0.403363	0.524009	0.0164922	0.998929	-0.18658	0.868231	-0.925186	0.255074	0.382264	0.673384
Gar1	51.5283	45.7304	112.312	114.624	48.4732	47.073	98.3221	83.2821	2	-0.0430885	1	-1.46194	0.00573482	-0.0295692	0.998929	0.0602219	0.951003	0.378493	0.602706	0.385675	0.574318
Gart	43.6193	48.0391	159.786	146.582	45.0174	37.1594	90.8243	91.2981	2	-0.112774	1	-2.00582	0.00448746	-0.0710955	0.998929	0.018282	0.988352	0.349275	0.721061	0.670816	0.424515
Gatb	5.99345	8.26246	8.66201	9.98196	8.66044	8.77664	8.10779	9.01143	2	-0.238842	1	-0.572996	0.00451831	-0.122116	0.962986	0.0546489	0.875075	-0.295599	0.228932	0.178844	0.484104
Gde1	52.584	53.6911	64.321	62.4981	62.0747	57.6576	64.7006	56.2993	2	-0.0030415	1	-0.554639	0.0087317	-0.0764626	0.998929	-0.0802919	0.821609	-0.128734	0.673922	0.0427907	0.905796
Gemin4	6.86026	6.94639	24.0328	20.8216	6.15303	5.80347	12.9324	12.4016	2	-0.050247	1	-1.82264	0.00350303	-0.142888	0.998929	-0.0274635	0.980802	-0.10213	0.921115	0.665806	0.365679
Gemin5	10.4204	13.1508	33.4886	29.6979	10.6012	11.4398	18.7337	17.3241	2	-0.185442	1	-1.5987	0.00243902	-0.101786	0.998929	0.0984628	0.911239	0.344436	0.624862	0.71893	0.224046
Gemin6	6.84447	6.57454	10.2911	15.3022	9.41593	6.55701	13.6936	12.7956	2	0.0334612	1	-1.50098	0.00786873	-0.222767	0.998569	-0.533685	0.503195	0.0916057	0.924648	-0.0842843	0.93326
Gfm1	16.7077	21.3217	30.6858	30.0851	16.9662	18.8642	26.679	24.0852	2	-0.00254545	1	-1.28848	0.00369136	-0.167648	0.998929	-0.036256	0.965022	0.131058	0.850814	0.385961	0.480869
Gga2	5.59901	5.75257	11.407	10.6824	5.12112	4.42246	8.48528	7.73209	2	-0.0293976	1	-0.851304	0.0294847	0.320598	0.8935	0.214935	0.741555	0.480595	0.354782	0.634866	0.181188
Ggact	13.1333	18.1204	28.1623	29.8052	13.7683	15.7425	14.5879	15.8264	2	-0.125557	1	0.169444	0.474244	0.100718	0.998569	0.701394	0.0217716	0.04568	0.914476	1.05183	0.000364373
Ggt1	32.076	28.1509	65.4504	47.7223	38.1255	33.055	41.1635	37.4553	2	-0.642764	1	0.994265	0.0346937	0.452433	0.746343	0.513197	0.360965	-0.07885	0.914476	0.880538	0.0633649
Ggt7	8.98665	7.84341	11.9723	13.0273	6.63757	5.58248	7.77586	7.55246	2	0.577841	1	1.26574	0.000489688	0.851725	0.102391	0.847601	0.0374402	0.619121	0.123821	0.889588	0.0168712
Gm10638	2.64861	3.1255	6.04547	4.35894	2.08431	2.90774	2.38223	3.00498	2	-0.17276	1	0.315704	0.561368	0.771186	0.526386	1.38785	0.0285598	0.622535	0.371238	0.768859	0.183258
Gm12216	21.5074	19.009	23.8716	29.2623	18.3076	16.0366	22.3842	19.4767	2	-0.648237	1	1.7984	0.00378761	0.51935	0.815843	0.761088	0.279464	0.261534	0.74546	0.170878	0.835185
Gm20257	11.703	8.01741	13.0571	9.80287	12.5486	9.42198	13.5728	12.9962	2	0.00147457	1	0.448659	0.301711	0.228637	0.986798	0.548504	0.335814	-0.500042	0.368045	-0.278599	0.626338
Gmps	12.1208	13.8291	16.1902	16.8258	12.4139	12.3006	15.1991	14.6777	2	0.0714503	1	-0.881784	0.00611992	-0.0545924	0.998929	-0.188515	0.70844	0.114501	0.817061	0.16931	0.704699
Gnl2	50.3203	51.5237	90.1315	93.0246	57.2668	58.9727	68.7813	64.5969	2	0.088047	1	-1.22894	0.000550245	-0.04595	0.998929	0.197251	0.69313	0.0453741	0.933643	0.509606	0.171096
Gnl3	20.7489	19.9523	103.877	100.492	15.2899	15.075	42.4898	46.1475	2	0.223696	1	-2.39851	0.0045578	0.174864	0.998929	0.325176	0.807563	0.737455	0.489154	1.35181	0.147591
Gnpnat1	26.0229	33.1222	49.8717	50.7324	37.3776	33.0536	48.5933	45.8783	2	-0.0611151	1	-0.638826	0.00580589	-0.305237	0.58405	-0.0497831	0.902853	-0.323171	0.259809	0.0396721	0.920438
Gorasp2	49.6903	55.0616	65.6247	66.6647	57.1695	61.0342	60.1178	61.7679	2	-0.022738	1	-1.01716	0.000797119	-0.2473	0.841085	-0.216174	0.594357	-0.231367	0.539928	0.137301	0.726853
Got1	35.1428	35.6446	40.9947	43.4077	33.5542	29.5598	36.7255	36.8405	2	-0.0468218	1	-0.88187	0.0173144	0.00174464	0.999734	-0.170316	0.787306	0.205743	0.709469	0.27675	0.583963
Gp1ba	1.84551	2.02953	2.7596	2.22235	1.68754	1.93145	1.99853	1.96561	2	0.167177	1	1.28675	0.0130956	0.576028	0.750108	1.53345	0.0158188	0.426531	0.540114	0.687359	0.224908
Gpatch4	13.1828	12.1805	38.2949	44.652	11.4923	10.3857	20.8571	20.616	2	-0.00139535	1	-1.96565	0.0017181	-0.0720324	0.998929	0.283196	0.765917	0.51724	0.507958	1.04078	0.121977
Gps1	43.4508	42.1361	77.741	68.3578	44.5996	45.8039	75.4565	75.0571	2	0.0262306	1	-1.07354	0.00214786	-0.105882	0.998929	-0.198742	0.70473	0.0219371	0.969823	-0.0810746	0.879997
Gpx1	132.184	117.762	174.677	181.974	163.207	148.552	121.042	128.936	2	0.0372389	1	-0.962478	0.00015814	-0.0392654	0.998929	0.309154	0.284407	-0.208905	0.474256	0.481946	0.053659
Gramd4	37.4581	39.1259	107.715	90.5718	34.8316	34.1321	32.3441	29.2171	2	-0.0759013	1	0.703381	0.0068059	0.0970934	0.998929	1.35213	0.00025678	-0.224723	0.521389	1.65218	7.62456e-06
Grasp	6.22356	6.30909	10.1504	9.22387	3.89611	4.39696	4.16442	5.71764	2	-0.133993	1	-0.221593	0.547479	0.663924	0.327915	1.00102	0.0313851	0.768073	0.0779249	1.51737	0.000635409
Grcc10	202.302	189.91	207.878	213.049	199.931	196.901	197.246	211.595	2	-0.141341	1	1.55073	0.000106952	0.189454	0.974411	0.34954	0.444889	-0.00801972	0.987706	0.052037	0.928693
Grpel1	17.4185	16.5391	20.9412	22.7469	18.245	17.4429	19.0323	19.3439	2	-0.0326003	1	-0.602198	0.0137237	0.0688417	0.998929	-0.0433097	0.920819	0.0698474	0.863146	0.172599	0.60259
Grwd1	8.01684	6.1921	25.9619	24.6129	8.29691	5.40652	15.727	13.8067	2	0.15429	1	-2.25952	0.00309222	-0.073498	0.998929	0.0896274	0.947648	0.500124	0.619838	0.785286	0.378914
Gsdmd	63.8437	70.3587	87.8947	87.1689	79.4576	67.7866	90.9288	96.4977	2	-0.114769	1	0.742492	0.00339844	0.0947185	0.998929	0.244144	0.470167	-0.082919	0.82781	-0.0493993	0.903511
Gspt1	75.8137	83.9634	159.184	141.699	73.4479	81.3034	136.282	126.474	2	-0.0147075	1	-1.23426	0.00845705	-0.179338	0.998929	-0.19527	0.802557	0.187421	0.793131	0.195061	0.774293
Gstk1	8.50974	8.27124	10.1532	10.4697	9.36908	10.3445	10.0272	10.4422	2	-0.327834	1	1.52875	0.00037577	-0.0842088	0.998929	-0.059306	0.926888	0.0506559	0.936844	0.107205	0.850717
Gsto1	28.893	24.8002	69.3049	78.9637	26.7746	34.9828	36.4966	34.5981	2	-0.694456	1	-0.773429	0.0347598	-0.294197	0.900515	0.492977	0.335814	-0.0330335	0.959948	0.918638	0.0344097
Gtf2h1	51.7807	52.264	57.5822	59.3514	47.5178	53.11	48.9691	50.3839	2	0.143876	1	-1.15	4.21178e-05	-0.191512	0.867628	0.0557452	0.889116	0.157548	0.620427	0.230231	0.415014
Gtf2h2	20.5956	21.7151	26.5735	32.5216	21.6424	23.6034	27.5695	24.589	2	0.350716	1	-0.867359	0.000845	-0.00501413	0.998929	-0.106067	0.79239	0.0715986	0.854404	0.272115	0.356002
Gtf2h4	23.6348	19.9865	30.465	33.3443	27.1772	22.9668	30.5987	28.9296	2	0.0444786	1	-0.660568	0.0329901	-0.150217	0.997107	-0.0323222	0.956943	-0.0396121	0.9446	0.137541	0.77353
Gtpbp4	24.816	29.3822	48.2264	46.6073	21.4995	21.6676	34.0853	32.0965	2	0.0341078	1	-1.63764	0.00052886	-0.0545608	0.998929	-0.0081132	0.992201	0.330384	0.566773	0.527534	0.296293
Guca1b	1.87111	1.46405	2.78349	2.5578	1.66409	1.69617	2.164	2.55443	2	0.220104	1	-0.673374	0.159503	1.01747	0.239164	1.46586	0.0160981	0.347991	0.616525	0.62982	0.234606
Gusb	29.0763	33.9839	57.8565	56.5525	28.6399	26.7748	52.4509	50.2939	2	-0.0691677	1	-1.17895	0.000578163	-0.126041	0.998569	-0.0310281	0.956847	0.278154	0.50222	0.229977	0.571344
H2-Ke6	68.5975	72.9329	165.54	164.187	69.71	66.3563	123.75	122.65	2	-0.0722932	1	0.370309	0.0316521	-0.0317301	0.998929	0.60271	0.00694176	0.12692	0.610761	0.561272	0.00529406
Hacd3	19.7581	25.1423	36.3965	35.2493	26.8834	28.373	34.4778	34.7455	2	-0.159937	1	-0.909525	0.00100873	-0.229474	0.839023	-0.12132	0.774009	-0.269322	0.420268	0.0900636	0.815999
Hars	40.2665	43.4341	58.3226	58.8688	46.1207	43.7065	59.4132	57.3134	2	-0.0523326	1	-1.15017	0.00134069	-0.119514	0.998929	-0.12442	0.823796	-0.0690536	0.905112	0.0512725	0.930108
Hcn2	1.78211	1.81628	2.64165	2.91394	2.53319	2.12646	2.9622	3.2	2	-0.894063	1	0.546383	0.185982	0.26994	0.951279	-0.100185	0.892142	-0.269085	0.660921	-0.0500527	0.946011
Hcn3	1.75173	2.12656	3.89707	4.4397	1.52899	1.22751	1.88306	1.85395	2	0.124987	1	-0.0177381	0.966798	0.552567	0.594055	1.39107	0.00690617	1.47583	0.00722639	2.1954	6.40862e-05
Hcst	179.937	166.485	249.134	254.106	199.771	178.051	304.186	301.53	2	-0.309662	1	1.20124	0.00505367	0.22743	0.976646	0.269573	0.65165	-0.140348	0.8197	-0.236516	0.658797
Hdgf	328.854	334.444	533.886	518.523	308.224	271.83	470.615	468.819	2	0.0348732	1	-0.827009	0.0122081	-0.058278	0.998929	-0.105181	0.851676	0.320318	0.468337	0.122959	0.804313
Heatr1	32.069	42.6271	126.428	122.5	29.4668	29.7841	65.8762	64.4912	2	0.0122158	1	-1.82586	0.00291125	-0.0174836	0.998929	0.199907	0.837703	0.529853	0.495087	0.840805	0.218942
Heatr3	10.1765	12.7324	36.6747	33.1642	13.0326	11.741	19.3112	21.6436	2	-0.00287581	1	-1.86311	0.00421561	-0.134526	0.998929	0.10391	0.925013	0.223187	0.817505	0.866703	0.244269
Hgh1	15.3842	17.862	45.8472	42.6414	19.3443	17.521	25.6496	23.9573	2	0.00603571	1	-1.49684	0.000540123	0.162048	0.998566	0.27751	0.629696	0.250423	0.648575	0.794235	0.0712853
Hmbs	28.3409	30.2964	43.4109	49.5848	38.0546	32.3747	53.0518	49.6309	2	-0.137331	1	-0.67713	0.0741066	-0.127878	0.998929	-0.282235	0.637393	0.0163434	0.981227	-0.05184	0.942325
Hmgn1	39.0763	33.6624	94.231	87.4169	36.6835	26.6762	27.4846	29.0927	2	0.273406	1	-0.433043	0.365901	0.611237	0.653604	1.08932	0.0864714	0.799222	0.191788	1.70244	0.00426919
Hnrnpab	207.97	188.455	417.689	414.771	211.882	167.999	447.294	435.52	2	-0.110893	1	-1.35665	0.0192489	-0.117745	0.998929	-0.322867	0.727813	0.183488	0.845133	-0.0964281	0.924618
Hook1	13.9178	17.1786	26.6538	31.1725	19.3826	20.6035	32.6169	28.2004	2	-0.0795504	1	0.393032	0.278696	-0.209593	0.981032	-0.240427	0.683899	-0.348324	0.498481	-0.0107142	0.987712
Hpdl	1.0973	1.11848	1.46873	1.43958	1.1978	1	1.44576	1.33527	2	-0.670936	1	-2.38429	0.00818805	0.125248	0.998929	0.0342764	0.984508	1.03685	0.425688	0.644144	0.639073
Hps3	13.8218	15.7558	28.1714	25.0276	13.2528	13.989	22.029	23.7596	2	0.0583718	1	-0.54463	0.000667341	0.0491861	0.998929	0.232683	0.206396	0.121419	0.538275	0.288322	0.0768383
Hsd11b1	25.842	25.5655	59.0231	55.7552	32.0662	29.285	74.8041	79.4115	2	-0.198649	1	0.334077	0.0507557	0.661126	0.00663731	0.00897571	0.977816	-0.277346	0.156123	-0.311025	0.0892862
Hsp90aa1	321.126	308.35	588.559	609.125	396.723	280.938	488.588	468.506	2	0.267223	1	-1.40408	0.031898	-0.149025	0.998929	-0.218277	0.847871	0.165273	0.88277	0.437139	0.627814
Hspa4	63.9209	76.3436	114.686	111.737	60.9692	66.1874	94.6881	86.9276	2	0.111686	1	-1.26496	0.00380136	-0.148446	0.998929	-0.115302	0.87478	0.158146	0.807999	0.265946	0.643642
Hspa5	251.048	240.279	328.977	341.204	277.057	255.775	387.011	366.973	2	0.342243	1	-1.30616	0.0206652	-0.277295	0.994893	-0.622063	0.429869	-0.00427417	0.996002	-0.0424554	0.967544
Hspa9	37.7662	37.8428	98.8803	101.89	57.4833	39.2972	64.6707	59.8945	2	-0.0199078	1	-1.83045	0.00646571	-0.150521	0.998929	-0.0511563	0.96809	0.0162083	0.987539	0.747985	0.349649
Hspbp1	69.3994	70.5856	162.747	160.792	78.5647	71.0172	143.788	150.815	2	-0.219762	1	-1.30534	0.000619211	-0.0784571	0.998929	-0.128571	0.821548	0.10873	0.84309	0.136829	0.786027
Hspd1	123.534	123.976	249.288	248.631	147.233	136.124	165.739	159.56	2	0.0235115	1	-2.08863	0.00237823	-0.165222	0.998929	-0.0532924	0.965371	0.277971	0.771553	0.652987	0.412908
Hsph1	34.1703	37.548	85.2386	77.082	38.0603	45.5953	63.1257	56.5073	2	0.325181	1	-2.12773	0.00071939	-0.306428	0.980219	-0.118846	0.90319	0.200708	0.815998	0.452343	0.528385
Hyal2	4.24657	7.08176	6.89502	7.20541	7.21923	5.72859	7.73765	8.31458	2	-0.347465	1	-1.1423	0.00173561	-0.288351	0.872404	-0.355498	0.467909	-0.245152	0.617196	-0.158891	0.752247
Hyi	12.6066	21.8032	21.8444	28.5465	21.4807	19.6314	23.0258	25.9562	2	-0.0768727	1	0.830944	0.0908526	-0.652162	0.62859	0.456527	0.51667	-0.227871	0.76273	0.233789	0.73963
Hyou1	33.9354	40.6128	62.0709	65.564	33.0442	36.0702	62.3536	53.059	2	0.00813572	1	-1.63769	0.00562524	-0.227001	0.998569	-0.264121	0.779743	0.0513117	0.958776	0.148479	0.871728
Idh3a	28.9859	30.1174	53.6838	56.8692	30.6762	29.6376	53.7961	49.5146	2	0.0566128	1	-1.25125	0.00448807	0.00747333	0.998929	-0.0671058	0.930003	0.131171	0.850118	0.141593	0.828945
Idua	11.551	13.2947	14.882	14.8958	13.4929	12.9775	14.2443	15.9299	2	-0.136271	1	0.731077	0.0280061	-0.0643838	0.998929	0.322105	0.496396	-0.0704851	0.904749	0.12139	0.808774
Ifrd2	10.298	9.7249	61.0784	60.2843	14.3528	8.63527	32.5247	27.9581	2	0.00813596	1	-1.96462	0.0178683	-0.0268833	0.998929	0.295708	0.83186	0.54076	0.64473	1.03685	0.303832
Il10rb	71.2597	69.3381	120.854	103.001	71.132	75.906	141.487	142.126	2	-0.241151	1	0.248389	0.0939537	0.158379	0.775524	-0.104626	0.659332	-0.0616449	0.798128	-0.266744	0.136591
Il15ra	17.7336	16.5375	23.0117	28.3284	17.077	16.0312	28.0711	26.7272	2	-0.756355	0.393175	-0.562184	0.0212688	0.231373	0.820614	0.111913	0.782517	0.298568	0.340336	0.0345651	0.936889
Il27ra	75.4464	71.5918	190.655	159.257	57.3056	71.0529	139.317	136.451	2	-0.181335	1	0.65408	0.000943079	0.102159	0.978273	0.28682	0.220399	0.334177	0.122408	0.372574	0.0715029
Il6ra	1.70317	2.10593	8.72048	8.01538	1.08934	1.10086	1.08949	1.31729	2	-0.0397983	1	3.97053	0.000747852	1.00123	0.754634	4.0351	0.00167587	3.26163	0.0329824	5.5374	6.40862e-05
Ilf2	40.4396	37.2159	55.5893	58.2979	39.4976	35.9863	59.1261	55.3689	2	0.0313487	1	-0.760882	0.00701756	-0.109352	0.998929	-0.227823	0.57778	0.170606	0.67229	-0.0241066	0.962212
Imp4	30.4094	39.275	49.6518	54.5189	33.5799	33.1905	46.5128	44.9015	2	-0.0622633	1	-1.25302	0.000676493	-0.101233	0.998929	-0.0903656	0.875242	0.203963	0.669443	0.282252	0.509871
Ino80e	25.7389	27.8051	36.3727	37.985	31.0294	28.5776	43.1958	37.4277	2	0.00937555	1	-0.99659	0.000808427	-0.092508	0.998929	-0.0440638	0.926888	0.0113865	0.980997	-0.0462132	0.922361
Ipo4	17.2193	17.7619	65.4112	60.626	23.5127	17.9588	29.7928	26.2269	2	0.0080658	1	-1.73263	0.00459626	-0.296878	0.990795	0.276808	0.776072	0.0316073	0.976207	1.15897	0.0900441
Ipo5	66.0397	62.4833	95.5383	96.327	63.7996	65.1418	80.4785	75.8089	2	0.00181704	1	-0.952016	0.0266861	-0.0558339	0.998929	-0.271892	0.693668	0.177244	0.793342	0.369249	0.514733
Izumo4	49.3192	51.7812	71.4251	72.6679	75.8681	57.7896	64.4597	70.3143	2	-0.239611	1	1.8821	0.00115673	-0.059291	0.998929	0.78402	0.232396	-0.442379	0.522375	0.124257	0.878685
Jagn1	11.0629	13.7242	20.6036	21.1498	14.4881	12.9101	16.9864	17.6024	2	-0.0540796	1	-1.08803	0.000380423	0.0151072	0.998929	0.0326343	0.950061	-0.0297406	0.950859	0.203835	0.570286
Jmjd6	25.9536	21.9687	35.0062	33.2559	36.0084	21.7181	33.263	31.0783	2	0.128228	1	-0.287607	0.381935	-0.175948	0.986798	-0.0929383	0.875418	-0.610109	0.136451	0.116099	0.825399
Kansl2	31.1657	30.3748	56.979	50.7321	21.359	23.9712	41.4527	43.4721	2	-0.0226983	1	-0.705252	0.00461002	0.091206	0.998929	0.24454	0.473126	0.477402	0.0993493	0.384265	0.178017
Kantr	18.8784	19.3546	28.3578	24.8881	16.322	21.3437	20.4507	18.3427	2	-0.238587	1	0.748775	0.00726858	0.118356	0.998566	0.438219	0.205321	-0.247002	0.498331	0.319933	0.327723
Kat2a	16.9494	17.6065	48.2823	45.2132	14.7177	12.7308	28.6825	27.5732	2	-0.01567	1	-0.721251	0.054017	-0.0382396	0.998929	0.431828	0.420829	0.497818	0.311725	0.834638	0.0611564
Kbtbd8	2.16517	3.21158	6.61301	6.96068	2.88101	2.68538	3.8958	5.04866	2	0.0723294	1	-1.294	0.009829	-0.0855913	0.998929	0.29856	0.702093	-0.464823	0.494874	0.594743	0.328483
Kcnk5	32.4095	31.4273	38.326	38.3374	28.3403	27.926	35.1857	33.0763	2	-0.0697198	1	-0.546875	0.106371	0.153106	0.998566	-0.300272	0.559815	0.298946	0.537273	0.360886	0.416127
Klf9	3.66279	3.42354	5.66457	4.09862	3.0778	3.2752	3.87522	2.8801	2	0.382009	1	0.320086	0.37848	0.934947	0.121974	1.08749	0.0236115	0.427773	0.378612	1.0065	0.0177404
Klhdc4	36.9426	43.5122	47.8557	46.6051	40.6019	40.4688	49.6734	51.1076	2	0.064084	1	-0.851964	0.00422934	-0.114893	0.998905	-0.111596	0.818604	0.0833015	0.860695	-0.0881442	0.845189
Klk8	83.8552	71.3895	117.219	129.923	57.723	51.8491	70.3592	70.1438	2	0.181428	1	0.376053	0.0432896	0.438389	0.159288	0.5267	0.0278079	0.545441	0.013868	0.942991	8.25638e-05
Kmt2d	158.731	166.86	223.242	201.46	131.059	137.194	146.783	149.81	2	-0.040252	1	0.740037	0.0141951	0.217153	0.927405	0.839149	0.0292277	0.221984	0.603642	0.580629	0.09697
Knop1	16.1661	15.4493	24.6144	25.1752	16.7539	13.9266	20.9848	22.2367	2	0.106902	1	-1.14108	0.000658412	-0.134102	0.998566	0.0659971	0.90201	0.169313	0.70178	0.295432	0.437393
Kpnb1	195.591	209.194	278.808	268.324	168.431	164.895	250.44	233.571	2	0.0211986	1	-1.02643	0.00940219	-0.0285539	0.998929	-0.217342	0.728354	0.308999	0.570407	0.196315	0.725294
Kremen2	3.60441	4.07055	4.58467	5.26446	4.61374	3.84634	4.78784	4.45946	2	-0.753027	1	1.60935	0.000445082	-0.667372	0.405681	-0.0981664	0.887658	-0.494829	0.331906	0.285194	0.585671
Kti12	21.7424	22.8454	43.357	41.0801	19.7289	22.5681	31.5516	32.4008	2	-0.0345931	1	-1.13364	0.00011252	0.298745	0.662663	0.251209	0.467336	0.225072	0.501057	0.513762	0.069555
L2hgdh	3.95213	4.51974	9.11807	10.3545	5.12599	5.1741	8.20068	7.66052	2	0.18255	1	-1.31537	0.0127115	-0.25868	0.99486	-0.499515	0.509169	0.0120545	0.988239	0.176983	0.830265
Lap3	31.9168	33.6504	74.5527	77.9949	42.4941	37.9052	50.7092	51.533	2	-0.0572517	1	-1.63535	0.00274767	-0.084651	0.998929	0.0824107	0.928902	0.0470586	0.958424	0.637998	0.31381
Larp1	74.2731	79.5549	157.582	149.482	67.8971	62.6036	101.774	97.7839	2	-0.122523	1	-1.22338	0.00347105	0.0613927	0.998929	0.0810227	0.909187	0.29421	0.602349	0.577887	0.224908
Larp4	18.2829	27.2292	58.3152	54.3975	16.9443	21.1407	38.1989	33.3968	2	0.0912862	1	-1.65775	0.00708776	-0.0306156	0.998929	-0.0373592	0.975196	0.295114	0.73877	0.540853	0.479964
Lars	20.6651	22.5061	34.2444	35.4985	27.8598	26.8797	30.4284	30.2648	2	0.178611	1	-1.10997	0.00352233	-0.190113	0.986798	-0.0959214	0.880888	-0.391203	0.413251	0.200221	0.695657
Las1l	17.7717	18.238	32.5262	32.2477	20.8573	17.3129	28.5327	25.1243	2	-0.0324224	1	-1.19419	0.00107883	-0.0751492	0.998929	0.0938222	0.872538	0.0404416	0.945582	0.365858	0.380174
Leng8	259.15	224.842	299.409	285.443	269.298	261.275	252.336	271.968	2	-0.0906359	1	0.831155	0.037676	0.152874	0.998929	0.686819	0.196161	-0.228754	0.703915	0.201899	0.730241
Lig3	13.3808	16.9128	29.4094	27.0754	14.3749	17.3253	22.2817	20.6084	2	-0.105007	1	-1.00122	0.00459626	-0.22877	0.946016	0.0152464	0.981786	-0.102633	0.854404	0.408239	0.332849
Limk1	25.783	27.309	37.3546	36.2451	29.8808	28.7413	39.5928	36.0867	2	-0.131409	1	0.346976	0.00227701	0.102415	0.813273	0.0629181	0.712418	-0.181723	0.161354	-0.15705	0.215295
Lipt2	1.38092	1.18553	2.17442	2.77829	1.54207	1.44961	2.16342	2.27508	2	-0.209488	1	-1.83818	0.0145528	-0.172513	0.998929	-0.0299179	0.983392	-0.702574	0.493221	0.585596	0.551201
Llph	71.5226	69.0875	87.1869	103.995	82.0989	69.7011	73.9677	73.6256	2	-0.0891853	1	-0.990751	0.000331306	-0.0317851	0.998929	0.165395	0.654697	0.000667889	0.998517	0.366774	0.199626
Lman1	33.1283	42.2386	44.1294	49.9222	39.5332	40.4515	51.8866	44.8196	2	-0.173448	1	-1.07359	0.00616515	-0.233944	0.964759	-0.345617	0.532128	-0.0708896	0.915037	-0.0215625	0.975456
Lmln	2.65593	3.06939	3.51912	4.41246	2.94895	2.28588	4.32737	3.61704	2	0.0738232	1	0.386248	0.360731	-0.256879	0.970529	-0.402166	0.526916	-0.269996	0.679404	0.0680046	0.931539
Lonrf3	2.02588	1.81466	3.10572	2.91433	1.40804	1.52646	3.22507	2.4052	2	-0.572564	1	0.320871	0.527362	1.19121	0.173981	0.499023	0.500564	1.12233	0.100843	0.434869	0.516118
Lpar5	14.2911	16.7439	28.0726	24.8227	19.7963	24.0911	28.8716	25.3926	2	-0.150218	1	-0.583693	0.0210008	-0.486523	0.280792	-0.293772	0.394026	-0.829832	0.0055146	-0.11621	0.748051
Lrig1	6.5581	6.27357	17.7606	12.1692	3.38456	3.66248	5.62975	4.4822	2	-0.00273503	1	1.68672	0.0122795	0.500094	0.911101	0.868072	0.322955	1.39094	0.090437	1.66957	0.0290968
Lrp8	5.82297	4.91509	9.53429	11.0401	9.68324	4.65868	11.3017	11.2724	2	-0.224488	1	-1.76504	0.0266305	-0.215221	0.998929	-0.534342	0.665529	-0.166352	0.904067	0.203969	0.875769
Lrpprc	31.209	36.6192	74.7896	69.0753	29.718	29.4738	47.553	43.3223	2	0.0620403	1	-1.26999	0.00419824	-0.106377	0.998929	0.0929718	0.902529	0.164746	0.803948	0.643458	0.204356
Lrrc61	24.9947	27.4092	40.7799	34.3673	25.3896	23.2546	33.2779	31.0077	2	-0.00295105	1	1.13843	0.000432844	0.253219	0.847734	0.498818	0.165005	0.0182458	0.970935	0.134594	0.737106
Lrrc75b	1.97181	2.55055	6.32727	5.44089	1.57906	2.12068	4.44576	4.66207	2	-0.097946	1	0.847505	0.167743	1.73324	0.0132275	0.969806	0.0587594	1.38433	0.00894689	1.09764	0.0149481
Lrrc8b	4.20994	5.08331	7.42422	6.70838	3.66592	4.73486	7.32338	6.7552	2	-0.0243688	1	0.447581	0.084968	0.251855	0.817428	-0.304938	0.408202	0.163914	0.674556	-0.0209557	0.965773
Lsg1	30.2096	31.6306	41.6087	44.9457	30.8032	29.0205	34.4689	34.0762	2	-0.000361896	1	-1.06061	0.000334736	-0.0580511	0.998929	0.0808016	0.854644	0.10166	0.800413	0.388083	0.205722
Lsm12	48.1942	46.9165	54.6504	47.5361	47.8825	47.8718	49.3589	50.4002	2	-0.0862922	1	-0.677763	0.00684703	-0.129197	0.986798	-0.18015	0.630617	-0.0134773	0.976101	0.117376	0.744234
Lsm7	53.8707	42.7888	116.794	127.413	70.6341	48.051	80.1883	88.5358	2	0.0629165	1	-1.01661	0.0145685	0.0957581	0.998929	0.302566	0.631113	0.17488	0.78621	0.574295	0.251887
Ltv1	12.6189	14.2093	32.4131	33.9413	12.6896	12.7199	23.9941	20.668	2	0.10782	1	-1.59565	0.00605211	-0.165252	0.998929	-0.00614084	0.996096	0.113403	0.908998	0.65485	0.349408
Lyar	52.3364	44.5331	83.1406	88.9696	55.3555	46.6855	69.6489	64.9788	2	0.0167218	1	-1.89144	0.0017263	-0.145443	0.998929	-0.186206	0.844054	0.304875	0.707163	0.379762	0.612446
Macf1	199.298	218.803	297.234	276.079	146.135	166.984	179.563	189.041	2	0.074416	1	0.754337	0.0244933	0.205404	0.967946	0.854649	0.0470618	0.256717	0.593349	0.690633	0.078191
Macrod1	9.12889	10.898	22.3055	20.6072	8.28235	8.11472	9.27584	10.9698	2	-0.200026	1	1.65469	8.67069e-06	0.49158	0.346737	0.994953	0.00510853	0.58592	0.0771824	1.26772	0.000198669
Magoh	82.4155	79.9438	110.53	134.967	94.2327	86.811	124.951	126.894	2	0.166406	1	-0.78066	0.00829168	0.0248761	0.998929	-0.107145	0.830084	0.103716	0.822027	-0.0147763	0.977147
Mak16	66.6514	75.7543	102.632	108.083	70.2569	64.4405	77.1414	79.9591	2	-0.0218615	1	-1.04811	0.000514403	-0.0223347	0.998929	0.0344578	0.946959	0.0957072	0.820426	0.456386	0.146051
Mamdc4	3.76413	2.99991	4.66666	5.13242	2.54733	3.48239	3.52861	3.09029	2	-0.0702134	1	-0.118034	0.717514	0.460109	0.552507	0.818736	0.0470618	0.0318734	0.956437	0.931961	0.0125523
Maneal	1.1931	1.62701	2.48838	2.79325	1.03271	1.25325	1.72084	1.6337	2	-0.313122	1	0.0567885	0.937308	0.98429	0.500366	0.768057	0.329558	1.2938	0.136337	1.19883	0.0723717
Mapk6	39.49	42.7022	54.213	49.1102	37.3715	42.587	53.2324	47.2012	2	0.179104	1	-0.819734	0.0520829	-0.155884	0.998929	-0.254164	0.715622	-0.0344939	0.964139	0.0922468	0.900222
Mars2	2.77953	2.57071	3.67286	3.96071	2.26381	2.39111	2.92246	2.61426	2	-0.265461	1	-0.924429	0.000782014	0.114878	0.998153	0.145222	0.715859	0.0867492	0.827474	0.573185	0.0452937
Mat2a	106.335	100.967	293.664	291.15	76.2029	72.6112	214.803	207.318	2	0.0396702	1	-1.41392	0.00419175	0.0924225	0.998929	0.120185	0.884632	0.334476	0.617274	0.408269	0.502541
Mcoln3	1.69521	1.61564	5.26242	5.6636	1.25696	1.06216	1.70777	1.93332	2	-0.0800265	1	2.23147	0.000841157	1.4882	0.201633	1.99049	0.00977198	2.84849	0.0069313	2.46577	0.000691412
Mdfic	22.9809	23.81	47.2438	47.4166	23.6095	28.8485	55.6766	52.0974	2	-0.211449	1	-0.99169	0.00119102	0.128608	0.998566	-0.148835	0.743646	-0.0653141	0.893063	-0.309561	0.370876
Mdn1	17.7566	22.9129	159.583	138.179	16.1858	14.5807	47.7615	47.2298	2	0.0626764	1	-1.74201	0.00542723	-0.0808214	0.998929	0.854693	0.283174	0.544915	0.502461	1.68169	0.0158552
Mecr	17.2967	16.9327	38.3624	35.5734	24.336	21.2416	26.6742	29.3411	2	-0.0537407	1	-0.808405	0.0269885	-0.107922	0.998929	0.067721	0.919238	-0.140264	0.81247	0.560345	0.211477
Med29	10.4547	10.26	14.3339	17.7659	12.212	10.0975	13.1367	12.5342	2	-0.152594	1	-0.719506	0.00198029	0.10283	0.997107	0.186845	0.565744	-0.0977733	0.773302	0.452218	0.0769469
Meis3	10.5843	12.9335	21.2736	23.898	9.20386	11.703	18.7544	20.7941	2	-0.0936408	1	0.81549	0.0225672	0.420681	0.720405	0.990157	0.0306764	0.319227	0.533181	0.335433	0.462829
Metap1	35.2036	34.507	46.4916	45.0921	35.7665	40.3379	38.0704	43.724	2	0.0124134	1	-0.922395	0.000356443	-0.184028	0.8911	-0.18417	0.582169	-0.165719	0.60621	0.0967959	0.773292
Metap2	123.543	133.16	171.623	179.162	136.308	129.042	167.25	165.009	2	0.0495474	1	-1.03169	0.00293329	-0.0300281	0.998929	-0.0929913	0.872117	0.0495385	0.931291	0.0315213	0.959166
Mettl1	4.08116	3.46825	16.3899	13.5158	8.58242	5.30669	7.10862	7.22653	2	0.0629101	1	-2.20426	0.00304062	-0.252926	0.998929	0.313867	0.791032	0.123715	0.918229	1.30881	0.11865
Mettl13	4.86245	5.609	13.9503	15.6868	4.53341	5.33099	8.51064	7.76867	2	0.0170145	1	-1.7319	0.00167138	-0.0310869	0.998929	0.417044	0.576998	0.568092	0.395283	0.951037	0.111722
Mettl16	7.77437	7.76464	16.2931	15.5769	9.26879	8.10936	13.9857	12.3297	2	-0.120375	1	-1.81007	0.00172249	-0.0785653	0.998929	-0.0292158	0.97816	0.284237	0.716161	0.350651	0.628434
Mex3a	1.65314	1.42539	2.58053	2.20089	1.37055	1.32869	2.08248	2.12156	2	0.393898	1	-1.00102	0.0348611	-0.569693	0.683832	0.0555821	0.952028	0.541815	0.391379	0.229398	0.735736
Mfsd2a	1.93138	1.95961	3.34692	4.02096	3.25753	2.33892	2.75055	3.32765	2	1.18681	1	-1.99229	0.0337593	0.0368832	0.998929	-0.364426	0.833599	-0.128481	0.937454	0.339908	0.833957
Mgme1	7.27807	6.72263	7.9949	8.97545	7.77355	6.07119	8.99838	8.28579	2	-0.101921	1	-0.301392	0.241564	-0.0572353	0.998929	-0.0610868	0.899491	0.22832	0.543424	-0.0760976	0.860143
Mmab	11.1779	12.4846	17.3264	16.0865	14.4328	15.6234	17.3837	14.2205	2	-0.400911	0.810429	0.522292	0.00251875	-0.0108952	0.998929	0.0455386	0.875477	-0.442438	0.0239057	0.155113	0.466075
Mmp11	2.14103	1.89316	1.86377	2.96379	1.49706	1.88182	1.74678	1.64192	2	-0.577441	1	1.09361	0.0202216	0.592518	0.665003	0.598718	0.372086	0.667004	0.336564	1.03092	0.0999946
Mob3c	26.6822	23.8176	34.9013	30.6412	25.529	27.3219	35.7247	35.9735	2	0.0340764	1	0.0727936	0.751719	0.0393225	0.998929	0.0958801	0.793492	-0.145759	0.641187	-0.0681243	0.839415
Mocs1	24.9236	26.6403	28.9526	27.9103	22.8797	26.2573	29.8224	27.1445	2	-0.0863998	1	0.748182	0.0103489	-0.0358178	0.998929	0.255036	0.537934	0.0296791	0.953446	0.00744885	0.989012
Mogs	48.1759	51.2242	94.2973	90.3196	48.5403	46.8042	97.0059	93.6411	2	-0.0984716	1	-0.985813	0.00858229	0.0298468	0.998929	-0.196734	0.744479	0.279949	0.593349	-0.0468865	0.943746
Mphosph10	12.4519	15.1286	37.4545	38.5305	12.2302	13.9513	21.2876	23.5988	2	0.118717	1	-1.7499	0.00252554	0.00738597	0.998929	0.0991734	0.917415	0.2813	0.725138	0.659065	0.322759
Mphosph6	13.687	12.8133	19.4073	21.0611	18.8266	14.5067	21.8942	20.544	2	-0.0272496	1	-0.786717	0.0460762	-0.27332	0.946016	-0.266333	0.677484	-0.320277	0.576673	0.041593	0.955467
Mrpl11	9.92262	9.56553	11.8559	12.8776	11.8957	12.4421	13.7423	11.8531	2	-0.128642	1	-0.870164	0.00129337	-0.093451	0.998929	-0.00320265	0.995302	-0.0712038	0.863551	0.0553562	0.896405
Mrpl12	66.7812	58.5349	87.5871	95.1151	71.1171	63.9628	78.7748	79.3617	2	-0.0286329	1	-1.23474	0.00143069	-0.107908	0.998929	0.023727	0.974111	0.189218	0.719254	0.286428	0.542709
Mrpl15	29.3441	28.5685	35.4973	39.7451	28.3287	29.2167	29.8128	33.0845	2	-0.00349534	1	-0.876167	0.000417258	-0.00889711	0.998929	0.0707589	0.851676	0.100129	0.762974	0.262369	0.331656
Mrpl17	14.03	13.5116	20.9684	22.5647	19.4	17.1709	19.0732	18.6495	2	-0.134839	1	-0.882334	0.00363377	-0.223697	0.904448	0.0175814	0.976126	-0.228214	0.578245	0.141488	0.738077
Mrpl2	51.753	55.0739	67.5441	80.2245	58.1852	57.6318	64.6132	61.4553	2	0.134976	1	-0.518575	0.0291006	0.0453609	0.998929	0.174729	0.636844	0.0980034	0.797072	0.2042	0.521256
Mrpl3	34.7507	35.0797	51.6984	57.1186	35.4349	35.5052	50.575	47.4443	2	-0.0293729	1	-0.96718	0.0030562	-0.0204067	0.998929	0.00958043	0.986941	0.0970516	0.849379	0.160576	0.718604
Mrpl37	28.5237	32.5424	43.2372	41.1828	31.5085	31.5023	37.6432	37.0481	2	-0.0394673	1	-0.929346	0.000263169	-0.0927724	0.998569	0.0341373	0.932565	0.0958531	0.778196	0.246719	0.371832
Mrpl38	24.4732	25.7792	40.2136	41.659	28.3412	28.9438	27.9745	25.3991	2	-0.0431023	1	-1.21959	5.13333e-05	0.0659949	0.998929	0.279959	0.411982	-0.023117	0.957551	0.571209	0.0431585
Mrpl42	33.7434	35.6529	53.5541	73.7541	47.0352	37.9471	68.9167	65.849	2	0.0664664	1	-1.22375	0.00232217	-0.133512	0.998929	-0.118447	0.854792	0.0978508	0.877543	0.0439847	0.947348
Mrpl46	25.0868	26.733	32.8316	42.2762	34.3947	26.3257	33.6023	36.7069	2	0.0477407	1	-0.800801	0.00277221	-0.0907351	0.998929	0.0402765	0.930978	-0.133203	0.726891	0.09844	0.799498
Mrpl47	7.34795	6.52956	9.93884	11.3684	7.84949	5.94705	8.10897	9.02837	2	-0.00762938	1	-1.23621	0.000504919	0.0468688	0.998929	0.17142	0.740379	0.158047	0.739927	0.323039	0.423478
Mrpl50	13.7038	12.1718	16.1197	20.1936	12.6047	14.108	15.7087	15.4281	2	0.18616	1	-0.877297	0.000569049	-0.108357	0.997107	-0.0174129	0.969374	-0.131921	0.694303	0.163286	0.594786
Mrps10	13.473	11.826	21.6452	22.8658	16.3439	11.7585	18.5174	19.6401	2	-0.13232	1	-1.27093	0.00182543	-0.304324	0.896127	-0.0190595	0.980065	0.0114133	0.984974	0.298366	0.558927
Mrps18b	29.3081	32.5966	59.6151	54.381	35.3269	31.0421	37.0248	38.6485	2	0.0286171	1	-1.90788	0.000289623	-0.0872893	0.998929	0.181647	0.813682	0.020842	0.979105	0.709081	0.188754
Mrps2	10.8364	10.1429	16.8796	19.0639	12.0668	9.75193	16.4418	14.2694	2	-0.280933	1	-0.896353	0.0062232	-0.130752	0.998569	0.011949	0.984575	0.0103004	0.984521	0.279542	0.504133
Mrps22	7.28982	8.18302	11.5768	12.237	8.50522	8.18577	10.9831	10.9232	2	0.146858	1	-1.06879	0.0014675	-0.0468457	0.998929	-0.211632	0.664887	-0.0097138	0.984744	0.0755622	0.884706
Mrps28	7.27689	10.2808	25.2984	29.2733	15.2415	12.0249	19.7146	14.7939	2	-0.101082	1	-0.987465	0.0400448	0.0576046	0.998929	-0.0182318	0.984589	-0.329581	0.648688	0.602838	0.332836
Mrps5	23.9283	24.6668	37.1077	39.253	25.9028	25.613	31.0968	28.8441	2	0.0865387	1	-1.09876	0.00133824	-0.110274	0.998929	0.048174	0.933443	0.160642	0.733221	0.388459	0.319674
Mrrf	10.6229	14.3084	14.3347	16.8779	16.4568	15.3729	13.3368	11.4096	2	0.0877551	1	-0.673437	0.00146275	-0.0345258	0.998929	0.228865	0.406591	-0.141103	0.617055	0.422387	0.0667416
Mrto4	33.9749	33.6062	68.4852	74.6536	43.5156	37.7878	48.5401	45.4476	2	-0.0294135	1	-1.88337	0.00198955	-0.153888	0.998929	-0.0780277	0.940795	0.150285	0.871636	0.613563	0.387083
Msmp	23.6794	22.5744	33.6625	32.8411	25.9737	29.0005	36.5961	37.9809	2	-0.142574	1	0.334448	0.0281565	0.047807	0.998929	-0.0179563	0.951003	-0.326868	0.0722894	-0.0343833	0.891939
Mtap	18.6784	18.9595	54.7182	52.6696	19.8731	16.9481	32.2569	34.0585	2	-0.028611	1	-1.77668	0.00464268	-0.116303	0.998929	-0.0201716	0.985553	0.223722	0.810101	0.663175	0.373276
Mtfp1	1.96391	2.64318	2.76453	4.48381	2.95956	3.27546	2.66828	2.04388	2	0.0720613	1	-2.10869	0.00234947	-0.341838	0.98483	-0.105312	0.932565	-0.0686913	0.953389	0.847081	0.336776
Mthfd1	23.2787	26.6476	103.901	92.8561	26.1157	20.5892	68.9755	64.1422	2	0.00470794	1	-1.77249	0.0196618	-0.186854	0.998929	-0.13988	0.916409	0.298203	0.79927	0.609521	0.538067
Mthfd1l	28.2213	30.1224	50.5332	46.6496	37.4816	24.2566	44.823	39.8267	2	0.0788774	1	0.015026	0.976985	-0.003261	0.999734	-0.382441	0.597163	-0.42959	0.521335	0.153667	0.840205
Mtx1	48.797	50.6406	62.4012	71.2147	54.2276	53.8898	64.6887	59.3595	2	0.143115	1	-0.63579	0.000931712	0.0408487	0.998929	0.0482697	0.875477	0.0290715	0.924119	0.171685	0.443928
Mtx2	7.25265	8.19817	14.4724	15.3381	11.92	12.182	14.1943	15.7739	2	-0.210981	1	-0.833268	0.00112879	-0.348564	0.507074	-0.333707	0.295367	-0.659161	0.0203306	0.0327807	0.939316
Mybbp1a	47.8844	53.2097	191.625	174.623	44.8435	38.8987	96.9413	80.0565	2	0.0588195	1	-2.12847	0.00414901	-0.106739	0.998929	0.244352	0.836236	0.489731	0.618981	1.07287	0.195815
Myo19	4.35745	3.90374	6.65334	7.96984	5.46523	4.8888	7.06961	6.59147	2	0.0447175	1	-1.76781	0.000529835	-0.418678	0.821699	-0.0139736	0.986941	-0.228746	0.731545	0.26606	0.670051
Myo3b	2.394	2.32535	3.74134	3.89008	2.74691	2.50262	4.40218	4.19601	2	-0.998613	1	0.76965	0.296966	-0.396484	0.965207	-0.343833	0.716594	-0.35174	0.695394	-0.204834	0.818277
Mypop	8.16342	6.06268	9.34965	8.80782	7.87397	7.79959	8.29292	8.9402	2	0.239654	1	0.585475	0.131147	-0.0924332	0.998929	0.793754	0.119336	-0.192136	0.748693	0.127922	0.834324
Naa15	44.8608	54.25	88.3652	87.4473	45.0601	43.3514	67.866	67.8443	2	0.040473	1	-1.23172	0.00490145	-0.0871244	0.998929	-0.0846731	0.911048	0.215232	0.731459	0.359354	0.512617
Naa25	8.2521	10.54	23.8331	22.2572	7.7791	8.48347	14.2832	13.3352	2	0.075214	1	-1.62179	0.00561194	-0.0653293	0.998929	0.135257	0.893811	0.320887	0.698831	0.761768	0.266945
Naa50	36.0907	42.6234	65.2197	67.406	32.1872	36.6055	57.2419	57.6693	2	-0.0684612	1	-1.01858	0.0149907	-0.0680015	0.998929	-0.19742	0.776852	0.230721	0.70807	0.225693	0.702768
Naf1	6.9244	9.04842	21.945	18.1799	6.97214	5.23801	9.6734	9.77307	2	0.180904	1	-1.34603	0.0169891	0.0655923	0.998929	0.158185	0.872553	0.509908	0.508767	0.972873	0.146046
Naglu	13.6866	18.6119	27.2178	30.4884	23.1776	21.6168	31.0748	28.1525	2	-0.0174037	1	0.935043	0.000115276	0.119237	0.969569	0.0284404	0.938613	-0.387265	0.106471	0.0460669	0.887844
Nat10	26.4552	32.1577	76.8483	80.3816	34.9711	34.6609	49.6592	50.9904	2	0.0377115	1	-1.52088	0.000244372	-0.105432	0.998929	0.250262	0.6398	0.172637	0.74389	0.761238	0.0617441
Nckap1	8.44768	12.0838	16.1105	17.6455	10.6931	14.1395	17.8496	16.2078	2	-0.220632	1	-0.805483	0.000704916	-0.322358	0.460297	-0.067722	0.850694	-0.353757	0.165982	-0.0811855	0.794607
Nckap5l	11.0302	12.9291	43.9815	38.8059	6.33475	7.65364	10.4991	8.17651	2	-0.0136557	1	0.333313	0.567619	1.0566	0.414977	2.58656	0.00161771	0.585904	0.479623	2.2819	0.00137213
Ndufa12	41.7388	41.174	68.6467	70.9842	61.1201	52.4489	63.2641	64.7764	2	0.0283898	1	-0.900655	0.0143135	0.00733612	0.998929	0.017043	0.980964	-0.0342076	0.958063	0.168146	0.755705
Ndufa4	98.5622	98.7323	178.73	188.247	115.922	83.8951	174.292	168.034	2	-0.0389757	1	-0.349482	0.302907	0.0925862	0.998929	0.0234395	0.974111	0.0596441	0.92266	-0.256067	0.587192
Ndufab1	40.0304	32.6467	55.414	63.6368	47.163	41.6018	53.0047	56.1598	2	0.0904423	1	-0.963399	0.00450731	-0.067874	0.998929	0.0132083	0.983392	-0.109474	0.835798	0.0955876	0.853869
Ndufaf4	5.7814	6.29274	17.866	17.9598	5.3781	5.89734	10.615	9.01416	2	-0.0907084	1	-2.26563	0.000370293	-0.139025	0.998929	0.291756	0.737218	0.324724	0.677421	0.778069	0.226415
Nefh	4.86744	5.01347	16.7303	17.3141	4.93109	3.59365	12.4094	10.7784	2	0.101227	1	-1.6052	0.0696815	0.0260117	0.998929	0.039443	0.981801	0.340507	0.808655	0.71249	0.554322
Nek1	5.70353	6.84467	9.36623	9.13659	5.5848	5.4366	6.23058	5.5357	2	-0.0872562	1	0.62422	0.089041	0.279221	0.922673	-0.00368003	0.996885	-0.174655	0.765033	0.728066	0.108491
Nelfa	18.2568	17.1744	28.1352	26.9876	13.433	15.4833	25.747	22.8602	2	0.0459725	1	-0.602999	0.0116957	0.0287248	0.998929	-0.0609953	0.885153	0.246431	0.440412	0.175284	0.584938
Neto2	2.95146	2.25337	8.31409	5.18209	1.9155	1.6117	5.10448	3.78685	2	0.349176	1	-1.40038	0.0474563	0.161607	0.998929	0.0592315	0.965251	0.316209	0.769742	0.563476	0.541207
Nfix	3.00424	3.0551	6.48816	6.2422	1.32167	1.77817	2.02023	2.40201	2	-0.367031	1	-0.0850154	0.866646	1.07492	0.195687	1.40202	0.0250988	1.88837	0.00416014	2.37132	0.000305787
Nfkbiz	12.2961	9.74606	20.3417	18.0804	10.7347	9.3935	11.344	11.0332	2	0.229819	1	0.783689	0.0269894	0.665545	0.331864	1.08342	0.0191461	0.554792	0.213442	1.13186	0.0065994
Nhp2	89.3755	81.707	141.402	164.669	107.745	81.9155	108.393	111.239	2	-0.176554	1	-1.59006	0.000454687	-0.0518383	0.998929	0.155642	0.815968	0.178036	0.76597	0.523746	0.2744
Nifk	31.5403	39.2229	81.8153	88.2431	33.6859	30.3701	58.1615	56.3607	2	-0.0534376	1	-1.40964	0.00464268	0.0649939	0.998929	0.0604887	0.947655	0.412332	0.53117	0.600234	0.304919
Nip7	34.7604	33.228	51.3352	56.6219	36.2746	31.9188	37.6749	36.8371	2	-0.0155976	1	-1.39364	0.000236558	0.0918846	0.998929	0.139933	0.800079	0.246845	0.590253	0.534618	0.162882
Nkrf	3.57815	3.38714	8.68477	8.19882	3.15652	3.16606	5.1832	4.88664	2	0.29903	1	-1.30894	0.0137134	-0.171733	0.998929	0.0619691	0.951003	0.196199	0.815151	0.762886	0.232412
Nle1	14.2234	18.0555	47.9034	41.9334	17.428	14.4883	24.7339	24.0478	2	0.147806	1	-1.38962	0.00466186	-0.0109799	0.998929	0.398962	0.568024	0.179067	0.810572	0.909388	0.103477
Nln	11.969	16.3597	19.1102	20.2967	14.0753	14.5355	18.3601	16.2169	2	0.0536134	1	-1.54461	0.000129699	-0.237831	0.928532	-0.199495	0.710445	-0.0425693	0.942878	0.202639	0.664941
Nmd3	25.6167	27.8454	39.7698	40.0058	22.2085	22.4834	31.66	31.2563	2	0.100979	1	-1.27048	0.000795985	0.161694	0.997107	-0.0339082	0.957369	0.273248	0.564433	0.29526	0.504002
Nme1	56.007	42.7256	116.34	134.865	104.911	69.3531	108.585	111.258	2	-0.0608442	1	-1.43311	0.00470802	-0.0557532	0.998929	-0.105213	0.903515	-0.250518	0.728693	0.217276	0.76016
Nob1	50.9455	52.0585	89.7464	93.0264	50.7395	49.8969	50.9772	53.3122	2	0.0157252	1	-1.05359	0.000526718	0.0909913	0.998929	0.477888	0.171232	0.193493	0.614698	0.843301	0.00721755
Noc3l	5.50187	7.34151	14.0973	13.9774	5.84514	6.27459	8.41409	8.75626	2	0.14915	1	-1.73105	0.000665853	-0.178068	0.998929	0.0996943	0.901036	0.175458	0.802299	0.780466	0.139686
Nol10	11.4876	14.7252	19.5855	16.9029	14.7313	16.3162	18.4206	18.1037	2	-0.120729	1	-1.83739	6.8912e-05	-0.0764048	0.998929	-0.140035	0.823282	0.0549671	0.932111	0.0010947	0.999598
Nol11	17.5221	22.0251	35.2017	37.0678	15.9231	15.139	27.3243	29.1315	2	0.0839414	1	-1.68261	0.00191283	-0.0946849	0.998929	-0.0661431	0.944819	0.440805	0.521335	0.328007	0.633783
Nol12	23.3592	22.2813	27.5941	31.0864	28.7505	23.7039	27.4448	28.5903	2	0.0146784	1	-0.704915	0.00418328	-0.150735	0.958399	-0.044137	0.917415	-0.228436	0.480338	-0.0500173	0.902682
Nol6	27.3816	32.4703	78.9068	82.5572	22.965	23.5735	52.1513	46.5056	2	0.0362774	1	-1.51855	0.00233935	-0.0225911	0.998929	0.242528	0.750601	0.52124	0.390994	0.725041	0.188836
Nol8	15.9633	20.8275	36.4057	35.4869	12.6308	14.7903	24.5548	23.7782	2	-0.0470444	1	-1.49543	0.0004942	-0.0844814	0.998929	0.102236	0.875477	0.328479	0.524003	0.568293	0.202613
Nol9	17.9401	22.0818	43.2432	39.2424	16.5413	17.9686	29.6593	27.764	2	0.0772024	1	-1.4849	0.0004942	0.0620416	0.998929	0.113475	0.859665	0.418977	0.39006	0.553054	0.21446
Nolc1	26.5207	26.2128	98.2728	96.9754	25.1828	23.9414	60.9586	56.4048	2	-0.0544506	1	-2.28546	0.00490339	-0.066097	0.998929	-0.0265409	0.985219	0.589557	0.581058	0.763721	0.428437
Nomo1	51.9496	57.6926	95.8407	90.2039	59.0103	63.2778	79.3096	70.8838	2	0.0588138	1	-1.3932	0.00266655	-0.340447	0.900515	-0.0895575	0.908939	-0.0132851	0.984744	0.289597	0.627724
Nop10	38.1159	34.6303	99.0541	93.6004	43.7945	33.226	64.8912	65.9012	2	-0.122083	1	-1.04589	0.00134005	-0.117344	0.998929	0.512389	0.188612	0.0119621	0.981903	0.558569	0.109679
Nop14	33.0222	36.5616	64.8472	69.7068	34.3026	33.9553	43.6379	42.3781	2	0.0231982	1	-1.34961	0.00235338	-0.000747372	1	0.212884	0.757817	0.215399	0.727874	0.715291	0.145879
Nop16	12.6003	13.7323	43.8957	43.3812	16.6109	12.4904	25.7011	27.2995	2	0.0213969	1	-2.16361	0.0022407	-0.112995	0.998929	0.127004	0.913762	0.301875	0.759222	0.820389	0.30713
Nop2	21.4489	25.4283	76.2931	73.5338	24.5381	21.2767	42.5808	42.5158	2	0.0254171	1	-2.15909	0.0012167	0.0350914	0.998929	0.239458	0.813694	0.507038	0.537273	0.757438	0.299673
Nop56	103.747	76.8623	270.687	260.341	99.1131	69.3677	194.705	182.838	2	0.105665	1	-1.66824	0.00777266	0.00765378	0.998929	0.0220683	0.984589	0.484318	0.566881	0.574271	0.459067
Nop58	58.6183	52.0692	160.413	167.691	55.4966	48.7286	115.418	110.844	2	0.0736054	1	-1.80101	0.00741914	-0.0329454	0.998929	-0.02394	0.984575	0.496927	0.586316	0.644199	0.43309
Nop9	25.0461	24.1715	35.368	32.5954	24.2684	26.1399	31.8037	31.376	2	-0.128676	1	-1.11823	0.000853859	-0.15958	0.986798	-0.14659	0.772317	-0.0229296	0.965661	0.120931	0.790185
Npas4	1.05356	1.03261	1.49027	1.30249	1.08167	1.02634	1.0818	1.05273	2	2.01148	1	1.15661	0.118055	0.877605	0.824075	1.18133	0.284403	2.22879	0.194239	1.9429	0.0832907
Nrros	72.8626	60.9953	83.4937	74.675	73.9981	70.5412	80.1718	81.7717	2	-0.0103537	1	-0.608944	0.0053898	0.0396553	0.998929	-0.294026	0.301737	-0.14391	0.636101	0.0206923	0.957781
Nsun2	60.0933	64.5607	171.375	159.098	64.6258	64.1548	98.4584	92.6729	2	0.0636054	1	-1.61063	0.00752949	-0.0499671	0.998929	0.0963182	0.926653	0.224152	0.80508	0.821613	0.242473
Nsun5	26.2571	25.1776	53.4185	49.7403	30.6286	23.0305	40.0557	41.583	2	0.049858	1	-1.02294	0.00121057	0.0854454	0.998929	0.0993216	0.84185	0.180167	0.67089	0.378434	0.283759
Nt5dc3	6.193	6.88124	14.1	12.1418	6.7609	7.45346	9.07243	8.7788	2	-0.207803	1	-1.15174	0.00451563	0.0260171	0.998929	0.31456	0.580603	-0.12007	0.849528	0.640733	0.1575
Ntmt1	12.9597	12.9387	21.2428	23.3914	16.4421	14.1413	19.0993	19.1391	2	0.0452175	1	-0.951754	0.00674813	-0.235306	0.941039	0.280756	0.586683	-0.221432	0.660777	0.34076	0.443086
Ntrk3	1.58482	1.66759	4.38071	2.78891	1.26007	1.10785	2.04193	2.33144	2	-0.597709	1	0.240783	0.73837	-0.981992	0.685518	0.575227	0.592845	1.48919	0.188269	0.871563	0.309675
Nudc	129.296	126.954	213.707	218.424	145.402	125.275	210.133	223.51	2	0.130488	1	-1.20975	0.00457554	-0.0823546	0.998929	-0.158412	0.818604	0.160313	0.802299	0.0466047	0.948838
Nudcd1	8.50959	10.7129	13.8948	16.4304	11.0079	11.341	12.7568	13.4864	2	-0.0438077	1	-0.941888	0.0256737	-0.0958235	0.998929	-0.107517	0.888148	-0.00537101	0.993099	0.282902	0.632478
Nudcd2	68.65	60.8724	85.8244	95.4393	65.5533	67.3317	81.1175	83.3902	2	-0.0739681	1	-1.11276	0.000797119	-0.032073	0.998929	-0.0716577	0.894292	0.0771096	0.878716	0.16589	0.694588
Nudt5	24.0812	25.41	40.2558	38.492	34.5394	33.9349	40.164	41.3265	2	-0.14338	1	-1.17718	0.00422486	-0.135633	0.998929	-0.0862533	0.90292	-0.101068	0.880026	0.0659089	0.924966
Nufip1	6.45491	6.75469	11.2772	11.9918	6.99365	7.12575	8.71198	7.54453	2	0.183664	1	-0.699645	0.0590014	0.140477	0.998929	0.155832	0.812956	0.188921	0.742585	0.687157	0.128905
Nup133	13.5206	14.7887	21.0249	20.9445	12.6519	13.1784	22.5847	20.9965	2	-0.0282986	1	-0.681122	0.0970582	-0.0465405	0.998929	-0.33835	0.593634	0.293142	0.633188	-0.000440464	1
Nup160	36.1857	46.3983	67.2975	65.4921	30.2571	31.0577	61.0864	58.3638	2	0.259708	1	-0.859828	0.0321887	0.169824	0.998569	-0.210995	0.755346	0.387991	0.48505	0.129915	0.839415
Nup43	12.9537	11.9165	18.1956	16.7513	12.7286	13.5742	21.0295	18.2443	2	-0.33758	1	-0.990966	0.0188267	0.0430169	0.998929	-0.355151	0.574368	0.143726	0.834484	-0.273991	0.647466
Nup54	46.5413	57.3148	73.8642	80.2425	57.9641	59.4882	77.2734	83.2381	2	0.090309	1	-1.0092	0.0111852	-0.0941394	0.998929	-0.423633	0.444384	0.0345342	0.959948	-0.0334056	0.962949
Nup93	25.2091	29.852	60.1784	55.6084	25.2941	25.8233	60.7592	59.1938	2	4.78786e-05	1	-1.25179	0.0196947	-0.183456	0.998929	-0.430985	0.586683	0.153784	0.862104	-0.0723388	0.940104
Nus1	26.8999	31.6687	48.8145	46.2399	27.1192	30.2147	43.0923	40.1672	2	0.0487726	1	-1.28283	0.00160093	-0.131226	0.998929	-0.196505	0.750486	0.0792958	0.904311	0.208358	0.692778
Nxt2	3.10224	3.35499	5.05089	5.24221	3.30779	2.86099	5.23769	4.31149	2	0.0567709	1	-0.136497	0.722094	0.254603	0.933879	0.150766	0.807189	0.30822	0.545454	0.0323899	0.961248
Ocel1	12.5619	12.1811	16.6168	17.5996	11.8075	13.7253	17.6534	18.5683	2	-0.106523	1	0.906616	0.000779402	-0.0508072	0.998929	0.207345	0.542763	-0.096883	0.793296	-0.180919	0.560291
Ogt	292.713	271.82	378.982	365.095	316.042	296.74	289.156	320.219	2	-0.0686639	1	0.939681	0.0113026	0.0437379	0.998929	0.666451	0.160085	-0.269614	0.605229	0.365113	0.432861
Olfml3	1	1.19814	2.94405	1.63713	1.06616	1.03201	1.03313	1	2	0.237249	1	0.969992	0.620719	2.24482	0.689206	3.45059	0.0374402	0.943251	0.726656	3.2453	0.0135984
Orc2	26.7045	26.3886	46.7108	46.9157	24.1395	24.333	47.0048	41.3152	2	0.00888742	1	-1.37492	0.00534702	-0.110418	0.998929	-0.134695	0.871914	0.280851	0.686759	0.151561	0.839272
Osm	11.8949	11.1776	27.8254	26.4785	7.91405	6.27307	10.0378	9.11556	2	-0.578629	1	-2.97127	0.00111719	1.02372	0.569712	1.08602	0.290066	1.01475	0.29143	1.72356	0.057483
Otud6b	9.99463	12.4944	18.9327	17.1828	9.62971	10.8107	16.1109	15.905	2	-0.0431311	1	-1.47936	0.00141525	-0.0682797	0.998929	-0.122189	0.868739	0.255099	0.679183	0.210092	0.730609
Oxnad1	10.8232	11.5885	13.4122	15.1261	10.2483	11.0581	13.7059	11.2259	2	-0.166155	1	-0.683788	0.00417747	-0.405442	0.362028	-0.104595	0.792431	-0.0812226	0.827474	0.232832	0.434023
P3h1	3.79788	4.53069	5.36209	6.89878	5.08491	4.00218	4.05562	4.55587	2	0.0145843	1	-0.285201	0.248998	0.0713328	0.998929	0.302815	0.40721	0.13533	0.731545	0.682963	0.0235848
Pa2g4	105.443	104.754	183.407	176.766	105.823	94.4792	136.295	132.298	2	-0.0474037	1	-1.40047	0.0050354	-0.087629	0.998929	-0.00545291	0.995845	0.342166	0.616174	0.507254	0.400103
Pacsin1	2.91761	3.1274	10.9768	12.134	1.51978	1.54489	6.16268	4.56605	2	-0.122578	1	2.64827	1.97146e-05	1.14858	0.16254	1.07797	0.0603121	1.85396	0.0102571	0.72011	0.182656
Palm3	6.38566	5.16756	26.5081	20.9729	5.34874	4.46555	13.1446	12.5956	2	-0.498895	1	0.775947	0.149413	0.921171	0.396778	1.4383	0.0204213	0.427069	0.558479	0.956509	0.0844967
Pard6g	1.69809	2.12203	4.30915	4.06974	1.11353	1.30212	2.194	2.48453	2	-0.0572462	1	0.101687	0.850644	0.763148	0.507074	0.720181	0.296868	1.67596	0.0124333	1.42032	0.0194955
Parl	41.3627	43.1902	58.4445	56.9957	49.8952	48.5866	50.0669	54.2556	2	0.0954376	1	-0.927024	0.000683167	0.0430273	0.998929	0.117687	0.774472	-0.076283	0.850546	0.157136	0.643937
Parp1	120.467	139.925	263.994	259.4	106.23	104.238	176.876	157.146	2	0.0167295	1	-0.468341	0.22908	0.0700258	0.998929	0.159732	0.816063	0.353977	0.525702	0.6394	0.184282
Pbdc1	14.288	16.5076	24.1226	26.3322	18.2481	15.0114	25.0584	24.6639	2	0.0966902	1	-0.943453	0.0122436	-0.116891	0.998929	-0.281874	0.617973	0.00951244	0.987539	0.0284516	0.96743
Pcbp3	2.48031	3.62179	4.30627	3.93855	2.43628	2.72077	4.35666	4.84219	2	0.0910464	1	1.1424	0.00173561	-0.0803229	0.998929	-0.252763	0.608522	0.530619	0.230281	0.153215	0.757748
Pcca	32.7352	31.5657	41.2108	36.728	29.5235	30.3078	30.2962	30.4354	2	-0.307157	1	-0.265867	0.0985528	0.0552063	0.998929	-0.11037	0.676327	0.0847123	0.738033	0.44611	0.0213499
Pcgf6	7.98602	6.50116	16.5574	19.71	8.05847	7.13082	13.01	11.2961	2	0.0501241	1	-0.686895	0.069658	0.095324	0.998929	0.400479	0.471112	0.251198	0.662481	0.61802	0.186292
Pcsk4	2.66998	2.59377	13.6979	12.5209	2.60571	1.97668	4.76795	6.06566	2	-0.0376477	1	-0.466604	0.456267	0.680926	0.743077	0.725218	0.40672	0.18886	0.858479	1.4223	0.053248
Pdcd11	11.867	13.7722	29.7367	27.7791	13.2863	12.8177	19.2962	18.0207	2	0.0337454	1	-1.52566	0.000904349	-0.11719	0.998929	0.171938	0.806869	0.114944	0.865494	0.551068	0.271048
Pdf	24.2181	21.2525	37.768	33.7398	24.4286	20.1004	31.1705	32.8357	2	-0.198167	1	-1.23238	9.44552e-05	-0.167161	0.955901	0.231492	0.5417	0.084547	0.842061	0.155863	0.668647
Pdk3	37.4417	39.0926	57.0464	55.9423	41.9948	44.1626	58.3293	54.6078	2	0.0172757	1	0.23013	0.460088	0.0363591	0.998929	-0.168358	0.748202	-0.274872	0.532686	-0.0404088	0.9441
Pdlim5	16.5162	23.5498	37.216	31.753	16.2119	21.9233	32.1856	31.7488	2	0.154291	1	0.102232	0.633531	0.232799	0.740831	0.0836893	0.815569	-0.178651	0.544518	0.0306809	0.935371
Pdss1	12.5536	13.539	19.9559	18.5881	12.9991	10.6348	17.7061	19.3808	2	-0.145789	1	-1.24545	0.00329451	0.125848	0.998929	-0.257035	0.686751	0.129985	0.843493	0.153591	0.80286
Pecr	1.35767	1.32664	6.34143	4.77043	2.54514	2.58314	3.27588	5.04955	2	-0.0322039	1	-1.40933	0.0475752	-0.310551	0.998566	0.256394	0.84185	-0.634571	0.551777	0.870126	0.354931
Pelp1	19.62	20.4641	35.4411	37.1087	19.6586	18.494	32.7881	29.0595	2	-0.141248	1	-1.04727	0.00887606	-0.0293395	0.998929	-0.0242921	0.975638	0.25139	0.660793	0.211764	0.706319
Per3	1.41866	1.76467	2.95634	2.76534	1.48939	1.4118	1.59672	1.61827	2	0.221022	1	1.23496	0.00259595	0.655953	0.428508	1.25306	0.00996899	0.599389	0.249763	1.29769	0.00374489
Pes1	46.136	51.4534	80.656	74.251	53.9067	48.5567	53.5448	53.2026	2	-0.0684109	1	-1.01979	0.00143289	-0.0423754	0.998929	0.0862734	0.866463	0.00736505	0.987706	0.556465	0.106684
Pet100	30.5731	32.6731	38.5925	46.8174	40.66	37.3983	41.9843	47.6451	2	-0.0707045	1	0.842335	0.000642174	0.189584	0.862603	0.16336	0.615475	-0.241487	0.398678	-0.0927426	0.771827
Pex14	15.045	19.7007	20.5829	22.6667	18.468	19.8689	20.1234	18.1439	2	-0.0696631	1	-0.867391	0.000103626	-0.126579	0.944954	0.0965414	0.756433	-0.0650784	0.82684	0.15098	0.541247
Pfas	20.7989	25.8588	42.4661	42.9621	26.7993	24.3691	37.811	34.6482	2	0.138863	1	-1.08951	0.00804217	-0.00904206	0.998929	-0.00464239	0.995805	0.0570525	0.934802	0.33042	0.533525
Pfdn2	26.6145	25.3503	45.0283	49.5054	31.707	27.9522	44.7514	43.3089	2	-0.0264606	1	-1.15039	0.00144074	-0.240173	0.9261	-0.0997628	0.862693	-0.101776	0.85329	0.0677063	0.905777
Pfdn4	23.8074	23.9222	35.4146	40.6164	31.665	28.0625	36.0138	38.3048	2	-0.0929099	1	-1.25496	0.000594446	-0.30203	0.825641	-0.128708	0.816113	-0.0693381	0.903787	6.08729e-05	1
Phb	66.0031	66.9169	188.688	199.559	119.806	69.677	128.659	122.23	2	0.0199558	1	-1.32454	0.0270293	-0.0234685	0.998929	0.310836	0.755346	0.0247395	0.981357	0.694848	0.35517
Phc3	72.5088	81.5807	144.058	134.265	47.5905	57.1417	64.9454	65.5821	2	0.0597903	1	0.0946896	0.690305	0.544669	0.16254	1.08862	0.000850593	0.463857	0.0980973	1.16479	0.000102269
Phf5a	59.3334	61.4067	73.8424	75.4435	65.3092	55.17	78.0608	73.6115	2	-0.00742435	1	-0.823038	0.00157325	-0.0822758	0.998929	-0.0545152	0.900159	0.165953	0.633605	0.0474259	0.909349
Phpt1	31.6322	36.1521	50.047	55.0947	47.2564	42.7266	40.4872	38.209	2	0.172162	1	-0.0648623	0.795178	0.317382	0.60539	0.422443	0.183457	-0.153858	0.665862	0.576273	0.0404112
Pigw	2.79396	2.79605	5.64754	7.6939	2.98557	2.294	3.80046	4.45385	2	-0.35935	1	-0.951039	0.00614004	-0.0909605	0.998929	0.241258	0.635292	0.0512448	0.932673	0.975827	0.0117484
Pim3	21.0587	19.4813	35.9817	31.0726	25.2004	19.2662	26.3298	24.3812	2	0.451395	1	-1.63775	0.00908253	-0.348574	0.975216	0.00633927	0.996403	-0.465455	0.587913	0.456169	0.577711
Pin1	12.3959	12.0119	14.906	15.5305	13.8138	11.7373	15.6012	15.3671	2	0.0900817	1	-0.916422	0.00536467	-0.0958807	0.998929	-0.0733138	0.898483	0.0874876	0.869206	-0.0462406	0.9368
Pinx1	9.18118	10.5332	21.2567	22.7261	9.13699	9.22008	15.867	12.6054	2	-0.182979	1	-1.26082	0.00310866	-0.13098	0.998929	0.140286	0.839661	0.303909	0.602424	0.65713	0.17409
Pitrm1	32.8225	39.5894	80.9797	79.9541	46.0725	39.8692	58.0944	53.323	2	0.14702	1	-1.45441	0.00158048	-0.12661	0.998929	0.0348933	0.966467	0.049032	0.948786	0.59774	0.240894
Pkd1	51.4555	60.1044	113.362	102.445	35.6164	40.1491	71.897	69.6775	2	-0.103062	1	0.916693	0.000388739	0.431541	0.295267	0.792811	0.00593632	0.550446	0.0371443	0.637405	0.0132768
Pkd1l3	5.49174	5.91976	8.6821	8.37918	6.57055	6.77099	6.86386	7.34761	2	0.069436	1	-0.556448	0.00536318	-0.339318	0.353611	-0.0969741	0.761975	-0.273784	0.255074	0.53197	0.0154888
Pla2g12a	7.02274	9.69437	15.2974	13.0619	11.8553	11.0769	9.59691	9.86363	2	0.0561011	1	-0.0169759	0.967249	0.0249	0.998929	0.14119	0.835119	-0.474796	0.35134	0.671225	0.154905
Plcb2	32.7182	42.6404	51.0121	58.7064	29.2797	29.3792	37.914	39.2649	2	-0.0571776	1	0.826524	0.0169891	0.214721	0.961635	0.703446	0.106446	0.362894	0.421173	0.77444	0.0478177
Plekha1	5.92878	4.79403	11.862	11.4937	5.37646	5.29072	9.76688	9.81249	2	0.12497	1	-0.443558	0.09995	0.29489	0.696527	0.29729	0.38575	-0.038064	0.932673	0.29988	0.320526
Plekha3	23.1147	26.1065	35.9967	34.5445	20.3295	24.1182	34.8261	34.4471	2	-0.0419522	1	-0.936799	0.000313132	-0.200937	0.84664	-0.0374705	0.925889	0.0200055	0.959181	0.0583867	0.872331
Plekhn1	5.29463	3.84907	9.93181	8.06955	5.45563	4.49589	6.87994	7.38591	2	0.167804	1	0.805489	0.0666755	0.28807	0.958728	0.775419	0.170264	-0.0288018	0.970935	0.542354	0.301967
Plxna1	1.7704	2.05064	4.62223	4.06286	1.68911	2.00026	3.6981	3.88219	2	-0.46951	1	-1.73327	0.00889194	-0.112452	0.998929	-0.286958	0.797018	0.865877	0.313888	0.461845	0.611057
Plxna3	1.13467	1.60125	1.6055	1.74361	1.27377	1.48569	1.63982	1.39775	2	0.369216	1	0.637643	0.111967	-0.36389	0.911101	1.55683	0.0216947	-0.219052	0.801416	0.845483	0.189821
Plxnb1	2.00158	2.33571	2.65427	2.68787	1.63023	1.56295	2.35958	2.03302	2	0.762506	1	2.09064	0.000666837	0.83756	0.547247	1.12256	0.10712	0.840071	0.286399	1.09676	0.0943682
Pno1	22.0086	20.4205	40.3256	49.4247	29.0657	25.2065	29.8961	27.846	2	-0.0213364	1	-2.38053	0.000667341	-0.325442	0.9843	-0.135807	0.900316	0.135751	0.897587	0.627576	0.416475
Pnpt1	25.1565	28.5529	38.6184	39.6052	25.554	24.8089	30.311	26.5296	2	0.0808171	1	-0.847579	0.00146081	-0.061249	0.998929	0.0952039	0.820512	0.0727944	0.858105	0.522702	0.068644
Pogk	4.20442	4.54276	11.1144	8.44568	4.37705	4.13254	4.78272	3.45803	2	0.163327	1	-1.01252	0.0100727	-0.415398	0.760076	0.447123	0.411673	-0.0742182	0.914476	1.50956	0.001457
Pold2	81.9843	75.463	141.148	148.316	72.3941	66.8173	140.745	133.302	2	-0.104819	1	-0.678232	0.0697078	0.115945	0.998929	-0.151755	0.816292	0.341098	0.522673	0.0919956	0.885313
Poldip2	36.4255	37.2706	48.6705	51.3071	39.8311	36.2585	41.3493	42.8357	2	-0.109721	1	-0.481654	0.0335039	-0.0914498	0.998929	0.0727647	0.855881	0.0679051	0.85944	0.307712	0.277154
Polr1a	16.1479	21.8923	67.6091	58.813	18.8053	17.0646	37.9829	34.0425	2	0.0395263	1	-1.53093	0.00436071	0.0600287	0.998929	0.326163	0.684095	0.328201	0.6568	0.843731	0.163033
Polr1b	9.81451	10.4522	46.1164	41.5763	12.0977	10.1626	22.9247	22.4977	2	0.074043	1	-2.02302	0.00404823	-0.104502	0.998929	0.106265	0.928189	0.455608	0.62927	0.998842	0.207835
Polr1e	18.2016	19.3271	35.2469	31.0531	17.3236	17.3908	23.3011	20.5151	2	-0.0160883	1	-0.750234	0.00260112	-0.0699809	0.998929	0.520525	0.0843861	0.197526	0.551336	0.603915	0.0266333
Polr2f	54.6824	43.3103	81.4888	99.624	77.9844	59.5326	82.3437	84.9879	2	-0.0847906	1	-1.10206	0.00199975	-0.099929	0.998929	-0.000632506	0.999883	-0.161084	0.748693	0.101017	0.846507
Polr2h	22.1187	20.9257	36.155	36.6331	35.0539	26.449	29.93	31.3711	2	-0.0261318	1	-0.855216	0.0109298	-0.191935	0.975572	-0.10938	0.851676	-0.195658	0.692092	0.295193	0.50158
Polr2l	19.7763	19.1347	35.4895	39.2083	30.0334	22.4505	33.4371	36.2952	2	-0.108265	1	-1.31533	0.00187797	-0.126752	0.998929	0.0551189	0.940747	-0.165469	0.78621	0.160502	0.785385
Polr3d	9.20609	10.6731	25.3077	25.3869	13.5117	11.3041	21.8861	21.6272	2	0.0957827	1	-2.24656	0.000562179	-0.0670872	0.998929	-0.0532022	0.960503	-0.0797787	0.933663	0.313471	0.689411
Polr3e	10.7005	11.0899	32.1114	30.8602	7.71824	8.05092	18.2408	15.8595	2	-0.0267698	1	-1.16937	0.00192652	0.127411	0.998929	0.502542	0.279892	0.505171	0.252513	1.00956	0.0125796
Polr3h	12.1958	11.0284	22.2636	21.8328	17.743	14.9867	21.1105	20.0674	2	0.098758	1	-0.907301	0.0260958	-0.132875	0.998929	-0.143933	0.840052	-0.119496	0.862104	0.153038	0.809399
Pop1	20.7589	21.0735	47.3312	42.4964	17.2125	16.864	32.2042	30.5309	2	-0.18345	1	-1.5562	0.000650973	0.0070689	0.998929	0.212154	0.750236	0.45689	0.388632	0.470249	0.34875
Pop5	45.697	43.3776	70.5307	68.2229	60.512	54.5812	75.6567	65.632	2	-0.11617	1	-0.909085	0.000550245	-0.22732	0.808532	0.0205798	0.963631	-0.142193	0.677421	-0.0314537	0.940233
Ppa1	30.8284	32.4613	78.9503	92.4165	48.355	27.6899	66.001	58.849	2	-0.0836006	1	-1.99982	0.0101031	-0.196174	0.998929	-0.134718	0.91983	0.0752218	0.954459	0.536419	0.599007
Ppan	17.486	16.6761	60.8307	61.6194	23.501	15.7259	36.2287	32.3716	2	-0.0385356	1	-2.03381	0.00134096	0.0500389	0.998929	0.362055	0.686002	0.126004	0.899959	0.949729	0.159461
Ppargc1b	3.75756	4.40131	10.4542	10.8155	1.94645	2.30333	4.79183	3.82062	2	-0.000649819	1	-0.563441	0.0884379	0.111224	0.998929	0.799908	0.0580771	1.0835	0.00916751	1.57597	0.000198669
Ppat	11.0452	13.3572	34.0902	34.8325	10.5281	11.4139	24.9239	23.8047	2	-0.0523262	1	-1.31241	0.0301789	0.00820541	0.998929	-0.132042	0.903571	0.449282	0.605259	0.36972	0.665006
Ppid	46.6561	45.7708	97.8847	105.212	45.3676	40.5496	71.1236	76.0091	2	-0.0909521	1	-1.86399	0.000787268	-0.147715	0.998929	0.0238328	0.980373	0.334489	0.633835	0.541789	0.377323
Ppie	30.3046	29.2789	63.4224	63.0682	46.2883	37.2752	59.1466	55.8557	2	0.0916861	1	-0.497422	0.123657	-0.0398962	0.998929	0.0355489	0.955803	-0.156766	0.76102	0.206052	0.662373
Ppif	11.378	12.373	20.9237	20.7672	12.2911	11.5103	20.4094	23.6672	2	-0.0877542	1	-1.20236	0.00290015	-0.139188	0.998929	-0.0905922	0.894803	0.214074	0.705551	0.0217175	0.97509
Ppm1f	17.7857	20.7603	34.4822	31.9311	13.5965	16.5753	17.989	17.9131	2	-0.0909014	1	-0.908997	0.000683902	0.26207	0.743077	0.483291	0.115842	0.414868	0.155488	0.828316	0.00334758
Ppm1h	96.2693	124.271	176.167	156.207	78.1438	102.33	173.49	164.339	2	-0.117228	1	0.303392	0.0426361	0.126117	0.88745	0.288491	0.141578	0.247517	0.187309	-0.0613751	0.788213
Ppp1r14b	84.4669	73.7939	228.912	217.803	147.481	100.946	164.729	150.117	2	-0.150918	1	-1.63572	0.00412719	-0.181114	0.998929	0.1019	0.915896	-0.0574387	0.95223	0.532801	0.437279
Ppp1r3e	4.52468	5.13571	17.9178	15.7174	4.71296	3.14316	7.65484	8.76037	2	-0.224455	1	-0.675861	0.194733	0.0120588	0.998929	0.24984	0.774009	-0.157957	0.856578	0.90088	0.143517
Ppp1r3f	4.50039	4.81938	9.4094	8.29089	3.44902	3.05685	4.2397	4.6252	2	-0.0821534	1	0.621639	0.14278	0.653839	0.43066	1.28141	0.0113283	0.497683	0.343352	1.01363	0.0235295
Pprc1	11.8125	12.4535	67.8494	59.3042	14.1096	10.3952	34.8136	34.2716	2	-0.108318	1	-2.20077	0.00350124	0.0574908	0.998929	0.0740477	0.955743	0.231928	0.835527	0.872111	0.30713
Prdm11	2.37616	2.4662	3.61034	3.28287	2.2021	2.86119	3.4737	3.37098	2	-0.084146	1	0.241935	0.482137	-0.0365014	0.998929	0.123783	0.818604	-0.246336	0.603421	0.0443991	0.938474
Prdm16	1.18019	1.41687	1.59026	1.56984	1.18315	1.2304	1.40358	1.47897	2	0.0434465	1	-0.242483	0.729369	0.181117	0.998929	0.600865	0.569065	0.678617	0.510305	0.476585	0.641906
Prdx1	249.52	224.597	333.228	357.654	305.691	261.539	321.978	346.651	2	-0.0815387	1	-0.81526	0.0202216	0.239178	0.945472	-0.168523	0.775668	0.196775	0.705667	-0.0123247	0.984606
Prdx3	51.1766	56.5294	74.2877	78.1273	63.1685	65.0723	60.2449	59.1101	2	-0.102605	1	-1.07699	6.71498e-05	-0.204864	0.828351	0.188578	0.560263	-0.231986	0.427768	0.359454	0.168293
Prep	4.76489	5.46697	8.12322	7.99943	6.67092	5.88753	7.92219	7.15655	2	-0.114086	1	-1.48519	0.00239628	-0.299101	0.951279	-0.362105	0.593845	-0.202332	0.771553	0.114089	0.87927
Prkar2a	38.1882	44.2006	74.1356	68.1855	29.5149	42.6216	68.8608	62.5038	2	-0.365715	1	-1.13626	0.0158335	-0.175981	0.998929	-0.23989	0.756433	0.165895	0.821877	0.109771	0.886844
Prkar2b	3.9656	4.02226	5.25483	5.24753	3.71952	4.83644	5.62726	5.85553	2	0.446374	1	0.126473	0.720818	0.236381	0.932024	-0.529791	0.227461	0.00918837	0.986015	-0.204302	0.658436
Prkrip1	17.4909	16.2358	18.6814	17.5722	17.5014	17.5361	19.0956	18.2463	2	0.122756	1	-0.888342	7.23743e-05	-0.090202	0.995331	-0.0482413	0.883249	-0.0101782	0.976094	-0.0569385	0.845189
Prmt1	80.9131	79.7941	163.757	180.913	102.662	90.3258	160.864	163.373	2	-0.0708088	1	-1.574	0.00283906	-0.195169	0.998929	-0.148312	0.862189	0.145208	0.858105	0.104392	0.901004
Prmt3	21.5809	21.7747	84.0021	84.2445	20.9864	18.9858	48.7479	45.8179	2	0.0315752	1	-1.25103	0.0106338	0.0472801	0.998929	0.30625	0.685358	0.270254	0.705369	0.847019	0.133485
Prmt5	114.983	117.317	154.167	156.129	126.52	141.318	156.316	154.003	2	-0.0827207	1	-1.62553	0.000118678	-0.174214	0.994164	-0.255554	0.628321	0.0438402	0.943325	0.0817041	0.887129
Prmt7	12.6678	12.1125	34.2239	30.1834	15.5019	13.8968	23.0521	20.9034	2	-0.0530512	1	-1.55098	0.00416764	-0.0222231	0.998929	-0.0227215	0.981801	0.0753313	0.93284	0.635597	0.320936
Prpf19	58.5734	58.3395	111.785	110.49	70.777	70.7423	100.223	99.5446	2	-0.000619596	1	-1.24171	0.00462621	-0.194289	0.998566	-0.264848	0.691437	0.11153	0.874259	0.179025	0.774414
Prpf31	23.8466	25.4263	42.4635	42.6673	26.009	24.8633	37.3077	36.9125	2	0.0360084	1	-1.31343	0.00588427	-0.00439185	0.999588	-0.0760285	0.926888	0.203115	0.772678	0.242385	0.713273
Prps1	56.5215	51.1756	75.5283	75.9564	33.9206	33.1409	50.4595	45.626	2	0.0733153	1	-0.940752	0.00855582	0.00387712	0.999099	0.102982	0.866465	0.518106	0.238098	0.690557	0.0936554
Prrt1	4.62818	4.35144	11.4869	10.0906	3.98846	4.19951	11.1897	8.4519	2	-0.738224	1	1.40305	0.0165183	-0.348398	0.986798	0.690296	0.381623	0.0558019	0.959181	-0.0660306	0.946966
Pskh1	17.3935	20.1405	24.2243	21.7285	17.444	20.042	25.1014	22.1036	2	-0.150994	1	0.544409	0.00209013	-0.00389278	0.998929	0.0426832	0.883606	-0.107522	0.652944	-0.0412795	0.878685
Psmc1	167.761	171.693	197.559	206.857	177.369	164.705	203.488	197.134	2	-0.0770085	1	-0.798366	0.00662824	-0.0875799	0.998929	-0.307459	0.446712	0.0532413	0.915272	-0.00550692	0.991593
Psmc2	41.7149	42.7611	52.9814	53.2527	48.603	45.5518	58.1738	57.7697	2	-0.0613021	1	-0.969166	0.000959473	-0.129027	0.996443	-0.214872	0.586683	-0.0182087	0.969184	-0.153507	0.681542
Psmc5	61.3016	59.2829	88.4913	87.4695	67.8243	70.4425	88.6365	87.2776	2	-0.0362364	1	-1.10873	0.00171562	-0.0996509	0.998929	-0.105817	0.851676	0.00643738	0.98991	-0.0252506	0.966627
Psmd1	75.0237	77.7865	118.935	123.242	80.6604	76.3504	129.147	121.077	2	0.0211411	1	-1.20953	0.00947427	-0.157349	0.998929	-0.387624	0.563365	0.0971933	0.903787	-0.0284611	0.97234
Psmd12	37.5148	41.0589	54.5318	57.8676	41.1699	39.07	56.5808	57.4558	2	-0.00425242	1	-0.99871	0.0107747	-0.188923	0.995331	-0.273793	0.643613	-0.0148818	0.981943	-0.00324746	0.997036
Psmd2	199.497	232.97	295.382	281.591	239.265	234.857	302.773	285.708	2	0.0270704	1	-0.788781	0.0118412	-0.149513	0.997107	-0.226106	0.632546	-0.0911568	0.858869	-0.0191964	0.972503
Psmd3	73.8148	74.5595	119.045	113.424	79.4232	73.0846	108.692	98.9196	2	0.0306556	1	-0.950363	0.00749527	-0.123843	0.998929	-0.043898	0.948038	0.053496	0.930085	0.186933	0.706198
Psmd6	86.5887	94.4483	130.83	135.836	97.521	84.9782	136.045	138.744	2	-0.00603782	1	-1.01337	0.00289685	-0.109042	0.998929	-0.124056	0.820512	0.0762138	0.892299	-0.00710291	0.990388
Psmd7	61.4032	58.526	92.0362	98.3521	60.2776	58.2201	85.0434	81.2106	2	0.0834285	1	-1.30079	0.000744734	-0.0274467	0.998929	-0.0591896	0.923964	0.211803	0.672909	0.21879	0.647425
Psme3	114.894	129.13	256.329	245.349	97.2221	111.971	201.985	197.39	2	0.118565	1	-1.30042	0.00616383	-0.119211	0.998929	-0.0885031	0.914856	0.244438	0.718979	0.314632	0.613035
Psmg1	18.7369	21.2388	36.2528	41.7379	22.5439	16.8002	31.096	32.3002	2	-0.122414	1	-0.740982	0.0596768	-0.0586521	0.998929	-0.352705	0.556298	0.110901	0.872003	0.319811	0.561484
Psmg3	14.5022	12.4128	16.5981	16.102	14.6578	14.4742	14.6796	16.5516	2	-0.213869	1	-1.04845	0.000141248	0.0263668	0.998929	-0.174474	0.625036	-0.0304007	0.941344	-0.0126229	0.976385
Psph	38.8782	40.0262	55.6141	59.1056	42.1043	40.9493	55.923	55.4161	2	-0.126268	1	-0.81088	0.00049676	-0.164986	0.89694	0.000351968	0.999976	-0.159985	0.586385	0.0599836	0.854268
Ptcd2	24.2287	25.8976	35.0913	33.1886	22.2552	23.9998	27.8997	25.4916	2	0.0873203	1	-0.747293	0.000149326	-0.0729032	0.998566	0.146434	0.548996	0.122089	0.609578	0.394614	0.0404642
Ptcd3	39.6721	36.0463	57.7443	58.4738	32.2536	33.8623	49.2136	44.5657	2	0.0649883	1	-1.09677	0.00212084	-0.121055	0.998929	0.0379855	0.952794	0.248372	0.602354	0.362806	0.388847
Ptch1	7.53942	10.1239	16.5982	14.8999	5.68524	7.54386	10.9865	9.9195	2	0.20434	1	0.903332	0.0156018	-0.0166046	0.998929	0.269053	0.635429	0.114293	0.853737	0.392997	0.405087
Ptgdr2	1.33194	1.12125	1.60764	1.29993	1.53984	1.29385	1.81105	1.45752	2	0.48568	1	-1.7755	0.00807136	0.017585	0.998929	-0.126254	0.915628	0.00789054	0.993427	-0.0230579	0.984606
Ptges2	5.87736	5.45414	8.17031	7.39518	7.02608	7.61708	7.63498	6.91948	2	0.0160855	1	-0.805172	0.000290603	-0.189235	0.805982	0.116444	0.71122	-0.31425	0.193058	0.0629648	0.837348
Ptges3	88.1468	76.4153	141.449	142.75	87.8323	74.6119	141.46	144.06	2	-0.0499253	1	-1.54014	0.00213301	-0.173784	0.998929	-0.250576	0.741507	0.0570118	0.94482	0.0287476	0.972471
Ptpn4	15.4033	15.0422	55.6177	43.5746	19.3499	26.4146	49.5981	45.1694	2	0.0908136	1	-0.358989	0.103193	0.0486594	0.998929	0.0164808	0.969818	-0.546357	0.0371443	0.0283247	0.94295
Ptpn6	268.537	294.377	390.783	400.577	220.361	227.073	313.712	321.37	2	-0.043594	1	-0.194931	0.260538	0.63736	0.0203179	0.251488	0.296325	0.599448	0.00536376	0.190141	0.399964
Ptprs	112.728	115.712	184.72	158.389	88.6157	101.734	84.2349	83.1537	2	0.340072	1	1.09973	0.00141952	0.433794	0.566124	0.738852	0.0657467	0.520795	0.179585	1.15848	0.00215306
Pus1	30.4327	34.7631	64.6623	66.1034	32.1165	28.854	41.9764	41.0772	2	-0.00536321	1	-1.2729	0.00124909	-0.0257994	0.998929	0.238197	0.671666	0.17618	0.74465	0.674862	0.109189
Pus7	8.14743	7.90798	35.4747	33.0551	7.40233	7.19538	13.3248	10.7635	2	-0.0676019	1	-1.7568	0.00896361	-0.0714259	0.998929	0.346373	0.745008	0.450843	0.628857	1.54556	0.0436055
Pus7l	8.49209	8.33927	20.2129	18.4328	6.89763	6.707	9.54512	9.98436	2	-0.0273951	1	-1.58233	0.000689467	-0.0440793	0.998929	0.0899686	0.902698	0.332895	0.564861	1.07156	0.0246684
Pusl1	27.3587	23.6728	47.0153	50.8	25.7032	23.5965	35.0979	32.3072	2	-0.0309117	1	-1.69937	1.47072e-05	0.138888	0.997107	0.27341	0.521013	0.368194	0.332604	0.645657	0.0591066
Pwp1	24.1223	32.031	51.9695	58.621	25.8126	27.0525	45.6026	44.9778	2	0.0963934	1	-1.43459	0.00124792	0.0262496	0.998929	0.0670245	0.926653	0.245185	0.677421	0.281417	0.608215
Pwp2	5.48795	6.3267	17.8374	16.1043	5.3775	4.27733	10.0459	8.52028	2	0.160381	1	-1.94243	0.00297606	0.00206016	0.999734	0.101531	0.925889	0.541202	0.518557	0.896116	0.221607
Pycrl	20.5323	19.5159	27.6494	27.6506	25.1843	24.5315	27.6251	24.2307	2	-0.151769	1	-0.939834	0.000635277	-0.128731	0.986798	-0.035809	0.938016	-0.115919	0.757344	0.0537366	0.897805
Qtrt1	43.4154	36.1746	83.6823	65.8296	36.5221	42.7199	34.8571	29.1627	2	0.0331539	1	-0.836031	0.000879934	0.102507	0.998566	0.963373	0.00169134	0.0511989	0.899532	1.20786	5.68317e-05
R3hdm4	114.857	127.446	159.14	155.134	100.631	114.092	160.193	154.135	2	0.0419399	1	0.827426	4.04328e-05	0.23106	0.522577	0.230715	0.277839	0.164397	0.44139	-0.0333629	0.90242
Rab11fip2	6.94399	6.85768	10.2699	8.8541	6.50111	7.50625	8.6997	9.28834	2	0.0662973	1	0.690053	0.00101962	0.19955	0.764495	0.296238	0.227046	-0.0602252	0.844701	0.245424	0.277289
Rab3a	5.26386	4.89387	5.25481	7.36374	5.41143	5.41862	6.34866	5.49766	2	-0.0283406	1	0.580658	0.0884379	-0.156521	0.998566	0.228865	0.670037	-0.0125863	0.982978	0.0639711	0.912173
Rabggtb	40.819	36.8016	57.1587	60.0191	44.5531	40.3841	48.5335	48.4937	2	-0.0490423	1	-0.822546	0.00230605	-0.0757069	0.998929	0.0380632	0.935805	-0.103267	0.796364	0.37639	0.218264
Rae1	75.3011	82.2274	98.0421	102.755	71.5851	65.9182	89.9388	84.4153	2	0.124602	1	-0.65706	0.00249346	0.125348	0.967267	0.0372544	0.919403	0.222913	0.413637	0.200239	0.447707
Ralgps1	2.62129	2.43328	3.2682	3.475	2.78342	2.85685	3.35154	3.18655	2	0.284343	1	1.32865	0.000113616	0.277046	0.81017	0.531896	0.133557	-0.216005	0.596967	0.124657	0.758
Ran	327.015	284.685	414.023	465.622	365.374	306.992	449.265	447.475	2	-0.0380226	1	-1.08604	0.00469731	-0.0516384	0.998929	-0.236789	0.683899	0.0692013	0.914586	-0.0282253	0.966997
Ranbp1	106.545	82.5785	257.317	276.372	140.07	93.4933	248.519	252.117	2	0.0285911	1	-1.47876	0.019916	-0.113984	0.998929	-0.199657	0.85419	0.193574	0.852041	0.120942	0.911191
Rarres2	6.28996	7.54034	9.38997	11.1111	7.3697	6.52341	8.95409	9.01235	2	0.0317761	1	1.11745	0.00366086	-0.240356	0.955205	0.241253	0.660114	-0.0536614	0.932673	0.309803	0.497664
Rars	67.566	73.5683	106.212	117.951	77.8881	72.6972	104.428	93.2545	2	-0.0463863	1	-1.3343	0.00218159	-0.0829298	0.998929	-0.236842	0.716971	-0.0125697	0.984744	0.190478	0.748822
Rars2	23.0318	25.8487	45.7037	49.4678	31.8567	31.858	40.4851	35.9847	2	-0.0816105	1	-0.939627	0.00188497	-0.200233	0.932165	0.0380774	0.943654	-0.150216	0.720858	0.379612	0.270302
Rasal1	1.61774	1.82057	3.00196	4.12912	2.99789	2.82284	2.42934	2.49279	2	0.00231535	1	-0.854228	0.0189017	-0.147878	0.998929	0.388466	0.489671	-1.06539	0.029655	0.812273	0.0863052
Rasgrp1	100.617	115.755	202.827	180.276	87.6823	99.3214	198.493	192.074	2	0.360382	1	0.758517	0.000628946	0.235967	0.68377	0.044474	0.900148	0.189474	0.478956	0.0508467	0.874684
Rasl11b	2.76565	1.51598	6.23953	5.62656	3.36901	2.59776	7.83075	7.25788	2	0.715381	1	1.23522	0.0307577	-0.00826677	0.998929	-0.644517	0.410858	-0.430474	0.610214	-0.702274	0.294768
Rbm17	210.929	216.692	247.312	256.941	222.882	216.995	246.643	252.177	2	0.0584535	1	-0.586873	0.00369136	-0.104042	0.985278	-0.00583761	0.987297	0.0832685	0.7815	0.0930905	0.742148
Rbm19	12.4624	16.1641	34.3099	33.4236	14.0365	12.0306	28.3762	23.8746	2	0.0337758	1	-1.96192	0.00156373	-0.0571501	0.998929	-0.131238	0.896161	0.390993	0.626894	0.42144	0.576908
Rbm8a	48.6572	49.0355	60.9838	73.5195	60.3189	50.1503	69.2308	70.9545	2	0.106422	1	-0.927877	0.00197451	-0.0265181	0.998929	-0.030785	0.955187	0.0304461	0.951386	-0.056916	0.905982
Rbmxl1	54.7117	54.0299	98.483	98.7407	40.481	44.9824	89.5698	81.5441	2	-0.00891975	1	-0.724282	0.0501137	0.0453812	0.998929	-0.125824	0.847903	0.194786	0.731094	0.166987	0.765078
Rcc2	145.438	160.454	334.036	322.945	128.221	124.669	256.137	227.624	2	0.0226272	1	-0.797036	0.0308612	0.00868146	0.998929	-0.0509499	0.942788	0.364396	0.47227	0.346474	0.472787
Rcl1	9.76184	11.4317	33.8291	30.6515	10.4503	9.7618	17.5024	18.1085	2	0.107868	1	-1.52549	0.00509726	-0.203543	0.998929	0.319729	0.70172	0.384596	0.606878	0.908251	0.143049
Rcn1	41.5341	41.4648	67.1641	64.9648	34.0913	41.3248	68.9561	64.1908	2	-0.00276614	1	-0.603297	0.000943079	0.313187	0.305791	-0.0799537	0.772317	0.298435	0.136409	-0.154087	0.467214
Reep2	2.09364	2.05423	3.67812	2.54401	2.5285	2.7032	3.3196	3.24312	2	-0.473037	1	0.337171	0.451379	0.355964	0.933879	0.628855	0.33468	-0.676979	0.300284	-0.137072	0.854124
Rev1	15.1863	12.9379	31.9141	29.0746	10.8145	14.3692	23.458	21.0358	2	0.0445628	1	-0.51289	0.122613	0.196382	0.978754	0.265665	0.609878	0.364215	0.436102	0.640308	0.115059
Rexo2	73.9612	70.0476	285.172	280.358	82.6035	79.2334	143.497	142.097	2	0.0578146	1	-1.0399	0.0274884	0.314602	0.950195	0.629577	0.329283	0.29634	0.669076	0.87147	0.117935
Rmdn3	36.4455	38.1731	59.607	60.4912	44.932	34.5147	55.9443	54.3579	2	-0.112903	1	-1.03605	0.00966893	0.0999569	0.998929	-0.0590987	0.935628	0.246404	0.669183	0.254849	0.642148
Rnaset2b	16.1881	15.5707	18.8112	17.9231	17.8415	18.278	20.8359	18.294	2	-0.144623	1	0.64965	0.00783216	0.155605	0.951765	0.22291	0.50466	-0.22859	0.471156	-0.186979	0.541402
Rnf113a1	6.38212	6.76705	8.88197	8.99703	8.58603	7.42322	6.55247	8.13567	2	0.0326956	1	0.422148	0.0687677	-0.315773	0.603929	0.13843	0.726087	-0.607849	0.0355817	0.170586	0.609351
Rnf123	108.299	118.958	151.732	161.319	93.4707	97.642	123.789	130.3	2	-0.208332	1	0.615901	0.0107266	0.24704	0.775167	0.553753	0.0670236	0.214281	0.513439	0.317265	0.273406
Rogdi	7.51985	4.38134	11.7021	8.81839	8.24078	8.83804	9.3586	11.2226	2	-0.55217	1	-0.0948142	0.772707	-0.0990268	0.998929	0.501142	0.240401	-0.361518	0.408447	0.0576296	0.918963
Rpap3	19.609	21.5532	27.5272	28.503	16.2588	17.3986	19.0298	18.7759	2	0.19711	1	-0.475011	0.0865384	-0.0867879	0.998929	0.325108	0.421832	0.280128	0.476917	0.604261	0.0741057
Rpf1	32.369	38.1071	53.4927	55.8538	29.9485	31.381	43.8616	47.3925	2	0.148278	1	-0.937775	0.00015814	0.0964868	0.998566	0.225451	0.445919	0.279193	0.298048	0.197445	0.465444
Rpf2	19.5622	20.2917	47.4265	53.5186	25.0135	20.3644	32.3055	30.3504	2	0.0362313	1	-1.89093	0.00147721	-0.112343	0.998929	0.137133	0.886906	0.096867	0.917757	0.724345	0.273294
Rpl34	12.9247	7.38239	15.5192	18.0697	14.7193	11.5691	11.2725	15.4492	2	0.122845	1	-1.07283	0.0122249	-0.362231	0.869171	0.030983	0.971731	-0.0753979	0.920088	0.354475	0.537241
Rpl7l1	58.1489	62.1751	100.164	95.1011	61.3592	59.6827	97.828	90.7198	2	-0.225041	1	-1.36296	0.000445437	-0.19599	0.973516	-0.0494636	0.937396	0.13047	0.805569	0.105517	0.842368
Rpn1	117.138	120.397	218.234	212.495	163.318	143.919	226.126	223.234	2	-0.13641	1	-1.3574	0.00188254	-0.261194	0.955176	-0.351148	0.551604	-0.149977	0.814004	-0.0126691	0.986315
Rpp14	17.0403	17.5608	34.7293	32.5033	16.1264	18.2771	23.167	20.7549	2	-0.0650524	1	-1.15643	0.00114007	-0.027405	0.998929	0.124757	0.820512	0.148528	0.76439	0.601786	0.113352
Rpp30	12.7779	11.6403	18.7902	16.8486	13.1262	10.3426	19.1796	19.1039	2	0.0813795	1	-1.17269	0.00972294	-0.0930185	0.998929	-0.35828	0.592231	0.277585	0.67169	-0.0356651	0.965773
Rpp38	3.44258	4.8972	9.19615	10.3227	4.33891	4.14814	5.88772	5.56073	2	0.127737	1	-1.73672	0.000175328	-0.142276	0.998929	0.256357	0.674599	-0.449121	0.388036	0.800229	0.0771707
Rps15a-ps4	33.5926	23.4728	35.9962	32.3416	25.9465	34.0238	28.1851	34.0543	2	0.0549761	1	-0.619869	0.00962531	-0.306462	0.620943	-0.0215577	0.962976	-0.195874	0.560007	0.118647	0.734046
Rps6ka2	2.11584	2.13224	4.26106	3.52056	2.1342	1.4756	2.51468	2.61122	2	-0.227417	1	0.407697	0.300671	0.52376	0.642238	0.682851	0.166042	0.497496	0.371107	0.65735	0.13805
Rpusd2	3.62709	4.35682	9.90581	10.8417	3.83517	5.21099	6.51427	5.56613	2	0.188945	1	-1.39904	0.00169842	-0.0204049	0.998929	0.117752	0.869369	-0.13227	0.845479	0.842775	0.0792884
Rras2	41.6415	38.86	87.4652	81.77	34.8776	33.0692	52.3741	50.7101	2	0.122442	1	-0.823671	0.0252544	0.224489	0.967946	0.278323	0.618862	0.0592177	0.927104	0.773953	0.0725244
Rrn3	20.4004	25.1861	39.3495	38.8118	18.0538	18.0716	30.9211	28.7575	2	-0.228726	1	-1.45466	0.00120217	-0.136432	0.998929	-0.0190878	0.980802	0.193291	0.754127	0.41242	0.425099
Rrp1	197.501	210.289	271.411	276.594	222.516	202.799	245.799	234.586	2	0.105138	1	-0.626124	0.00447441	-0.0463111	0.998929	0.0252213	0.951003	0.0339665	0.927104	0.258402	0.32505
Rrp12	7.90898	7.97754	26.3538	24.7925	6.1844	4.95749	9.23378	8.96232	2	0.0457553	1	-2.09413	0.00118236	-0.0520648	0.998929	0.384938	0.666555	0.536924	0.493695	1.48781	0.0266333
Rrp15	6.84698	5.50418	19.3181	21.0961	6.98364	4.2081	12.5409	12.3171	2	-0.000234084	1	-2.21492	0.00306088	-0.181989	0.998929	0.0761602	0.954828	0.36552	0.720489	0.855833	0.319193
Rrp1b	24.9233	25.3896	92.5925	76.6941	28.1891	22.1841	41.8487	39.3892	2	-0.159719	1	-1.63074	0.00991127	0.00987247	0.998929	0.256397	0.807068	0.327545	0.718979	0.964525	0.190726
Rrp9	26.5198	29.0709	81.271	80.3648	33.4792	26.6286	56.128	50.6157	2	0.171126	1	-2.28182	0.00100873	-0.185432	0.998929	0.168127	0.875166	0.194571	0.844911	0.683723	0.373081
Rrs1	16.6845	16.3932	41.5451	43.3993	15.2438	14.8677	28.7477	28.5501	2	0.0126177	1	-1.91656	0.00247547	0.0990673	0.998929	0.104269	0.91983	0.428003	0.606138	0.551047	0.463166
Rsad1	3.60777	3.5492	7.01587	7.6927	3.80003	3.56501	4.8141	4.29059	2	-0.0278141	1	-1.17239	0.000469062	-0.334859	0.711417	0.297893	0.472852	0.102046	0.82911	0.857726	0.0114502
Rsl1d1	141.56	138.756	200.743	205.36	142.906	134.385	154.669	160.853	2	0.130268	1	-1.3787	0.000624593	-0.072857	0.998929	0.00694345	0.992201	0.257492	0.611574	0.476006	0.272012
Rsl24d1	63.0848	73.9502	108.98	121.534	61.321	57.3264	82.7748	82.3115	2	0.132929	1	-1.245	0.00164965	-0.0152418	0.998929	0.0695683	0.915628	0.398726	0.407274	0.458682	0.307065
Rtn4rl1	4.61017	5.69904	10.0675	8.03016	2.6956	3.35099	7.61578	7.079	2	-0.477409	1	1.66067	0.000540126	0.611454	0.463418	0.678867	0.166042	1.00116	0.0319582	0.3281	0.499583
Ruvbl1	38.2652	35.4196	72.8077	81.0568	38.2688	37.5804	65.8091	58.8741	2	-0.0211033	1	-1.35279	0.00447947	-0.106467	0.998929	-0.0848813	0.916903	0.0675344	0.932673	0.321519	0.602426
Ruvbl2	60.5625	55.8279	110.099	110.868	69.7503	62.5758	105.354	97.9851	2	0.0593721	1	-0.971123	0.0269459	-0.0714448	0.998929	-0.0505169	0.952693	-0.0408079	0.958515	0.0967547	0.897805
Rwdd3	1.27529	1.41901	2.12725	1.57003	1.20987	1.27078	1.35034	1.13551	2	0.0392159	1	-0.195128	0.758213	-0.236595	0.998929	0.142549	0.909119	-0.12815	0.90645	1.6924	0.0110371
Rxra	3.67963	4.83861	13.0355	10.1685	1.84115	1.81396	4.20949	4.41405	2	0.0480553	1	-1.4089	0.141959	1.63504	0.357735	0.306971	0.844712	2.57596	0.0250463	1.20467	0.278772
Sall2	1.90242	1.96954	2.26156	2.73203	1.61151	1.67877	1.54043	2.01038	2	0.501599	1	0.564444	0.0385003	0.0997588	0.998929	0.897165	0.0160981	0.658266	0.0687505	0.932024	0.00677004
Samm50	85.573	83.772	119.566	121.632	99.227	93.1012	120.633	115.683	2	0.0618149	1	-0.7448	0.00429372	-0.0129293	0.998929	-0.0864153	0.841362	-0.00745669	0.985039	0.129309	0.720173
Sarm1	1.88865	1.91558	2.97582	3.54781	1.55586	1.84046	2.42667	2.14408	2	-0.288586	1	0.485895	0.445501	0.054504	0.998929	0.743922	0.264634	0.552542	0.442526	0.915615	0.113617
Scarb1	12.4922	15.4353	30.0214	31.7418	15.3865	10.9949	16.7026	16.959	2	-0.294575	1	-0.453496	0.312212	0.274071	0.969876	0.197046	0.805802	0.262063	0.705566	0.98003	0.0742625
Scly	53.1143	47.8316	69.9535	62.2121	50.3438	55.5074	78.3134	78.0486	2	-0.123696	1	0.129854	0.433556	-0.121045	0.926324	-0.125746	0.617166	-0.146255	0.526584	-0.32801	0.0901505
Sdad1	17.0582	25.5253	72.1374	65.3621	19.3979	16.415	32.0678	28.1098	2	0.0736777	1	-1.13999	0.0358944	0.125559	0.998929	0.250165	0.787332	0.27411	0.740253	1.10966	0.0862539
Sdhaf1	7.09769	5.72095	9.18416	9.3865	5.87245	6.23499	9.00212	9.36291	2	-0.428339	0.807538	-0.016216	0.932869	-0.246787	0.572948	-0.149628	0.573039	0.128445	0.627046	-0.115019	0.646822
Sec24a	21.7504	22.852	50.2174	42.7505	15.5487	17.9565	18.6501	18.3803	2	-0.025471	1	-0.292154	0.266961	0.657611	0.137202	1.07434	0.00289712	0.382998	0.26031	1.37045	9.12833e-05
Sema4d	405.78	495.843	575.985	543.995	418.888	462.625	584.519	555.731	2	-0.295823	1	0.116964	0.53825	0.310791	0.423401	-0.0744341	0.818604	-0.101094	0.721464	-0.101756	0.709128
Senp3	92.3918	100.755	115.819	122.042	94.7952	96.4625	110.797	107.439	2	0.00588734	1	-0.798492	0.00149835	-0.0358988	0.998929	0.119432	0.757744	0.128016	0.710355	0.175375	0.575403
Serbp1	357.03	366.631	496.982	498.561	362.848	379.474	462.056	451.761	2	-0.0253594	1	-0.870171	0.00353311	-0.0500087	0.998929	-0.0874605	0.859193	0.161122	0.701896	0.168689	0.670586
Set	307.837	276.738	576.672	572.69	328.141	296.635	519.887	516.646	2	0.0456794	1	-1.42716	0.004999	-0.174595	0.998929	-0.156641	0.851676	0.239355	0.742247	0.163552	0.828582
Setd6	19.7236	19.5504	57.4718	51.701	23.2234	18.959	41.4921	41.4165	2	0.0166678	1	-1.21094	0.00100873	0.13844	0.998569	0.318495	0.503164	0.210439	0.668976	0.4043	0.324291
Sf3b3	64.9994	81.1094	135.989	135.265	53.3687	59.0282	107.76	103.996	2	0.0779128	1	-0.903873	0.0211707	-0.0294627	0.998929	-0.0869254	0.90201	0.355442	0.510305	0.379906	0.449788
Sf3b4	58.838	66.0642	97.0629	95.5174	54.2522	57.3757	106.307	96.1485	2	0.0424156	1	-0.950838	0.00384287	-0.0248574	0.998929	-0.142709	0.788321	0.287006	0.505739	-0.0323487	0.955092
Sfxn1	26.3355	30.1251	42.7499	42.4298	24.7111	22.6784	39.2184	37.2232	2	-0.16205	1	-0.937887	0.0158025	-0.00534373	0.998929	-0.251041	0.680052	0.271121	0.62619	0.232667	0.668352
Sfxn2	3.84346	5.6275	8.74459	8.74063	4.52945	4.36158	7.4021	6.545	2	-0.166997	1	-0.142287	0.481086	-0.142935	0.940457	0.120055	0.717533	0.087833	0.788039	0.412928	0.0837069
Sgk3	8.41588	8.80179	22.3492	18.7791	5.07048	4.96808	9.12373	8.1258	2	0.0360774	1	-0.403357	0.42248	0.794118	0.424981	0.750968	0.247608	0.967922	0.103926	1.47397	0.0107116
Sgsm2	7.5113	8.04747	10.1884	10.4837	8.25357	9.05418	9.67128	9.28826	2	0.137893	1	0.714114	0.00229116	0.352813	0.451627	0.420295	0.143472	-0.0260636	0.948851	0.0440067	0.908146
Sh3pxd2a	1.34526	1.6665	1.93305	2.1667	1.5307	2.09335	2.26028	2.11924	2	-0.0489334	1	0.200935	0.70523	-0.825361	0.418929	-0.1267	0.887658	-1.19406	0.0442774	0.219413	0.761639
Sh3rf1	3.10936	3.53786	6.12915	5.27321	3.68009	3.98866	6.82891	6.41423	2	0.197128	1	-0.195819	0.593451	-0.275833	0.918582	-0.2598	0.646101	-0.238971	0.662933	-0.236429	0.646822
Shmt1	12.6033	10.5172	34.3829	38.3137	9.68187	9.4805	22.083	19.8013	2	0.0263322	1	-2.05204	0.010002	-0.278985	0.998929	-0.0300713	0.984048	0.243629	0.846249	0.889736	0.362325
Shmt2	78.9622	76.9622	167.408	166.695	174.706	118.417	136.226	117.853	2	0.159319	1	-1.17333	0.0143878	-0.0585125	0.998929	-0.053169	0.953608	-0.404684	0.538399	0.44643	0.466069
Shpk	4.34695	5.83007	7.24036	6.69364	5.31554	5.20653	5.44862	5.05787	2	-0.221521	1	0.945308	0.00752238	-0.0933204	0.998929	0.591203	0.165339	-0.1177	0.822355	0.470231	0.230165
Shq1	1.81539	2.29834	3.56832	5.46303	2.65762	2.5732	3.68197	3.84055	2	-0.174383	1	-1.34197	0.0237578	-0.073054	0.998929	0.062526	0.956522	-0.188805	0.850581	0.350706	0.682456
Siah1a	11.1678	11.5888	19.6475	17.2858	7.52748	8.06218	9.49016	9.42977	2	0.161521	1	0.620337	0.00926875	0.636413	0.0848495	1.1914	0.000321167	0.526993	0.0579712	0.997415	0.000390791
Siah2	12.7664	12.1216	15.6495	13.9052	13.9977	12.8905	15.3859	14.4884	2	0.58848	1	-0.59634	0.22287	-0.286286	0.978754	-0.155883	0.860915	-0.0747908	0.932673	0.306269	0.669286
Sigmar1	18.8302	23.0726	51.5823	54.3293	30.7027	24.7736	34.1789	36.0107	2	-0.0295049	1	-1.76925	0.00282367	-0.354114	0.955176	-0.0917151	0.926653	-0.300052	0.71287	0.609498	0.381079
Simc1	10.2855	9.51649	21.623	18.6608	8.10939	7.70167	12.5405	12.8723	2	-0.121685	1	-1.15117	0.00304035	0.202241	0.981666	0.405188	0.426533	0.53318	0.244602	0.921284	0.0282723
Slc12a2	3.11335	3.70441	7.36781	6.38196	2.42296	2.85361	5.11124	4.79016	2	0.251307	1	-0.764044	0.0414917	0.169633	0.998566	-0.0900021	0.896267	0.639736	0.18467	0.763473	0.0912821
Slc16a1	14.4046	15.7042	30.8037	27.8604	13.1942	12.0588	15.6159	14.685	2	0.0710303	1	-1.20399	0.0272447	-0.0801238	0.998929	0.0485023	0.963398	0.245506	0.769481	0.980344	0.131782
Slc16a13	7.46235	8.29021	10.0647	11.9483	9.88707	9.13243	12.0298	9.79489	2	0.0744749	1	-0.926778	0.000859996	-0.435002	0.38507	-0.105614	0.814304	-0.374668	0.243923	-0.0015268	0.99786
Slc16a5	1.15697	1.47784	3.57103	4.13214	1.63822	1.30879	1.71914	1.15454	2	-0.244667	1	0.105203	0.886916	0.634575	0.936738	2.04552	0.00401126	-0.0126482	0.991644	2.91426	0.000213856
Slc19a1	9.62299	10.5607	40.0408	37.7926	11.6176	9.82637	19.0574	18.6691	2	0.157745	1	-1.74598	0.0125006	-0.11523	0.998929	0.316481	0.783737	0.321096	0.758161	1.02696	0.216596
Slc25a15	3.92548	4.37183	7.60545	7.49065	5.94848	6.05212	5.45618	5.55111	2	-0.174119	1	-1.03566	0.00418328	-0.085808	0.998929	0.198396	0.720811	-0.292656	0.539797	0.599719	0.140106
Slc25a29	2.63944	4.3936	7.55511	5.62914	2.49978	2.53192	5.92376	4.7123	2	0.309956	1	-0.382009	0.19991	0.630835	0.248983	0.422865	0.286427	0.430477	0.292801	0.259787	0.497152
Slc25a32	7.55378	8.56971	18.4998	17.9756	5.68218	6.56224	13.582	11.7292	2	0.000355444	1	-1.45783	0.00175559	0.20677	0.995348	0.204541	0.773945	0.469909	0.406654	0.552922	0.288077
Slc25a35	4.13649	5.70849	6.42288	7.11445	3.92607	5.39515	6.64276	7.00662	2	-0.489886	1	0.708257	0.0515172	0.19759	0.986798	0.49889	0.301282	0.0781947	0.904749	-0.221306	0.655647
Slc26a6	4.45854	5.73765	7.39934	8.36859	7.03221	6.75992	6.92179	7.11348	2	-0.0116374	1	-0.386559	0.0566961	-0.214282	0.769865	0.338787	0.199696	-0.700916	0.0045026	0.187082	0.470086
Slc29a2	1.39054	1.38907	2.84715	2.76437	1.50523	1.31429	2.19279	1.69907	2	-0.15137	1	-2.64969	0.000852356	-0.262168	0.998929	0.73267	0.457871	0.697023	0.467539	1.08507	0.200102
Slc35f2	9.6875	10.7219	14.9502	13.0548	12.774	12.9631	10.6448	11.8745	2	-0.0417753	1	-0.846816	0.00325631	0.0531282	0.998929	0.258778	0.513583	0.0805113	0.859499	0.406099	0.220836
Slc35g1	11.7967	12.915	30.6721	27.0069	6.32015	6.94403	13.974	11.7042	2	-0.119937	1	-0.841859	0.0329456	0.42831	0.756599	0.684986	0.188013	0.710873	0.14687	1.18515	0.0110064
Slc39a10	9.92187	10.4279	15.7684	14.8204	9.02999	8.53848	13.7244	12.8793	2	0.359984	1	-1.3298	0.00502477	-0.381656	0.877244	-0.168449	0.831458	-0.120803	0.875613	0.208283	0.758188
Slc39a11	6.43261	7.53524	16.1349	15.6373	9.05017	7.88864	10.7289	9.69931	2	-0.0591268	1	-0.783586	0.0559985	-0.223653	0.985278	0.401598	0.504919	-0.274356	0.653024	0.951212	0.053145
Slc39a3	15.3188	17.2484	21.0435	20.0512	14.1066	16.5588	21.4926	21.7027	2	0.0893589	1	0.459889	0.00501148	-0.000831629	0.999734	0.0395681	0.887658	0.0573691	0.818727	-0.0731046	0.749217
Slc39a7	87.5317	86.5214	103.895	103.238	91.8286	91.1994	93.1365	86.3691	2	0.0412143	1	-0.855921	9.35039e-05	-0.200082	0.739729	0.0538406	0.864307	-0.121952	0.641036	0.21894	0.329941
Slc5a6	4.05894	4.17101	7.33249	7.22507	4.82358	4.04944	6.38679	6.69755	2	0.0799765	1	-0.780737	0.0228079	0.198837	0.976646	0.31281	0.534262	0.403254	0.379425	0.288592	0.527863
Slc7a1	24.548	28.1891	71.7223	70.439	30.7282	27.0174	58.3982	51.6716	2	-0.0271025	1	-1.37576	0.0276197	0.00937717	0.998929	-0.262028	0.806666	0.0913963	0.932835	0.344042	0.697448
Smarca5	79.5478	88.3427	130.567	129.179	69.5987	73.4644	122.974	110.597	2	0.0722416	1	-0.71731	0.0323976	-0.0275659	0.998929	-0.136776	0.814304	0.253928	0.601327	0.0812382	0.885313
Smim19	17.334	19.4575	21.0889	23.0356	18.2317	21.5087	21.7236	24.147	2	-0.0480161	1	1.16364	6.76081e-05	0.305728	0.617719	0.167011	0.637393	-0.0211974	0.958917	0.0293632	0.94402
Smn1	54.3212	59.2028	73.0443	74.2898	58.7265	45.0678	61.2276	62.9694	2	-0.0035774	1	-1.02928	0.000676784	-0.086339	0.998929	-0.00448512	0.993645	0.191481	0.622535	0.273394	0.430012
Smpd4	28.8473	29.3042	44.8871	41.2388	30.4512	23.7254	43.4543	42.4707	2	-0.152248	1	-0.587592	0.0625137	0.153254	0.997107	-0.128156	0.816118	0.369577	0.388036	0.113123	0.823104
Sms	67.7146	64.5595	83.4081	79.5369	72.0326	76.666	85.8165	78.3652	2	0.0823593	1	-0.553832	0.00255353	-0.141388	0.894105	-0.217205	0.364805	-0.0485654	0.866344	-0.00455864	0.989051
Smug1	9.45452	9.95177	12.5907	12.0712	9.8654	10.2034	13.0435	11.8897	2	0.0051271	1	0.233185	0.243749	-0.113113	0.981666	0.244736	0.378193	-0.260566	0.315123	-0.027679	0.939236
Smyd2	17.3695	14.0292	50.7723	56.1719	24.8418	19.3315	39.8138	39.441	2	-0.310949	1	-0.947741	0.0395121	0.156003	0.998929	0.279463	0.710463	-0.138827	0.858105	0.448859	0.455719
Smyd5	6.83152	6.59178	25.5107	26.6321	11.5213	9.10196	17.8461	15.4965	2	0.103101	1	-1.9769	0.00786605	-0.178613	0.998929	-0.167504	0.896967	0.135722	0.914476	0.554852	0.570425
Snn	2.79352	2.7241	3.41011	4.12737	2.15139	2.90338	2.77789	2.90514	2	-0.378171	1	2.50305	3.76366e-06	0.693556	0.324387	1.317	0.00683972	0.225062	0.6942	0.545519	0.223
Snrnp40	69.5114	65.7375	96.0912	96.0366	64.5611	59.6013	102.508	95.6857	2	-0.00645013	1	-0.572836	0.0326438	-0.0276667	0.998929	-0.0392544	0.938853	0.200792	0.606941	-0.045497	0.925414
Snrpa1	54.0671	51.2277	104.733	110.904	78.9635	54.3808	103.706	102.259	2	0.103521	1	-1.21489	0.012791	-0.125269	0.998929	-0.0656781	0.942788	0.106884	0.900138	0.126595	0.872331
Snrpb	199.517	190.993	280.936	283.989	188.094	182.203	286.535	282.828	2	0.0135462	1	-0.765734	0.00420842	-0.0630412	0.998929	-0.0710076	0.875166	0.136449	0.720489	0.0241805	0.960127
Snrpd3	54.256	51.2212	125.541	135.799	67.3414	52.8827	105.361	106.05	2	0.0236974	1	-0.859338	0.0367703	-0.0683656	0.998929	0.0423824	0.956943	0.111386	0.874259	0.3906	0.468222
Sod2	26.5582	28.9161	52.5895	47.4533	27.3903	27.8316	41.6018	38.2203	2	0.0343269	1	-1.04496	0.000455267	0.0122639	0.998929	0.0280309	0.955743	0.157731	0.680437	0.348718	0.273241
Spag17	3.09958	2.99323	4.05147	4.2958	2.95328	2.2601	3.21	3.62763	2	-0.0543343	1	-1.30104	0.0020999	-0.0903289	0.998929	-0.350197	0.547481	0.214468	0.715359	0.613665	0.196808
Spata5	16.843	18.9876	35.7914	33.4023	16.596	20.4439	25.1941	20.2511	2	0.136168	1	-1.28714	0.007343	0.186043	0.998569	0.303842	0.677484	0.152639	0.839042	0.660922	0.241651
Spr	15.0338	14.6444	20.5362	24.5044	17.3258	14.2788	13.3861	15.3418	2	-0.181875	1	-0.927033	0.000256351	-0.00748286	0.998929	0.459837	0.103998	0.0229336	0.953447	0.755632	0.00364344
Spry1	1.41006	1.62413	2.97541	3.03268	1.34734	1.43695	2.322	2.5812	2	0.0637452	1	0.0453206	0.952566	1.49023	0.256064	0.725869	0.499867	1.37182	0.16359	0.594695	0.558581
Spryd4	3.77209	5.52304	8.21123	7.47059	5.62105	6.07154	6.47508	5.31207	2	-0.0844445	1	-1.23159	0.000203307	-0.214051	0.911101	0.205304	0.635799	-0.144346	0.736074	0.431252	0.207909
Srfbp1	10.5383	11.8107	20.9403	18.4356	9.47575	9.02477	14.6195	13.9933	2	-0.160221	1	-0.649741	0.0304079	0.123808	0.998569	0.36552	0.391139	0.200297	0.655649	0.532525	0.142239
Srm	15.1957	16.0141	126.989	121.152	22.3806	13.8418	63.0288	56.8012	2	-0.0640891	1	-3.2952	0.00329822	-0.255381	0.998929	0.203829	0.908836	0.433999	0.773463	1.1258	0.369011
Srr	20.718	18.9941	39.2416	37.6846	19.6573	19.2218	29.139	26.9953	2	0.0717448	1	-1.12601	0.00151399	0.134686	0.998569	0.128437	0.816544	0.286134	0.526807	0.45521	0.248928
Srsf2	311.153	260.739	517.776	512.907	269.996	211.723	521.877	507.915	2	0.129177	1	-0.752177	0.0509738	0.0572467	0.998929	-0.0705765	0.919993	0.317113	0.566062	0.0535878	0.940104
Sssca1	12.8866	14.1677	26.7464	28.0525	16.9886	12.3401	22.6553	21.7654	2	0.0698046	1	-1.25066	0.00364981	0.131561	0.998929	0.162799	0.815968	0.234801	0.700862	0.344254	0.526106
St13	53.4926	61.8176	85.2146	80.8096	63.0947	66.7562	70.2345	68.1882	2	0.149482	1	-0.650803	0.0536707	-0.216525	0.962303	-0.132202	0.822572	-0.0411282	0.947359	0.215812	0.654411
St6galnac4	15.0476	18.5527	32.9228	33.092	15.6526	18.145	21.1045	21.4192	2	-0.0802893	1	-1.58369	0.000493852	0.231931	0.971534	0.0441634	0.953608	0.410732	0.434977	0.618372	0.189512
Stat5a	28.1526	32.6093	52.1719	47.7158	23.087	27.5296	37.4408	35.5275	2	0.0409966	1	-0.533429	0.000509078	0.0195223	0.998929	0.131327	0.500129	0.265041	0.107542	0.402194	0.0105987
Stip1	58.9173	61.3914	119.958	117.87	60.9789	54.6703	102.892	104.782	2	0.0560205	1	-1.05953	0.0284055	-0.092419	0.998929	-0.215216	0.795825	0.199426	0.793412	0.209858	0.772205
Stoml2	79.8985	78.2989	111.878	109.74	103.722	98.8219	110.316	107.871	2	-0.0590413	1	-0.896966	0.00201587	-0.141976	0.987056	-0.0329207	0.950192	-0.116449	0.781939	0.102608	0.804313
Strap	133.1	123.408	185.398	184.237	117.923	117.339	154.942	168.531	2	0.0744562	1	-1.04056	0.00246994	-0.0185411	0.998929	-0.0951021	0.865501	0.22316	0.630515	0.245665	0.571367
Stx2	25.4301	34.0727	55.9698	41.4461	20.2796	21.0743	29.811	31.0273	2	-0.113823	1	1.30679	4.68532e-05	0.486172	0.288131	0.583562	0.0628855	0.430265	0.160345	0.646932	0.0222413
Suclg2	23.2959	25.4267	49.1852	48.1244	24.6853	25.5136	35.9872	32.7981	2	0.0579637	1	-0.743201	0.0273482	-0.0702823	0.998929	0.149909	0.797296	-0.0189866	0.975859	0.606961	0.131232
Supt16	75.6023	90.7741	115.958	117.801	62.1357	64.9875	106.489	98.543	2	0.0343546	1	-0.55162	0.0553428	0.0972818	0.998929	-0.204408	0.654396	0.358542	0.347955	0.0974957	0.833565
Supv3l1	16.6676	14.9321	26.9312	29.6851	18.0488	16.9222	22.7752	22.1213	2	0.0473593	1	-0.878406	0.00763774	-0.0728172	0.998929	0.128063	0.816113	0.102062	0.848299	0.36039	0.37646
Surf2	20.586	18.8327	35.0009	32.9752	20.9083	17.9507	22.1377	22.8884	2	0.119177	1	-1.12971	9.44552e-05	-0.079515	0.998929	0.250865	0.457054	0.164253	0.633605	0.613932	0.0253252
Syde2	1.04861	1.29594	2.00693	1.80523	1.22234	1.07172	1.19795	1.11964	2	0.451889	1	-1.06547	0.138236	1.45855	0.3185	1.65376	0.122912	2.03616	0.0461844	2.62371	0.0124596
Syt6	1	1.25658	4.01148	1.79332	1.0357	1.03454	1.03575	1	2	0.677615	1	2.66388	0.388233	2.40531	0.759461	4.12072	0.00883438	1.62794	0.579639	5.67184	0.000802669
Tada2a	11.721	12.0286	20.1449	24.8697	19.5069	16.4542	24.241	24.1117	2	-0.322973	1	-1.12472	0.00813054	-0.140542	0.998929	-0.197259	0.777625	-0.134429	0.843856	0.123278	0.852111
Taf4b	3.11666	3.09927	6.85486	6.23116	2.00634	2.30961	2.59881	2.61332	2	0.00945647	1	-1.27637	0.00457747	0.169599	0.998929	0.828167	0.135187	0.89155	0.0879431	1.77004	0.000865076
Taf9	36.4167	31.8853	51.617	46.4709	39.4741	35.2181	44.4123	47.7744	2	0.149255	1	-0.613304	0.0447661	-0.0802561	0.998929	-0.0968918	0.858776	-0.040482	0.942343	0.0711619	0.892772
Tamm41	15.2839	17.3988	20.7388	21.4043	15.3531	15.3708	20.6111	22.2146	2	-0.0976826	1	-0.678738	0.00981706	0.0946934	0.998929	-0.0833318	0.853787	0.287941	0.406388	0.0490112	0.913206
Tango6	2.46589	2.8425	4.98645	4.57834	2.58615	2.34883	3.67186	3.63033	2	-0.215993	1	-0.910218	0.0447661	-0.247964	0.98483	-0.0587108	0.948358	0.141513	0.855346	0.52358	0.37646
Tars	42.2375	46.2734	72.8467	69.9531	61.7336	59.0544	72.0482	63.1526	2	-0.0203045	1	-1.62472	0.000658877	-0.182022	0.998566	-0.219888	0.751328	-0.276733	0.647558	0.0122281	0.987703
Tasp1	7.85173	7.62377	23.2448	21.4176	4.79882	4.67602	17.7414	13.51	2	-0.20695	1	-0.213124	0.518544	0.49817	0.495533	0.449385	0.312956	0.865014	0.0310448	0.733649	0.0546271
Tbc1d10c	297.891	279.834	317.877	304.917	286.133	288.26	304.783	319.195	2	-0.115133	1	0.716266	0.0107336	0.0926411	0.998929	0.363535	0.335327	-0.0724289	0.876748	-0.0127262	0.979577
Tbc1d8b	11.7381	14.6595	15.3917	16.5384	13.5002	15.9874	16.8181	17.0939	2	-0.0329347	1	0.280969	0.134531	-0.315057	0.413048	-0.117004	0.700882	-0.468153	0.0376271	-0.0555443	0.853093
Tbl3	13.5935	14.6305	33.1516	34.1088	14.2318	12.5946	28.9303	27.592	2	0.045077	1	-1.31567	0.00684804	-0.180059	0.998929	0.0390541	0.966467	0.297217	0.666778	0.298763	0.649337
Tbrg4	47.9236	51.2433	99.5995	94.9377	56.4937	43.1248	74.7809	74.3283	2	0.016249	1	-1.48823	0.00103746	-0.0335059	0.998929	0.105916	0.883606	0.268746	0.649049	0.485316	0.338706
Tcof1	51.1118	65.2124	93.3306	88.628	41.6294	47.4776	72.7849	65.0203	2	-0.0191715	1	-0.587137	0.0595219	0.0529068	0.998929	0.10682	0.84764	0.378602	0.364077	0.457235	0.236214
Tcp1	267.614	273.404	331.88	341.312	307.506	278.46	289.776	282.102	2	0.111865	1	-0.596794	0.0487604	-0.0898885	0.998929	-0.178549	0.721241	-0.0242187	0.964477	0.296922	0.455803
Tefm	6.24315	6.42661	15.1445	15.7388	6.50708	7.0167	7.49448	7.96862	2	-0.0350292	1	-1.0093	0.00161943	0.155848	0.986798	0.824975	0.0285598	-0.0284041	0.957551	1.07669	0.00220941
Telo2	9.1371	10.1413	22.1862	23.1373	12.3234	9.71828	18.8505	18.405	2	-0.0528884	1	-0.947327	0.00339631	0.0505511	0.998929	0.229715	0.623578	0.13463	0.778927	0.476209	0.194353
Tfap4	9.35634	9.92397	33.2043	28.9531	5.38618	4.43594	13.5519	13.2055	2	-0.101127	1	-0.348313	0.502909	0.0361215	0.998929	0.333844	0.690161	0.862696	0.194239	1.26083	0.0421478
Tfpi	2.29179	2.03364	3.70257	4.97407	1.67528	1.72606	1.52606	1.79941	2	0.0541724	1	-0.370106	0.336417	0.670551	0.421911	0.784893	0.135272	0.79446	0.12725	2.01246	0.000188661
Tfrc	76.1766	66.998	214.183	214.543	101.125	43.3707	124.934	122.247	2	0.296105	1	-0.861833	0.258713	0.121857	0.998929	0.078656	0.957369	0.37488	0.752356	0.881091	0.373458
Them6	15.9062	17.533	44.1797	42.3763	9.1008	8.6454	21.1841	21.5357	2	-0.206581	1	-0.339476	0.39797	0.694556	0.389804	0.525145	0.346962	1.27148	0.0105346	1.07584	0.0232801
Thg1l	13.7195	14.2291	18.9993	19.6059	18.5078	16.7038	14.4215	16.6531	2	-0.0728316	1	-0.738566	0.00743687	-0.109981	0.998569	0.103435	0.824569	-0.209927	0.588454	0.39788	0.229856
Thoc3	33.0895	32.5931	48.4901	51.1749	35.8216	31.3548	56.0381	49.8119	2	-0.126933	1	-0.752411	0.0211026	-0.0816229	0.998929	-0.229398	0.650447	0.094699	0.862362	-0.0312476	0.959752
Thumpd1	37.0977	45.7632	68.9816	69.4512	30.4678	31.6778	45.7666	47.5626	2	0.0710653	1	-0.970963	0.00313521	0.074296	0.998929	0.142081	0.787306	0.485465	0.208371	0.625888	0.0848447
Timm10	7.99876	7.81756	22.9825	24.8196	10.675	7.47095	16.9606	12.438	2	-0.417878	1	-2.02408	0.000591017	-0.0795447	0.998929	0.185284	0.833938	0.187569	0.818491	0.69316	0.268968
Timm17a	16.4561	15.1388	20.8427	23.4488	21.6948	18.2477	25.0426	22.4734	2	-0.130595	1	-1.74638	0.000427272	-0.225252	0.986798	-0.223036	0.753644	-0.0998805	0.893166	-0.064968	0.932503
Timm23	120.802	116.305	190.988	199.491	143.462	117.399	158.578	157.462	2	-0.052099	1	-1.39502	0.00152242	-0.0591388	0.998929	-0.0372827	0.961335	0.109497	0.870393	0.290657	0.59339
Timm50	58.7184	55.1552	85.3778	84.5334	80.7483	60.3525	90.669	87.4666	2	0.0912385	1	-0.986451	0.0128272	-0.117574	0.998929	-0.189787	0.774313	0.0714412	0.917335	0.0140714	0.98421
Timm8a1	7.48506	8.59563	26.5282	28.1124	11.4841	8.04696	18.8576	20.4579	2	0.185445	1	-1.81727	0.0113766	-0.129848	0.998929	-0.15938	0.89884	0.102535	0.932727	0.551541	0.556213
Timm9	9.86111	10.3583	32.9717	31.2968	11.7532	10.4273	15.9128	15.3321	2	-0.0698763	1	-1.72229	0.00159148	-0.126491	0.998929	0.551511	0.431635	0.238862	0.752528	1.02452	0.0800936
Timp2	3.02213	3.89673	11.6199	6.70226	1.68514	1.351	1.96879	2.01492	2	0.0428737	1	3.5821	4.28139e-06	2.14735	0.0110566	2.32377	0.001224	2.04898	0.00627973	2.81124	7.73932e-05
Tk2	43.6221	46.0843	58.5355	52.6605	39.4146	41.943	53.1336	51.4903	2	-0.15149	1	0.726455	0.0157274	-0.0613976	0.998929	0.403732	0.310061	0.0806508	0.870192	0.131488	0.76016
Tma16	3.64237	3.33648	5.51584	5.73717	4.35732	3.50622	4.23457	3.75629	2	0.11037	1	-1.7864	0.000853192	-0.0956997	0.998929	0.24755	0.75721	0.165525	0.827739	0.650878	0.272004
Tmed8	9.74209	11.5149	16.4531	15.3334	8.52538	10.2396	18.7641	17.2221	2	-0.0847639	1	0.18654	0.135608	0.27137	0.227836	-0.16414	0.350811	0.142051	0.404228	-0.170157	0.276196
Tmem109	60.6297	65.1646	95.4504	91.8423	59.9846	60.5962	99.7178	97.3033	2	0.019468	1	-1.88328	0.000203307	-0.298302	0.93353	-0.20291	0.774346	0.109291	0.878216	-0.0275718	0.971549
Tmem185b	9.36329	10.8176	21.0238	20.8722	9.80635	9.12763	16.1935	15.3967	2	-0.141983	1	-0.00848864	0.963204	0.0813548	0.997107	0.390144	0.0649875	-0.106405	0.668197	0.419247	0.028396
Tmem191c	20.9634	21.5597	24.818	25.2334	25.6538	21.7372	22.7489	27.4506	2	0.0514272	1	1.84919	0.00353153	-0.14877	0.998929	0.769863	0.33124	-0.274947	0.758598	0.0691155	0.946348
Tmem199	19.4447	21.608	25.1177	25.7241	22.1176	24.0267	22.9766	20.8552	2	0.11396	1	-1.01403	0.000369512	-0.304567	0.65894	0.267156	0.44543	-0.27347	0.402849	0.135637	0.702103
Tmem201	6.7212	5.95544	17.9912	17.5653	5.8861	6.04724	13.64	12.7878	2	-0.0683147	1	-0.537575	0.266412	-0.103309	0.998929	0.087711	0.921681	0.243282	0.749854	0.404367	0.54251
Tmem241	9.75541	12.8855	13.9953	14.4523	9.29819	12.4049	13.4069	15.7934	2	0.148655	1	0.479991	0.0136192	-0.195967	0.777415	-0.112067	0.712376	-0.200214	0.428666	0.048974	0.873246
Tmem251	7.90751	7.53823	12.3263	10.6564	6.14004	6.43539	8.45697	8.41642	2	0.0350695	1	-0.687121	0.0168623	0.440889	0.462132	0.317848	0.425958	0.574903	0.0946168	0.399862	0.243873
Tmem33	27.4998	29.2087	35.5617	36.3347	25.4872	28.4935	31.0027	29.3962	2	-0.143754	1	-0.88639	0.000418927	-0.10122	0.998566	0.0407383	0.917427	-0.0187879	0.961187	0.245614	0.373081
Tmem41a	4.58785	4.36054	12.8328	14.1959	6.33009	5.61487	8.86738	7.38529	2	0.0125737	1	-1.37494	0.00669017	-0.0360054	0.998929	0.017837	0.984589	0.0917064	0.915272	0.801497	0.172315
Tmem42	24.533	18.6985	36.7439	30.9148	29.7044	22.1048	24.9585	22.3969	2	-0.0630685	1	-0.244295	0.324205	-0.00270712	0.999205	0.688821	0.0298792	-0.274161	0.403415	0.547963	0.055068
Tmem80	21.3791	23.0572	30.6702	28.8479	26.0876	25.5736	27.6644	32.0613	2	-0.184681	1	0.593198	0.0297414	0.0155129	0.998929	0.302889	0.425274	-0.286052	0.432609	-0.0568814	0.901898
Tmppe	20.8304	21.195	32.5827	31.2025	17.9194	20.2983	28.5303	28.0367	2	-0.303157	0.874182	-0.542139	0.000613077	0.0732472	0.986798	0.143173	0.46872	-0.0231374	0.924119	0.178506	0.293315
Tnf	14.1321	10.6492	18.397	15.832	15.7866	14.1952	18.3458	16.8265	2	0.155139	1	-1.86685	0.000857631	0.473542	0.805982	-0.430199	0.551015	-0.162117	0.838596	-0.341369	0.610432
Tnfaip1	6.88378	7.30802	9.7404	8.66032	6.36111	6.76424	7.10947	6.19262	2	-0.0248609	1	-0.491203	0.0287657	0.138516	0.96925	0.11174	0.77341	0.234623	0.44814	0.526166	0.0487376
Tnfrsf13c	4.99806	4.7579	17.3541	11.4044	2.7111	2.44882	2.57101	3.20976	2	-0.360724	1	1.31759	0.0132451	1.34211	0.132672	1.93013	0.00526904	1.43776	0.0316139	2.47907	0.00026967
Tnfrsf21	3.45727	3.38556	6.7588	6.25068	3.86899	4.42949	9.68831	8.97686	2	0.542869	1	-2.20616	0.00339844	-0.252996	0.998929	-0.612862	0.521336	-0.0208464	0.984711	-0.530393	0.540087
Tnik	22.698	28.1236	47.2144	37.9492	21.9574	29.2339	46.1776	44.3914	2	-0.106725	1	0.340425	0.0970582	-0.220533	0.773759	0.0230822	0.955187	-0.263462	0.331857	-0.145381	0.610877
Tomm40	34.1812	41.4027	69.1605	76.3195	51.6263	38.2898	68.4205	61.6776	2	-0.0900672	1	-1.52547	0.00607884	-0.13886	0.998929	0.014351	0.988878	0.101644	0.914476	0.199447	0.807212
Tomm5	72.5326	70.3041	114.602	124.49	86.4234	73.0184	100.295	95.0841	2	-0.0187701	1	-1.47347	0.000153712	0.0156944	0.998929	0.102626	0.854959	0.170709	0.724329	0.354002	0.388121
Tomm70a	38.5884	43.5215	60.2941	58.9193	34.8239	38.4133	46.754	46.7915	2	0.0454794	1	-0.826956	0.00717107	-0.0312379	0.998929	0.0632179	0.907395	0.157925	0.723699	0.370062	0.31876
Top1mt	2.56257	4.32963	10.1082	11.3537	4.81189	4.76552	8.07914	6.07662	2	0.208671	1	-1.66018	0.00758239	-0.103218	0.998929	0.0977652	0.930003	-0.331508	0.717437	0.584463	0.461977
Tpst1	3.21268	3.07842	8.24829	10.2348	3.76318	3.42513	9.3671	9.46468	2	0.005324	1	-0.775023	0.184157	0.376693	0.962629	-0.0477989	0.968881	0.44443	0.622317	0.288705	0.752205
Traf3	21.5348	24.3522	42.5658	37.0306	12.6428	15.2498	36.2525	35.1273	2	-0.170859	1	-0.360318	0.0236204	0.192089	0.683799	-0.0270988	0.925361	0.805297	0.000168104	0.158836	0.434846
Traf3ip2	66.4369	75.5547	89.447	82.2789	64.4587	64.6881	82.8322	80.8952	2	-0.051337	1	0.639198	0.00256894	0.144849	0.927019	0.233397	0.399669	0.0168378	0.961726	0.0448422	0.892941
Tram2	2.32087	2.39985	3.61593	3.32066	1.99452	2.20297	3.44047	2.92654	2	-0.3434	1	0.923902	0.00262193	0.592444	0.209677	0.157586	0.716585	0.188256	0.639553	0.0793923	0.850897
Trap1	106.749	109.851	206.719	196.432	107.649	90.0138	134.477	124.649	2	-0.0108244	1	-0.32722	0.196159	0.0987596	0.998929	0.250982	0.506022	0.171307	0.653384	0.623284	0.0402772
Trim65	7.51793	7.49347	15.173	13.6089	5.21603	6.06802	11.5962	11.5512	2	0.0635606	1	-0.202873	0.309213	-0.0230863	0.998929	0.358172	0.15628	0.271954	0.279741	0.393234	0.0815327
Trmt10a	5.90946	6.65851	8.83538	10.1711	6.10454	5.75523	7.60069	7.0879	2	0.080809	1	-0.988352	0.00321574	0.0268909	0.998929	0.156909	0.77109	0.212083	0.647475	0.390184	0.324954
Trmt11	9.29693	10.4485	15.3199	16.5059	9.25146	10.6874	15.0985	12.8707	2	0.0563268	1	-0.854957	0.00141525	0.281334	0.716127	0.155809	0.69313	0.26413	0.425688	0.245018	0.437136
Trmt6	18.0056	17.6865	33.6381	35.9063	16.1708	18.0382	26.6473	25.8017	2	0.14693	1	-1.2092	0.00221448	-0.0133109	0.998929	-0.139011	0.825342	0.234933	0.663054	0.417083	0.366478
Trmt61a	4.28961	5.15671	24.6213	22.4514	4.91156	2.89256	13.5117	13.0992	2	-0.0142936	1	-2.50719	0.00143512	0.0989732	0.998929	0.247834	0.833938	0.659507	0.488455	0.94994	0.25676
Trub1	4.38264	5.67329	10.234	10.6982	5.05545	4.41249	7.02664	7.06277	2	0.0318321	1	-1.09822	0.000127129	-0.11765	0.995331	0.440441	0.153231	0.289484	0.354488	0.700353	0.0110537
Tsacc	2.73948	4.27335	7.24665	5.04836	2.7681	4.26636	4.38085	4.1137	2	-0.3169	1	-0.0778009	0.882538	-0.1228	0.998929	0.744058	0.232564	0.061751	0.943932	0.870687	0.104414
Tsen2	3.31668	3.42726	9.51293	8.50488	4.77864	3.17271	7.14322	6.09202	2	0.0324652	1	-1.05935	0.015039	-0.129808	0.998929	0.0891275	0.910004	0.263241	0.689643	0.642311	0.227119
Tsr1	32.0057	34.9643	97.7265	95.4263	30.5243	24.5815	51.459	51.8947	2	0.0593041	1	-1.65656	0.00292252	0.0913951	0.998929	0.177812	0.842196	0.384539	0.603801	0.886784	0.149003
Tsr2	5.78699	5.48036	12.5991	11.5443	5.53897	5.88418	8.56488	9.40575	2	0.155447	1	-1.48176	0.00209013	0.00864834	0.998929	0.155172	0.840973	0.502015	0.398175	0.64811	0.231491
Tssk6	5.01021	4.04186	9.42416	7.3856	4.14069	4.6858	6.48823	6.76034	2	-0.135524	1	0.71149	0.0138611	0.0096671	0.998929	0.367799	0.315108	0.148275	0.72586	0.185158	0.613917
Ttc27	9.85279	13.2836	33.3323	34.8459	10.9053	12.1377	21.6107	20.0529	2	0.0320787	1	-1.663	0.00205188	-0.250251	0.993851	0.238566	0.775854	0.216315	0.780378	0.723609	0.231112
Ttc3	24.0008	26.0423	44.761	40.0426	30.4735	32.7017	36.4024	34.1262	2	0.245193	1	0.558635	0.00480404	-0.0279646	0.998929	0.106172	0.734426	-0.331472	0.159227	0.0212134	0.950804
Ttll4	10.9769	14.1606	22.2449	18.6102	11.435	10.3155	13.7334	14.4168	2	0.123223	1	-0.943429	0.00186385	0.000152744	1	0.211363	0.623917	0.182005	0.660009	0.643286	0.0500786
Txnrd3	1.23053	1.48119	2.14225	1.94228	1.56906	1.4211	1.77113	1.77813	2	0.019215	1	-1.55062	0.022824	-0.139209	0.998929	0.0197846	0.987976	-0.760808	0.397217	0.817691	0.352108
U2af1	122.051	106.923	138.699	154.296	111.159	103.886	147.193	146.565	2	0.0114348	1	-0.724051	0.0108518	0.0725641	0.998929	-0.0541436	0.915246	0.0984985	0.826211	0.0185995	0.971183
Uba7	82.8536	79.5631	97.8474	99.3114	80.8611	77.624	91.7504	106.291	2	-0.265089	1	1.21277	0.00369136	0.306116	0.904448	0.418794	0.447857	0.0678714	0.921439	0.0551079	0.938325
Ube2d1	26.2977	27.5743	28.3703	32.1877	26.7141	27.7185	29.8161	30.4482	2	0.0463325	1	0.524115	0.000680648	0.121447	0.850327	0.0528434	0.818604	-0.0201785	0.932673	0.00567475	0.981476
Ube2v2	25.0227	25.2838	33.9952	35.0909	23.6264	24.7279	30.533	30.898	2	0.0240783	1	-1.1917	7.04034e-05	-0.0659271	0.998929	-0.00871528	0.984973	0.0891691	0.818049	0.0624268	0.876946
Ubqln4	37.2774	39.5284	73.8817	72.2735	35.2796	42.4314	69.6684	63.1715	2	0.165532	1	-0.903223	0.00647155	-0.0877782	0.998929	-0.0196498	0.976062	0.226804	0.62624	0.101718	0.841071
Uchl3	16.1474	14.0842	29.0655	26.443	22.7791	17.0451	26.7021	25.791	2	-0.024022	1	-1.18378	0.00816061	-0.202958	0.997906	-0.103511	0.89545	-0.120008	0.869027	0.163131	0.807789
Uchl5	60.21	65.4215	71.2966	81.1775	61.2815	58.2997	72.9475	77.0628	2	0.0245465	1	-1.13446	0.00155744	-0.115472	0.998929	-0.250889	0.615219	0.143752	0.778196	0.0512621	0.930898
Uck2	43.2957	51.529	105.311	101.198	39.8683	36.0609	56.5856	55.0149	2	-0.00157728	1	-1.02059	0.0487061	0.0471145	0.998929	0.239769	0.788312	0.245892	0.759689	0.938041	0.133678
Umps	11.0643	13.8548	24.192	24.9451	14.7893	14.0119	22.7865	21.8639	2	0.0923241	1	-1.23156	0.0190268	-0.0557314	0.998929	-0.277716	0.747696	0.224486	0.781675	0.221636	0.777312
Ung	5.22124	4.46791	20.5512	23.8618	5.49749	4.55173	20.1577	17.0727	2	0.168441	1	-0.68907	0.326986	0.115897	0.998929	-0.00565341	0.997594	0.743633	0.453754	0.44167	0.665699
Urb1	8.11312	8.91756	33.5357	32.4052	8.88748	10.046	19.5432	17.1634	2	0.0657501	1	-1.78215	0.00204667	0.0757621	0.998929	0.229639	0.798429	0.299964	0.702904	0.853505	0.175931
Urb2	4.78257	6.10759	11.6212	12.2042	4.84482	4.22833	7.63802	7.15834	2	0.0195306	1	-1.15157	0.0266525	0.114035	0.998929	-0.0929564	0.920725	0.177494	0.832887	0.656826	0.310336
Usp10	24.4583	25.8053	66.2465	60.8227	26.7268	22.0092	51.7186	48.4055	2	0.0219976	1	-1.42443	0.00333696	-0.147026	0.998929	-0.0874012	0.915361	0.0986789	0.903095	0.300014	0.635331
Usp2	2.40337	1.78867	2.45611	2.78824	2.09728	1.84945	2.31883	2.00965	2	0.0509644	1	0.0330445	0.934551	-0.0697461	0.998929	-0.155206	0.814447	0.0208622	0.977148	0.446485	0.36109
Usp24	40.2398	52.5296	71.9501	69.1753	34.3798	44.2167	66.0456	64.3482	2	0.0842725	1	-0.675597	0.000488875	-0.160685	0.824738	-0.0222966	0.946109	0.167553	0.467615	0.0869622	0.723643
Usp31	7.89801	7.53499	16.5285	15.3795	6.1206	7.15337	13.1682	13.075	2	-0.0125096	1	-1.02019	0.0120105	0.0537546	0.998929	-0.149111	0.826317	0.371357	0.496117	0.344471	0.506875
Usp36	16.7464	16.8934	50.3358	41.4928	12.6495	13.0437	21.9925	20.8423	2	0.0258951	1	-1.29074	0.00106813	0.135123	0.998929	0.562415	0.229854	0.493435	0.273649	1.10195	0.00809872
Usp39	59.3434	56.5144	81.2343	83.1217	55.7418	52.2206	75.846	76.0434	2	0.189649	1	-1.00388	0.00561113	-0.165726	0.997107	-0.0680981	0.914611	0.080808	0.895599	0.0709528	0.906775
Usp46	3.59276	4.06811	5.46834	5.8394	3.19001	4.5919	5.75878	5.56593	2	-0.137838	1	-1.95484	0.000800087	-0.020799	0.998929	-0.712109	0.302325	0.31059	0.676808	-0.0978941	0.91211
Utp15	15.4993	21.0089	34.1332	36.8318	13.8107	13.6526	24.5048	21.2409	2	0.0727249	1	-1.16927	0.00733594	0.0563647	0.998929	-0.00369549	0.997297	0.422906	0.460298	0.67622	0.181986
Utp18	17.0237	16.5494	39.5175	37.5634	14.6831	13.5608	26.3396	24.2629	2	0.00414656	1	-1.42759	0.0045578	0.0410903	0.998929	0.197749	0.809355	0.363351	0.594025	0.56124	0.346479
Utp20	15.1603	20.3043	67.6741	62.9897	13.6241	15.1132	36.3942	33.8841	2	0.134507	1	-2.23791	0.00293882	-0.070672	0.998929	0.101053	0.937135	0.490297	0.618745	0.893857	0.292044
Utp6	31.822	34.9447	60.2091	61.5766	29.9639	30.8495	53.4115	51.4498	2	-0.00153922	1	-1.14283	0.00378761	-0.0908987	0.998929	-0.0889932	0.895294	0.191561	0.7337	0.23983	0.646332
Vac14	13.146	17.1093	21.6732	22.1163	11.9051	13.0835	21.1188	21.4406	2	0.124234	1	-0.929739	0.0106911	-0.0928167	0.998929	-0.028045	0.968881	0.278706	0.585054	-0.0200698	0.975934
Vamp1	21.0461	22.7405	29.2092	29.1322	18.9294	22.2368	24.627	25.2981	2	-0.127051	1	1.25567	0.0209564	-0.0232628	0.998929	0.831714	0.240401	-0.0606425	0.949996	0.0988762	0.913876
Vmac	9.08427	9.88547	19.4729	18.3457	10.9626	10.4295	12.071	13.0442	2	-0.0544036	1	0.702442	0.0251918	0.18836	0.969569	0.799529	0.0392647	-0.176698	0.699935	0.733459	0.0352746
Wars	55.0735	61.4743	85.7066	84.5699	43.9153	38.963	56.1009	50.5712	2	-0.166647	1	-0.522821	0.0845107	0.425126	0.575622	0.632467	0.116392	0.343585	0.406772	0.576952	0.116823
Wdr18	20.8196	19.8253	42.4952	42.4007	24.8087	21.4665	31.1782	29.9543	2	-0.170913	1	-1.63247	0.000808427	-0.138607	0.998929	0.0446972	0.956804	0.115382	0.874259	0.471635	0.389313
Wdr3	40.0465	52.9172	89.9702	84.9958	40.2836	38.5092	61.1799	59.5886	2	0.120349	1	-1.27523	0.00175239	-0.0360271	0.998929	0.0451329	0.950428	0.269223	0.616756	0.483355	0.293933
Wdr36	18.587	21.1325	37.4665	37.4917	18.7897	19.3343	26.2929	23.778	2	0.10738	1	-1.37586	0.00184096	-0.0698165	0.998929	-0.0959501	0.895725	0.0822917	0.909431	0.588853	0.23078
Wdr4	18.3902	18.7218	41.1603	39.5575	24.2785	20.1577	25.2962	26.3916	2	0.0736093	1	-1.25292	0.000853745	-0.0559018	0.998929	0.370835	0.434517	-0.012991	0.981943	0.744554	0.0581276
Wdr43	81.6949	93.42	187.713	180.808	64.164	60.8125	111.171	109.374	2	0.0722765	1	-1.79163	0.00144327	0.0350193	0.998929	0.153777	0.86117	0.496749	0.468972	0.754958	0.216359
Wdr46	28.9401	30.8917	67.6949	66.8893	29.5498	29.4971	40.8533	38.6684	2	-0.0543509	1	-1.30234	0.000635849	-0.0762671	0.998929	0.327724	0.498408	0.26218	0.585209	0.771393	0.0492952
Wdr55	22.5603	23.2576	32.667	34.3506	26.1309	24.6271	26.2903	25.8025	2	-0.0483317	1	-1.16034	7.28667e-05	-0.149123	0.962629	0.210822	0.549729	-0.0437402	0.917115	0.373475	0.193127
Wdr61	24.1805	26.9413	43.9246	47.5107	26.3326	25.4478	40.1507	35.694	2	-0.0569307	1	-0.802755	0.00471875	-0.0585238	0.998929	0.0818631	0.863639	0.0774368	0.865339	0.259501	0.463749
Wdr74	24.1526	25.2577	47.1699	50.635	24.8464	21.6545	30.6793	30.1551	2	0.167755	1	-1.60619	0.000115341	-0.0207171	0.998929	0.179812	0.751664	0.22703	0.649049	0.691883	0.0851026
Wdr75	17.2823	18.7072	53.2119	52.8946	14.7077	15.4872	34.2166	30.9801	2	0.0305799	1	-1.83188	0.00348676	-0.0202744	0.998929	0.138252	0.89545	0.326614	0.707081	0.685898	0.349513
Wdr77	18.5712	21.9401	47.4655	44.2571	22.196	19.6722	33.1829	32.9398	2	-0.0637305	1	-1.73498	0.000633603	-0.177593	0.998687	0.155741	0.837975	0.139206	0.848263	0.440615	0.434562
Wdr89	2.83388	2.63488	6.52153	4.96994	2.13175	2.03075	4.33399	3.38581	2	0.0132354	1	-1.21992	0.0313755	0.168963	0.998929	-0.0584449	0.956804	0.0465447	0.963905	0.749445	0.291989
Whrn	1.38605	1.7521	2.74814	2.59874	1.23544	1.07594	1.47163	1.49409	2	-0.255862	1	0.375688	0.274834	0.574134	0.552507	1.1854	0.0201466	1.26248	0.0218738	2.05659	0.00011394
Wrb	3.95252	3.62719	8.16636	7.11364	5.09767	4.40674	6.95398	5.63968	2	0.124516	1	-1.51968	0.000872261	-0.270236	0.948839	0.105045	0.885376	-0.147346	0.82186	0.466085	0.364988
Xpo4	11.427	16.6468	25.3016	23.9729	9.62067	8.94478	20.1377	16.7958	2	-0.0266893	1	-1.1796	0.0157658	0.0169563	0.998929	-0.118455	0.891235	0.486139	0.456793	0.428172	0.497399
Xpot	27.9524	29.6968	55.2908	53.6233	33.8751	34.2921	42.2232	40.7098	2	-0.102123	1	-1.49159	0.00196628	-0.272702	0.965075	-0.0376839	0.965482	-0.247479	0.706556	0.375423	0.519355
Xrcc6	37.3434	37.3812	73.0517	69.9396	37.8528	37.349	58.3685	58.1973	2	-0.0763121	1	-0.114098	0.691211	0.00660938	0.998929	-0.0339173	0.950929	0.198049	0.628866	0.288054	0.425088
Xxylt1	11.6794	14.1782	31.7296	29.387	6.464	10.0238	23.9124	23.2981	2	-0.106812	1	-0.694849	0.0888642	0.204748	0.995348	0.205615	0.771031	0.860115	0.0942932	0.428763	0.422237
Yae1d1	3.2732	3.61416	6.47539	6.9527	3.43898	3.38499	4.47144	4.35699	2	-0.281311	1	-0.966283	0.00341865	-0.15315	0.995348	0.362046	0.411673	-0.196349	0.672355	0.545053	0.142239
Yars2	12.1832	14.4588	22.6747	23.9118	12.2351	14.1742	18.6738	18.4112	2	0.0890664	1	-1.27665	0.00242367	0.0101987	0.998929	0.0949627	0.894414	0.144944	0.817505	0.388581	0.444748
Ydjc	9.28815	10.779	25.2656	27.5108	13.147	14.0815	13.4934	16.6238	2	-0.215893	1	-1.69605	0.000143894	-0.0197462	0.998929	0.567491	0.248478	0.0109591	0.985096	0.763211	0.076808
Yrdc	33.0172	24.6816	55.5357	54.3964	26.5504	23.2882	39.8537	47.5143	2	0.106343	1	-1.44304	0.00238619	0.0812841	0.998929	0.179112	0.813694	0.318701	0.614928	0.482454	0.387083
Zbtb12	3.81472	4.80811	7.10176	9.77189	4.09946	4.15308	7.766	6.6962	2	-0.548987	1	-0.127891	0.732441	-0.196426	0.986798	0.337449	0.533133	-0.0160092	0.981109	0.325156	0.505487
Zc3h8	3.70211	3.63215	8.65399	8.69076	3.91137	2.91361	6.00674	6.2141	2	0.102435	1	-1.65684	0.00441122	-0.128252	0.998929	0.100143	0.918395	0.517571	0.491978	0.764991	0.250327
Zc3hc1	26.4592	30.3124	30.6599	34.1766	31.6238	29.8447	31.3013	31.9541	2	-0.0842849	1	-0.444383	0.0129959	-0.0581382	0.998929	-0.088376	0.771031	-0.0396692	0.901036	0.0143958	0.965445
Zc4h2	1.9797	2.73967	2.21921	3.30524	2.6597	2.96741	2.82858	2.80848	2	0.184952	1	-0.0448588	0.904856	-0.638564	0.381609	-0.213601	0.717682	-0.702307	0.12266	-0.0988944	0.869147
Zcchc10	15.3245	16.3594	17.5821	17.6617	16.3209	15.9308	18.8484	16.7866	2	0.420211	1	-1.47833	1.97146e-05	-0.15032	0.978754	-0.0485865	0.919447	0.0715636	0.873614	0.0933401	0.823593
Zdhhc15	9.22045	8.19677	11.4835	9.51685	9.30716	9.44606	9.33662	10.191	2	0.0451487	1	0.464322	0.0301985	-0.183572	0.867656	0.0894937	0.806434	-0.270723	0.320746	-0.00772709	0.983991
Zfhx2	7.85322	6.96937	11.3129	10.5796	8.55225	8.29145	9.34144	10.0351	2	-0.135592	1	1.27364	0.00196964	-0.0352807	0.998929	0.870779	0.0665986	-0.203377	0.715519	0.393559	0.397009
Zfp239	4.30001	4.42292	8.00657	8.91451	7.39805	6.22949	6.41279	6.89614	2	-0.424299	1	-0.708701	0.0162516	-0.0608048	0.998929	0.374	0.373367	-0.380441	0.326353	0.505157	0.155928
Zfp275	11.438	13.3193	23.642	21.2444	11.8338	11.9762	20.7032	19.5802	2	-0.0348574	1	-0.0946985	0.470726	0.0650616	0.995331	0.0433206	0.849772	-0.0358288	0.872003	0.215398	0.166809
Zfp362	30.1599	38.1941	47.5065	41.2596	27.1173	35.0383	44.7998	40.675	2	0.0610509	1	1.03182	0.000357432	0.188004	0.914031	0.221239	0.537934	0.151114	0.676815	0.0444806	0.917425
Zfp397	21.0105	24.045	44.5473	44.0152	23.3311	22.1275	31.9145	32.3418	2	-0.0562266	1	-0.100914	0.564074	0.0328967	0.998929	0.3842	0.08231	-0.141468	0.563482	0.427686	0.0318414
Zfp418	1.78487	1.76455	2.93587	2.27652	1.95735	2.88369	2.7899	2.54543	2	-0.121529	1	0.0292223	0.948558	-0.365623	0.854522	0.0614794	0.933819	-1.06179	0.0320289	-0.0350167	0.961894
Zfp428	2.74564	2.00684	5.16042	3.90553	3.05453	2.26517	2.40305	2.71861	2	-0.483588	1	-0.931361	0.0398467	0.277321	0.971954	0.696954	0.28462	0.207202	0.784951	1.2354	0.029736
Zfp438	3.60543	3.2031	3.96349	4.10618	2.65519	2.63729	3.13676	3.13757	2	0.0939405	1	-0.536824	0.0436982	-0.13912	0.986798	0.05872	0.90152	0.211035	0.571526	0.491235	0.106763
Zfp568	8.76754	12.0144	13.5677	11.7349	9.52834	11.4125	11.4438	10.196	2	0.171436	1	-0.827273	0.00162262	-0.235789	0.81017	-0.0808208	0.84916	-0.0396662	0.926045	0.26174	0.395947
Zfp593	11.495	10.4246	21.4339	23.4888	13.4457	11.4519	14.5785	14.1739	2	0.00934993	1	-0.905314	0.00391892	0.0678238	0.998929	0.407376	0.317426	-0.0310233	0.953518	0.67174	0.0541169
Zfp609	8.52097	11.8591	17.7551	15.9522	8.40301	8.45612	13.8322	13.2335	2	-0.0298213	1	-0.224269	0.554587	0.176262	0.998566	0.442372	0.410052	0.285035	0.604932	0.658226	0.148697
Zfp647	2.79006	3.26347	3.05633	4.11042	3.65929	3.77649	3.31307	3.03346	2	0.482415	1	0.366341	0.200423	-0.247496	0.898147	0.422045	0.314867	-0.288491	0.497208	0.266558	0.507335
Zfp661	2.52864	2.78974	4.08721	5.07281	3.56974	3.05295	2.76577	3.08379	2	0.0331355	1	0.0451516	0.858027	-0.0261821	0.998929	0.643829	0.0371267	-0.437107	0.14687	1.00811	0.000651919
Zfp708	1.71567	2.00213	3.10304	2.91299	2.05479	1.84472	2.82151	2.19779	2	0.207761	1	-0.369665	0.227157	0.570696	0.33275	0.356956	0.404673	-0.11118	0.825011	0.544761	0.121148
Zfp783	6.12238	4.68562	18.7781	12.6586	7.98169	6.55367	11.3114	10.3984	2	-0.231023	1	-0.640989	0.0585668	-0.144238	0.998569	0.200609	0.71642	-0.402274	0.37762	0.807648	0.0400143
Zfp784	7.11457	6.16209	8.22654	6.95458	6.34507	7.41526	7.1006	6.97973	2	0.130132	1	1.13638	0.00542723	0.239471	0.965554	0.306728	0.587385	-0.136196	0.823013	0.196737	0.716571
Zfp866	18.8936	19.2528	28.6866	24.9128	18.6761	16.9684	24.1332	24.6247	2	-0.0573263	1	0.280894	0.213712	-0.0115324	0.998929	0.1509	0.677162	-0.116301	0.738683	0.12427	0.704781
Zfp931	2.82763	3.41084	3.56793	4.95641	2.78031	3.47179	3.94606	3.9239	2	-0.136985	1	0.809454	0.110816	-0.049958	0.998929	1.06439	0.0956698	-0.161553	0.841423	0.359693	0.571187
Zfp94	4.70646	3.95404	8.27197	7.19057	4.69896	3.58512	4.08738	3.32212	2	0.444717	1	0.472632	0.1492	0.496973	0.524226	0.540171	0.223918	0.185134	0.718864	1.0853	0.0056406
Zfp943	13.7542	15.2311	15.8353	18.6355	15.237	16.3734	14.9291	15.2005	2	-0.0622832	1	0.516987	0.0927587	-0.026818	0.998929	0.444118	0.286907	-0.175679	0.70356	0.128461	0.780477
Zkscan7	2.48036	2.73817	3.34318	3.5478	2.96152	3.21014	3.17995	2.95192	2	0.141563	1	1.29084	0.00121057	-0.0428431	0.998929	0.3205	0.51667	-0.356995	0.451126	0.31244	0.480381
Zkscan8	8.09574	9.00185	15.8772	17.1044	7.45439	8.37594	12.9237	12.094	2	-0.11077	1	0.145798	0.403743	-0.00947703	0.998929	0.347744	0.120582	-0.209239	0.362421	0.35069	0.082809
Zmynd19	7.24134	8.34351	23.5669	20.2469	7.70046	7.24246	19.4913	17.0521	2	-0.157298	1	-1.34879	0.0273131	0.0610612	0.998929	-0.0141737	0.990734	0.481949	0.578125	0.364216	0.670529
Znhit6	9.03263	12.7841	26.6419	33.209	12.116	12.7086	18.0454	19.4843	2	0.0676078	1	-1.812	0.000136002	-0.13838	0.998929	0.314621	0.588733	0.203249	0.730361	0.631491	0.174828
Znrf2	68.8872	89.8335	117.571	118.123	66.0625	87.1868	117.846	120.647	2	-0.178317	1	-0.259706	0.230412	-0.00104769	0.999734	0.170276	0.612241	-0.141764	0.663574	0.0422872	0.912225
Znrf3	9.20442	8.0087	17.3681	14.3256	6.87255	9.15439	12.0422	12.6297	2	0.237649	1	-0.395522	0.0686861	0.143895	0.955639	0.212077	0.503326	0.334511	0.226558	0.604445	0.0170371
Zpr1	67.7935	70.8752	97.3791	93.6763	63.3147	58.5245	62.137	58.7321	2	-0.0200148	1	-0.825534	0.000430869	-0.0119746	0.998929	0.374558	0.159642	0.109741	0.718979	0.758376	0.00195048
2020-03-08	8.12637	10.7705	5.7035	8.0982	19.3658	22.8012	12.8254	11.5516	3	-1.33655	1	-0.40032	0.258092	-0.378072	0.769369	-1.02045	0.031801	-1.12091	0.00916098	-0.967161	0.0213696
1110032A03Rik	11.8032	13.5472	6.92486	5.25493	13.9238	14.4869	6.49925	5.82705	3	-0.331599	1	1.36562	0.00573482	-0.243412	0.993632	0.0485578	0.956943	-0.283103	0.676474	0.252799	0.71049
1700056E22Rik	4.9198	4.15011	4.47448	3.83342	5.22338	4.85553	4.27235	4.08728	3	-0.0879565	1	0.850889	0.0883426	-0.582486	0.743632	-0.0767594	0.932218	-0.409647	0.554358	-0.352835	0.596558
2010300C02Rik	12.7754	11.4314	3.74071	3.59021	14.3813	14.0789	7.6003	6.92678	3	0.196583	1	-0.131715	0.849171	-0.459258	0.932024	-1.70922	0.0457256	-0.358834	0.699644	-1.02992	0.184807
2510009E07Rik	4.63362	4.72055	2.47196	1.99491	3.81204	4.24913	2.80762	2.21955	3	-0.0883648	1	1.38414	0.00143946	0.575343	0.358403	-0.448259	0.371193	0.190116	0.690536	-0.194217	0.693518
2900011O08Rik	1.41129	2.5024	1.13209	1.25807	5.87734	5.51741	1.83745	1.40492	3	-2.75736	1	-0.806897	0.449776	-3.05356	0.0471646	-2.68434	0.111792	-2.74622	0.00299656	-1.28402	0.269555
4930402H24Rik	26.3892	26.3501	21.9759	17.5841	27.2587	31.4045	23.294	24.0588	3	0.157596	1	0.921103	0.00179794	-0.0340819	0.998929	0.0128432	0.980684	-0.253279	0.486097	-0.189286	0.600778
4930486L24Rik	39.0599	39.358	8.20399	10.4141	46.4766	50.1909	20.9043	22.4203	3	0.360682	1	0.820458	0.0582014	-0.379336	0.848406	-1.125	0.0423493	-0.375624	0.512109	-1.18878	0.016555
6430531B16Rik	2.32622	2.42487	2.20261	1.41119	4.72695	3.07181	1.79423	2.22887	3	-0.268547	1	-1.33029	0.120823	-0.948012	0.556481	-1.22235	0.258097	-1.6433	0.0447879	-0.72718	0.44594
9530077C05Rik	2.45899	3.35127	1.90956	2.03394	4.18408	4.33441	2.0048	2.05617	3	-0.542747	1	1.00659	0.0107605	-0.266758	0.946702	0.0221844	0.979401	-1.00756	0.0302048	0.110772	0.872331
Abca7	71.0785	66.7475	36.0516	37.0202	64.3739	68.9675	44.2539	44.9615	3	0.0880133	1	1.49381	0.00187299	0.153164	0.998929	0.27	0.701957	-0.0172419	0.981935	-0.29345	0.627709
Abcb4	2.60528	2.91306	1.32907	1.18002	2.28453	3.51961	1.52159	1.40351	3	-1.67294	1	0.987145	0.318728	-1.46582	0.698545	-1.20216	0.467539	-0.19912	0.903787	-0.582063	0.715654
Abcb8	22.0794	25.0758	22.6779	28.5087	35.7672	31.5138	22.2291	24.326	3	-0.190523	1	-0.0521168	0.782724	0.0487963	0.998929	0.00132142	0.997695	-0.424154	0.0513627	0.220444	0.337038
Abcb9	158.123	145.624	40.2376	43.1728	159.383	175.667	107.168	97.6123	3	-0.497057	1	-0.261829	0.547209	-0.450537	0.778854	-1.33219	0.0201466	-0.436728	0.45868	-1.48064	0.00464578
Abhd14a	17.6293	20.7012	18.6673	18.8005	29.5066	26.7285	16.0081	15.3363	3	0.399183	1	-0.598953	0.02945	-0.234285	0.883311	0.25806	0.531978	-0.470986	0.169654	0.437886	0.193332
Abhd14b	22.9322	35.6302	23.3336	29.2621	36.524	35.7265	21.0595	26.0157	3	-0.449705	1	1.09936	0.0761341	-0.0854315	0.998929	0.759605	0.365725	-0.401514	0.643202	0.294125	0.73514
Abhd4	19.8178	31.3292	6.86793	8.99587	23.5403	32.1048	14.7524	13.8378	3	-0.576036	1	0.294642	0.442561	-0.451847	0.726265	-0.402909	0.492751	-0.260861	0.646875	-0.858494	0.068588
Ablim2	2.15869	2.1655	1.53391	2.40352	7.91296	3.77491	1.61546	1.84316	3	-0.675062	1	1.94471	0.0344433	-0.792984	0.867835	0.349035	0.834275	-2.12938	0.0425225	0.607061	0.647146
Abtb1	110.304	107.53	59.687	66.1822	106.169	118.862	83.4237	86.9073	3	0.029748	1	1.29048	0.0331598	0.18916	0.998929	0.404321	0.670301	-0.124649	0.907238	-0.392914	0.6382
Acox3	40.8726	45.7807	32.3365	35.6566	42.325	50.4545	38.9732	39.3003	3	-0.0751802	1	0.837016	0.0373362	-0.0276339	0.998929	0.346665	0.560672	-0.260797	0.6568	-0.224835	0.6935
Acp1	68.8338	70.9779	53.7774	57.2449	81.3051	82.4822	61.4275	60.8928	3	0.185762	1	-0.432643	0.00114911	-0.151204	0.657585	-0.178871	0.274709	-0.169491	0.271974	-0.0583161	0.745512
Acrbp	21.9635	26.6375	17.6697	16.7159	25.2862	27.3825	16.6574	16.9523	3	0.0458197	1	1.34781	0.0185252	0.00424362	0.999734	0.660021	0.399059	-0.174846	0.845479	-0.0317578	0.974709
Acsbg1	137.508	124.659	79.604	75.6242	141.382	148.984	80.1269	80.2078	3	0.140701	1	1.31156	0.00614004	0.358198	0.896337	0.468709	0.453563	-0.221077	0.738012	0.0630256	0.937467
Acss2	49.3262	51.5489	36.3281	33.3257	60.4385	71.5137	26.5541	26.4768	3	-0.242329	1	1.24345	0.0143593	-0.186489	0.998929	0.893622	0.165608	-0.613168	0.330128	0.469525	0.459459
Acvrl1	2.33296	3.32873	2.28426	2.74551	34.9313	19.2984	1.29501	1.17117	3	0.109143	1	3.02792	0.00238367	-1.32476	0.341221	1.44825	0.250143	-4.28495	0.000118201	2.4389	0.0424176
Adora3	2.60422	1.67147	1.1449	1.0755	3.80264	3.85998	2.42907	1.64162	3	0.766436	1	-0.820559	0.657714	-0.394549	0.987056	-0.699028	0.719036	-1.51213	0.0976058	-4.0688	0.000675278
Agl	7.15442	8.94875	7.51687	8.32863	12.1723	11.6371	9.46768	9.96283	3	-0.0522159	1	0.884649	0.000185157	-0.247783	0.657879	-0.140937	0.648466	-1.01185	0.000168104	-0.362484	0.124942
Ago4	1.41963	2.1722	1.07135	1.11152	2.10398	2.651	1.27643	1.31592	3	2.97303	1	2.86092	0.0303672	-0.27365	0.998929	-0.942343	0.639277	-0.861563	0.496935	-1.53061	0.317372
Agpat4	44.2485	44.0547	24.3527	25.5487	46.796	47.3726	23.1603	24.3013	3	0.0988895	1	-0.325156	0.348679	-0.164822	0.998566	0.62407	0.185551	-0.301298	0.54279	0.16386	0.757748
Ahcy	112.245	118.833	61.0067	65.5764	120.493	130.564	54.689	56.8602	3	0.30959	1	-0.440735	0.00662933	-0.0271419	0.998929	-0.0286094	0.920443	-0.0030287	0.990052	0.226019	0.242473
Ahrr	1.80741	2.31085	1.08644	1.23643	2.59581	2.23538	1.68501	1.39745	3	0.761423	1	-0.92808	0.546428	-0.0890199	0.998929	-0.205442	0.946109	-0.0488053	0.977148	-4.38862	0.00182821
Aig1	3.24471	3.30807	2.58598	3.36626	3.58587	3.45322	1.66019	2.12952	3	-0.14338	1	0.89791	0.0219216	0.173046	0.998566	0.560471	0.314077	-0.0087419	0.988968	1.4916	0.00373411
Aipl1	3.34684	3.0865	1.68192	2.15001	2.8175	3.08852	3.01002	2.46698	3	1.89009	1	1.72931	0.00288496	0.315462	0.959364	-0.303752	0.706683	0.0804111	0.926053	-0.95597	0.109457
Ak1	1.95569	1.91432	1	1.0514	2.38774	2.67861	1.139	1.33603	3	0	1	-2.2027	0.00612273	0.406735	0.994893	-0.279201	0.909119	-0.213149	0.866344	-1.27365	0.494198
Akap7	4.42566	6.50245	3.66851	4.29286	5.51925	5.44486	4.11657	4.87491	3	-0.161257	1	0.917757	0.0619082	-0.0665925	0.998929	0.0186669	0.984533	-0.149146	0.85329	0.0156324	0.986092
Akr1e1	6.72275	7.85399	4.75112	4.88519	9.63004	10.5507	5.82333	5.01777	3	0.486121	1	-0.193741	0.491952	-0.0591011	0.998929	-0.116807	0.816113	-0.506391	0.148274	-0.330607	0.370876
Alcam	27.0978	25.6416	12.2047	9.48084	22.5476	29.8223	19.8784	19.0757	3	-0.290615	1	1.16604	0.000140603	-0.241921	0.828351	-0.579595	0.0811536	-0.197897	0.590687	-1.1478	0.000393835
Aldh7a1	22.5603	26.6257	7.88289	8.26903	28.9991	33.7914	15.8736	12.6587	3	-0.0927663	1	-0.155855	0.521341	-0.310121	0.649052	-0.736595	0.0229521	-0.459255	0.12538	-0.805657	0.00687118
Aldoa	1937.17	1625.77	890.729	720.281	5066.21	2922.83	1456.84	1189.69	3	-0.232487	1	0.383111	0.153313	-0.204453	0.923645	-0.971369	0.00719919	-1.23884	0.000524395	-0.760912	0.0178819
Aldoc	22.9443	24.1267	10.9152	9.77442	111.758	45.062	21.0298	16.9425	3	-0.389451	1	2.79645	0.000237725	0.0193706	0.998929	-0.862626	0.31299	-2.19909	0.00447094	-0.623009	0.447707
Alox5	1	1.36308	1	1.22452	4.38448	4.37285	1.15179	1.24464	3	-4.1575	1	-1.3686	0.621732	-6.68284	0.178567	-3.12611	0.608895	-4.62176	0.0202764	-3.83397	0.0565497
Alox5ap	11.5468	18.0117	1.65984	3.06269	12.4165	10.9697	1.13945	1.40455	3	-1.11122	1	0.304876	0.859427	0.420307	0.998929	0.89764	0.800877	0.228965	0.909431	-1.75787	0.277289
Alpk2	2.18628	2.78721	1.29058	1.15139	3.35029	4.00606	1.71645	1.53446	3	-0.770397	1	0.594827	0.374628	-1.05091	0.522134	-1.19651	0.277136	-1.40316	0.0853307	-1.79781	0.0503547
Amigo1	4.78409	3.26341	3.7184	3.22445	15.0359	16.2147	4.14283	4.69281	3	0.0413705	1	-0.8759	0.0432091	-1.51675	0.0231828	-0.144951	0.847903	-2.13674	0.000178851	-0.252319	0.673671
Amotl1	2.59553	3.35375	1.946	2.52483	4.7114	4.59144	2.68685	2.66144	3	-0.590565	1	-0.60108	0.21791	-0.652619	0.562548	-0.427913	0.554502	-1.15576	0.0391977	-0.47024	0.462789
Amt	4.27664	6.19596	2.83543	2.89343	6.42185	6.47145	3.56009	2.87552	3	-0.147109	1	1.21009	0.0127519	-0.199794	0.998929	0.223699	0.797296	-0.555086	0.382475	-0.455316	0.493534
Ankrd24	4.88043	4.32223	3.68717	5.20013	6.79318	6.18846	4.27157	3.98463	3	0.287104	1	1.06661	0.0156018	-0.483935	0.745081	0.569718	0.351047	-0.76007	0.15457	0.363324	0.530669
Ankrd55	1.08434	1.15405	1	1.03175	1.21432	1.12444	1.04293	1.08304	3	0.544717	1	5.38204	0.00103467	0	1	3.4994	0.314077	-0.496547	0.829996	-1.4223	0.632888
Ankzf1	33.8433	34.0978	33.804	31.4739	42.7502	35.2793	28.142	28.6307	3	-0.0726894	1	1.19296	0.00101962	-0.217877	0.950825	0.29711	0.533766	-0.369975	0.389979	0.282281	0.509369
Anxa5	132.414	135.139	144.225	133.074	210.743	178.112	112.586	118.083	3	-0.214184	1	0.951103	5.13333e-05	0.037891	0.998929	0.239038	0.353086	-0.725081	0.00165213	0.285767	0.202709
Anxa9	3.47529	4.4661	2.72903	2.11828	9.55449	7.57369	3.77204	3.3151	3	-0.272611	1	0.588992	0.165264	-0.807129	0.335913	0.0780267	0.924335	-1.50285	0.0046482	-0.553348	0.332354
Ap3m2	25.774	25.4392	24.6192	23.1673	26.3323	25.987	23.3566	23.1664	3	-0.153703	1	1.03544	0.0255646	0.214735	0.998566	0.589592	0.339903	-0.149771	0.838192	0.0669498	0.933789
Ap5z1	33.3909	33.3076	34.8221	32.5893	47.1462	42.4347	31.17	31.8715	3	0.0484049	1	0.858307	0.00949414	0.0162968	0.998929	0.537942	0.202836	-0.524781	0.18617	0.135974	0.777237
Apba3	44.7395	41.5606	43.2393	45.3699	62.3375	51.0931	40.2732	43.464	3	0.0174499	1	0.74419	0.000121781	0.0484671	0.998929	0.277403	0.194856	-0.54624	0.00527048	0.0156307	0.95921
Apbb1	13.5037	17.5387	8.46051	6.8305	19.6448	12.8616	12.2435	10.0607	3	0.190216	1	1.82669	0.00222981	-0.0969927	0.998929	-0.156992	0.870198	-0.13509	0.883877	-0.18858	0.826556
Appl2	76.6744	82.2387	57.6022	58.5988	80.8429	75.5143	37.0535	40.1521	3	0.345447	1	1.71832	0.000666032	-0.166905	0.998929	0.612416	0.302325	-0.172159	0.801935	0.639056	0.225503
Aprt	148.928	149.403	149.927	150.814	244.039	221.28	138.206	138.132	3	-0.0272682	1	-1.14598	8.67069e-06	-0.0969792	0.994164	0.0974441	0.76352	-0.377893	0.102615	0.24851	0.294156
Aqp9	40.2251	41.7432	39.1308	44.6675	54.5896	50.23	41.0058	44.0469	3	-1.42148	0.87688	-3.75696	0.000100878	0.352184	0.937355	-0.442826	0.559169	-0.191107	0.808878	0.227219	0.76016
Arap3	9.33292	8.22117	1.16187	1.3036	20.8261	19.5408	2.94985	2.52168	3	1.12117	1	0.933587	0.508696	-0.931007	0.833296	-2.7173	0.114585	-1.44136	0.221531	-3.45745	0.0104361
Arfgef3	1.39132	1.70943	1.05027	1.1506	2.35239	2.27446	1.08853	1.11986	3	-0.234882	1	0.5555	0.494079	0.0232232	0.998929	-0.913495	0.547764	-1.23559	0.201395	-0.682637	0.608154
Arhgap18	65.694	77.7022	34.1529	37.7985	67.5802	76.975	52.0973	56.7777	3	0.0289578	1	0.236004	0.401174	-0.437217	0.474203	-0.764725	0.0361108	-0.207159	0.609578	-0.558941	0.0925502
Arhgap23	1.69865	1.6522	1.08975	1.07014	2.9174	3.79459	1.47419	1.38977	3	1.16053	1	-0.601621	0.35591	-1.54261	0.157781	-1.58978	0.137094	-2.02825	0.00532127	-2.04702	0.0150389
Arhgef25	4.78023	5.90982	1.72843	1.94879	10.9904	10.1717	2.28286	3.72924	3	0.0788143	1	0.223996	0.596427	-0.698119	0.438573	-0.532185	0.440091	-1.21734	0.0181194	-1.05586	0.0594426
Arhgef40	3.35052	3.80908	1.92264	1.98325	3.43345	3.31198	1.62041	1.94279	3	0.583423	1	0.00392842	0.993886	0.552912	0.781296	0.494014	0.535154	0.300174	0.699442	0.701643	0.315546
Arhgef5	3.72539	6.51532	1.73967	2.58968	5.01881	7.15429	2.91491	2.47386	3	0.270689	1	-0.429085	0.560043	-0.658115	0.845439	-0.596604	0.58855	-0.353144	0.732117	-0.432721	0.674187
Arhgef9	1.73213	1.97251	1.64126	1.42598	3.09724	2.89852	2.45686	1.85185	3	0.261453	1	2.44043	0.000392935	-1.20442	0.335913	0.220049	0.845039	-1.70555	0.0284015	-0.855565	0.283344
Arl4a	16.8179	15.0942	12.0331	13.1894	15.8221	15.7887	13.3714	13.3285	3	0.155795	1	-0.536726	0.0221888	-0.00151762	0.999734	-0.144878	0.698099	-0.0692535	0.855735	0.182194	0.557898
Arl6	5.12507	6.71564	3.39833	5.06997	8.73529	7.7857	5.48927	6.11149	3	-0.230581	1	-0.172418	0.693558	-0.131278	0.998929	-0.561278	0.360965	-0.369113	0.545173	-0.420469	0.462914
Armc3	3.41352	4.09146	2.23818	2.72289	3.42138	3.65142	2.436	2.29608	3	-0.210306	1	1.29055	0.0877787	0.234004	0.998929	0.312637	0.798429	0.0997124	0.933881	0.183965	0.873495
Arrdc4	3.47568	5.84014	2.27661	2.6278	6.10372	8.27094	3.52043	3.74629	3	-0.590037	1	0.622171	0.520977	-0.428631	0.998566	-0.43049	0.795207	-0.878393	0.481444	-0.68366	0.596302
Arsa	17.9428	20.7729	16.1481	19.4822	20.75	20.8502	17.9624	19.9444	3	0.0210552	1	1.44938	5.38634e-05	0.112074	0.998929	0.142659	0.76352	-0.207328	0.607623	-0.113148	0.789142
Asns	23.2655	23.6651	16.2739	21.7888	118.958	79.5788	30.9218	28.2694	3	-0.0947833	1	-1.62976	0.00780255	-0.737632	0.648786	-1.01192	0.203599	-1.57605	0.0260753	-0.576634	0.462296
Asph	5.70683	5.63747	2.41932	2.51503	7.53732	10.8248	2.90214	2.27345	3	-0.753172	1	-0.244866	0.624683	0.205273	0.998569	-0.285063	0.748115	-0.820915	0.17878	-0.79567	0.202557
Atf3	1.95591	3.47339	1.17269	1.17994	2.63965	2.64541	1.2433	1.52937	3	2.27142	1	-2.15769	0.0399173	0.00869666	0.999588	-0.373574	0.879642	0.507475	0.759813	3.50255	0.0277345
Atg9a	38.0715	36.4877	27.4012	27.6787	48.267	49.8982	31.1238	32.048	3	-0.0191919	1	0.953274	0.0017892	-0.251487	0.850629	0.123166	0.799051	-0.603823	0.0725291	-0.199447	0.602761
Atp6v1g2	16.4664	15.5927	7.31944	8.49956	14.7455	17.1686	9.98594	13.1974	3	0.196387	1	1.49149	0.00750206	0.213983	0.998929	0.267336	0.761273	-0.109233	0.905112	-0.493122	0.461901
Atp8b4	276.744	292.499	149.884	141.407	256.292	302.851	190.684	196.061	3	-0.134076	1	0.459697	0.0111808	-0.23871	0.594463	-0.645362	0.00571745	-0.213099	0.361312	-0.352674	0.0919707
Avil	3.40057	2.39797	1.20112	1.43224	23.332	22.0456	1.47817	1.56516	3	1.29022	1	2.59662	0.0599017	-2.89812	0.0629363	0.673534	0.787574	-3.76115	0.00104075	-1.22259	0.364432
Avpi1	16.768	18.3331	10.1785	13.4499	30.6064	22.4332	7.13138	7.36045	3	-0.208809	1	0.411224	0.087195	-0.127629	0.993606	0.173589	0.673711	-0.997994	0.00142889	0.841519	0.00666839
B3gnt3	4.84957	6.87671	3.51876	4.1798	5.32174	5.63416	2.63786	3.43235	3	-0.675993	0.894682	0.689072	0.0262993	-0.118958	0.998929	0.0886718	0.871644	-0.0688241	0.898343	0.495431	0.188209
B4galnt4	46.3415	40.2812	8.23064	8.80916	39.1415	39.9592	10.8689	12.3394	3	0.456885	1	-0.837858	0.190033	-0.259085	0.974904	-0.480229	0.480464	-0.0463311	0.953338	-0.791743	0.141269
Bace2	1.96394	2.12858	1	1.11166	3.26108	4.20905	1.11323	1.1095	3	0	1	-0.615443	0.593146	-2.26806	0.534024	-2.34575	0.264842	-1.42748	0.258708	-1.28114	0.593272
Bag3	5.07649	6.67278	3.01329	4.66271	11.1326	11.8159	7.69609	6.59846	3	-0.448351	1	-0.928309	0.0296166	-1.33865	0.0446281	-1.02537	0.0641561	-1.12687	0.0252297	-0.899891	0.073183
Bahcc1	1.36454	1.44388	1.01211	1.03786	1.89441	2.29825	1.17917	1.11138	3	-0.132572	1	-0.722353	0.314664	-1.86575	0.104417	-1.51057	0.234733	-1.87151	0.013868	-2.6008	0.00933112
Basp1	10.4175	13.6234	5.80358	9.04443	116.03	85.9242	16.5498	16.8942	3	0.901447	1	-0.43144	0.47953	-2.05492	0.0331012	-0.398151	0.700751	-3.47759	0.000103582	-1.20113	0.112236
Bbs2	7.32886	9.80714	5.04436	6.54343	10.4526	10.5917	5.40509	7.42157	3	0.0160679	1	0.363767	0.387173	-0.204862	0.998566	0.415897	0.50204	-0.484363	0.389833	0.0912328	0.901464
Bcar1	1.19114	1.31032	1.03069	1.02399	1.87428	1.28201	1.03243	1.09409	3	0.631438	1	1.10563	0.185853	-0.900117	0.742235	-2.09258	0.197678	-3.32448	0.00384661	-1.38312	0.4806
Bckdha	41.2723	47.2948	34.5042	35.1639	41.1271	45.7588	32.1548	34.7143	3	-0.186238	1	1.21625	0.00323604	-0.0560445	0.998929	0.644154	0.208755	-0.0613692	0.928605	0.194405	0.729899
Bcl2a1d	3.64412	3.35277	2.17578	1.61259	5.34157	6.8017	3.89899	3.80341	3	-0.694017	1	-0.789645	0.0925955	-1.10321	0.260373	-1.87254	0.00700549	-1.11921	0.0832261	-2.65384	0.000278554
Bcl6	7.94302	10.4571	3.6304	3.1443	10.7367	13.6397	6.19956	6.95498	3	-0.139809	1	3.32107	0.00103467	-0.566109	0.963374	-0.126168	0.93719	-0.519662	0.66276	-1.25455	0.214579
Bco1	1.47635	2.26551	1.04172	1.35868	3.46498	2.23525	1.66131	1.81005	3	0.190228	1	-0.951588	0.188748	-1.92957	0.147698	-0.622792	0.617441	-1.54574	0.0596889	-1.14414	0.222166
Blcap	18.201	18.3984	17.748	17.5152	34.0255	32.8684	20.1797	18.3826	3	-0.0440619	1	-1.1967	3.14099e-05	-0.710171	0.0355129	0.053265	0.894653	-1.0165	0.00035311	-0.349806	0.184563
Bloc1s2	58.3767	64.048	48.2872	51.7293	71.2088	64.6133	48.2197	50.6977	3	0.0318481	1	-0.747122	3.14099e-05	0.0856713	0.969569	0.163751	0.413617	-0.0415488	0.859929	0.082074	0.683591
Bmf	25.8261	28.5232	8.27975	6.59361	18.1028	29.0413	10.7609	8.06369	3	0.675595	1	2.48839	0.00577458	-0.391896	0.998566	0.190594	0.901815	0.15651	0.914476	-0.25505	0.84889
Bmpr1a	4.51436	6.75163	2.3107	3.90227	3.76557	4.6054	2.80818	2.89738	3	-0.153891	1	-0.752335	0.0844429	-0.771313	0.348155	-0.645027	0.282697	0.394473	0.507958	0.43048	0.462381
Bnip3l	174.767	195.767	151.282	145.995	201.529	159.724	127.011	127.367	3	0.0894836	1	1.71935	4.15498e-05	0.101281	0.998929	0.0457743	0.940795	-0.577434	0.146183	0.233191	0.598062
Bphl	12.0606	16.3044	9.62214	11.751	14.7978	16.3299	11.0322	12.2853	3	0.0425179	1	1.08896	0.00175568	0.258946	0.899973	-0.0695976	0.906319	-0.233921	0.614928	-0.0592047	0.917626
Brdt	3.79525	4.76458	2.06093	2.53071	6.25201	5.58235	1.77612	1.66714	3	0.130966	1	0.770472	0.178471	-0.655423	0.798576	0.320247	0.766421	-0.837078	0.272305	0.624938	0.459933
C1qtnf6	22.8302	26.3019	6.00511	7.54858	42.4125	38.6625	13.8952	15.079	3	-0.0853112	1	-0.375014	0.172627	-0.711141	0.121839	-0.965362	0.00977198	-0.951261	0.00531025	-1.03906	0.00278885
C5ar2	1.07733	1.09415	1.04967	1.07763	1.57639	1.63381	1.23617	1.12688	3	-1.51086	1	-1.27688	0.259705	0.0708589	0.998929	-0.099174	0.966513	-2.71456	0.0267629	-1.06795	0.504369
Cables1	73.8605	85.6415	8.99307	9.2851	73.521	100.782	28.6795	27.5664	3	0.340792	1	0.341354	0.56024	-0.525885	0.850318	-1.66554	0.0334199	-0.349763	0.68322	-2.11702	0.00350096
Cacnb4	1.29062	1.47183	1.20222	1.30393	1.8698	1.98461	1.46025	1.49276	3	-0.587162	1	-0.224648	0.73624	-0.70773	0.729477	-0.776429	0.418335	-1.62839	0.0267629	-0.913929	0.236843
Calcoco1	51.4179	68.144	37.057	38.9629	48.5364	68.2306	32.049	35.6772	3	0.106321	1	2.58021	0.00112017	0.250476	0.998929	0.947907	0.306552	-0.0852819	0.94386	0.153147	0.893369
Camk2n1	8.60335	7.30033	3.32136	2.54651	21.5558	19.2985	8.15773	8.21339	3	0.292808	1	-0.972284	0.172542	-2.63211	0.0160979	-1.89214	0.0333486	-1.70963	0.0286286	-1.69814	0.0294346
Capg	205.941	204.561	70.0452	80.4847	444.901	395.037	86.9989	92.2082	3	-0.0252233	1	0.0446234	0.921961	-0.381939	0.847734	-0.321991	0.620994	-1.0066	0.0464348	-0.902666	0.0706943
Capn2	120.884	121.595	72.119	69.2761	208.008	207.759	118.32	120.639	3	-0.127809	1	-0.931123	0.000427272	-0.593146	0.104417	-0.695833	0.0187033	-0.864357	0.00213749	-0.656305	0.0136301
Capn5	4.36324	6.13525	2.08012	1.60295	16.1395	15.4401	2.52179	2.3665	3	0.682439	1	1.77387	0.00120652	-0.241964	0.986798	-0.583797	0.436782	-1.67841	0.00318456	-0.901703	0.156503
Car2	22.3481	27.7819	4.1164	3.67906	22.6173	36.3944	2.72884	2.91068	3	0.866523	1	0.198831	0.882391	-1.08143	0.771629	-0.213084	0.908803	-0.402492	0.766972	-1.61342	0.163318
Car5b	3.31625	3.82035	1.51302	1.42098	4.32859	5.05898	1.5692	1.76012	3	0.196292	1	0.870039	0.0236661	-0.297858	0.911101	-0.0450546	0.955743	-0.546761	0.24237	-0.503664	0.338706
Cars	46.8669	38.3606	30.562	34.6476	114.476	83.1043	56.747	56.2258	3	0.12436	1	-0.917986	0.00308039	-0.284958	0.81017	-0.516072	0.183459	-1.02287	0.00430726	-0.63667	0.0665314
Casc1	3.60454	3.61425	2.2547	2.5636	4.47025	3.45797	2.82747	2.73257	3	0.38196	1	0.188386	0.588598	-0.0463661	0.998929	0.0359626	0.960332	-0.252743	0.619298	-0.18729	0.719015
Cbln3	2.6428	3.78012	2.18038	2.78208	4.56609	3.82091	2.19059	2.42547	3	0.134252	1	1.09164	0.00288496	-0.279387	0.897091	0.350202	0.474169	-0.6855	0.0870503	0.247762	0.590657
Ccdc163	26.7363	28.7311	14.0868	17.3794	27.8865	26.2138	19.0915	21.612	3	0.394854	1	0.616638	0.0522819	-0.375374	0.72326	-0.20741	0.694435	-0.0362502	0.951085	-0.336622	0.422303
Ccdc173	4.39004	4.51631	2.14922	2.13448	4.82871	5.01369	3.42871	2.91599	3	0.521042	1	1.28292	0.0311041	0.206541	0.998929	-0.0679553	0.955743	-0.256882	0.786773	-0.462457	0.583963
Ccdc184	1.1474	1.28718	1.05681	1.0222	2.07878	2.94283	1.6603	1.29024	3	-3.24325	1	-5.20598	0.000131147	-2.6175	0.188228	-5.02224	0.0113629	-2.46764	0.0768762	-1.9445	0.219049
Ccdc40	7.48202	10.3022	3.45348	4.79128	8.29463	9.31121	3.82823	4.7606	3	0.470898	1	-0.429912	0.223861	-0.370434	0.793434	-0.464181	0.377673	0.143403	0.803948	0.225536	0.677847
Ccdc90b	6.29093	7.18812	3.95127	4.72179	9.13777	8.05302	3.33891	5.18089	3	-0.20757	1	0.593332	0.0348325	-0.0590706	0.998929	0.204045	0.66025	-0.233807	0.567957	0.207219	0.615195
Ccng1	166.728	181.898	133.127	135.28	195.54	256.576	146.082	157.394	3	-0.0078628	1	-1.55801	1.21002e-06	-0.106366	0.994893	-0.0405777	0.916409	-0.229969	0.421173	-0.191701	0.493708
Ccni	693.127	716.196	428.264	394.392	619.832	732.71	571.36	543.652	3	-0.0464646	1	1.56854	4.26355e-05	0.0867293	0.998929	-0.126726	0.805928	-0.0996475	0.837437	-0.443384	0.217666
Ccr1	3.01366	4.54583	1.08954	1.04665	3.20424	4.7175	1.37847	1.48799	3	-1.93449	1	-1.38946	0.471605	-1.03232	0.905499	-1.2955	0.551585	-0.177623	0.922123	-3.48227	0.0550066
Cd274	22.6867	22.5678	15.8712	15.5778	20.556	27.646	17.3802	18.5578	3	-0.431613	1	-0.601539	0.0417913	0.112029	0.998929	0.00976417	0.986533	0.0873934	0.859781	-0.0315572	0.9538
Cd3d	1128.19	1035.58	895.659	905.192	1084.27	1090.53	982.765	1019.38	3	-0.0307311	1	0.969995	0.00173446	0.0976306	0.998929	0.301044	0.457162	-0.0613023	0.903787	-0.113853	0.791737
Cd63	1.57669	1.78997	1.1389	1	8.98666	13.7627	2.46778	1.85163	3	-3.63346	1	-2.20669	0.0626499	-4.03188	0.0867465	-2.62078	0.191791	-4.07954	0.00718208	-6.07149	0.00284223
Cd68	11.7165	15.2862	6.25152	4.6172	30.5798	51.9774	6.36106	5.36573	3	0.238164	1	0.966956	0.0722419	-0.322525	0.974765	0.156744	0.875166	-1.59451	0.013888	-0.0946036	0.926352
Cd93	14.4072	17.229	3.31753	3.88008	15.1355	20.2768	11.5851	10.1361	3	-0.166179	1	0.124046	0.822699	-0.843182	0.396778	-2.16527	0.0021773	-0.550677	0.395478	-1.79341	0.00315223
Cdc42bpa	1.63633	1.71284	1.39238	1.17249	3.71658	2.30187	1.90697	1.35083	3	0.454184	1	-1.27125	0.0427119	-0.782097	0.648505	-1.24476	0.169739	-1.40091	0.0711686	-0.632102	0.520477
Cdk14	5.20432	2.93182	2.41393	1.29865	3.58023	4.51117	2.21141	2.79626	3	-0.573758	1	-1.59024	0.298378	-0.328352	0.998929	-2.25687	0.253346	-0.345099	0.818153	-0.655772	0.646332
Cdkn1a	38.2485	36.5712	3.88062	4.47068	108.696	85.5485	15.9024	19.3971	3	0.251451	1	-2.91357	0.000155095	-0.893928	0.514911	-1.73748	0.039132	-1.4386	0.0480507	-1.80322	0.0194955
Cdkn2b	3.5256	3.53709	1.60833	1.47542	8.05969	8.94938	2.15706	2.05675	3	2.98951	1	-3.47479	0.004034	-1.02696	0.484661	-1.64595	0.141819	-2.50708	0.00230775	-1.95555	0.0316856
Cdv3	105.41	120.052	96.7609	93.9509	110.847	128.313	96.4534	93.9438	3	0.0191265	1	-0.941685	0.00287808	-0.23408	0.9022	-0.231942	0.605608	-0.167247	0.705566	0.00162462	0.99808
Ceacam1	1.04613	1.28082	1.04444	1.13892	2.59408	3.58605	1.2348	1.18164	3	-0.342866	1	-0.79868	0.260938	-3.3199	0.0246866	-2.11073	0.0988775	-4.09644	0.000333657	-1.24371	0.360864
Celf5	4.14319	3.73376	1.86525	2.16799	5.14925	5.6174	2.66234	2.08509	3	1.17155	1	0.437069	0.506433	-0.357307	0.986798	-0.70251	0.453307	-0.646834	0.435364	-0.399679	0.666359
Cep290	4.22272	6.16003	2.8581	3.98069	4.81741	5.86712	3.63511	3.47329	3	0.00807231	1	-0.476756	0.0551764	-0.610363	0.15341	-0.152981	0.716634	-0.17745	0.632354	0.0285061	0.952191
Cetn4	2.94843	2.77936	1.99729	1.91694	4.03263	5.85108	1.80586	2.8583	3	0.27385	1	0.674294	0.118621	-0.290712	0.960069	-0.718183	0.280825	-0.962431	0.0840797	-0.288248	0.682809
Cfp	10.4787	11.0727	7.55877	8.52645	29.3787	23.0369	10.6501	10.1623	3	0.13943	1	0.588955	0.117688	-1.14111	0.0582812	0.202522	0.750239	-1.6818	0.000506859	-0.392994	0.413243
Chchd5	29.7449	28.1995	11.177	12.4087	35.3224	30.551	14.839	14.6384	3	0.0863922	1	0.51916	0.0779652	0.160246	0.989636	-0.089899	0.869535	-0.287824	0.488593	-0.291512	0.468038
Chchd6	7.25824	7.07807	5.45044	8.34885	12.1322	9.5739	9.49517	9.14174	3	-0.273643	1	0.00677116	0.987941	-0.119093	0.998929	-0.295127	0.635346	-0.272911	0.63987	-0.152342	0.808774
Chit1	1.56979	1.25229	1.04991	1	1.68447	1.4076	1.15821	1	3	0	1	2.40035	0.0106055	-1.3153	0.897091	-1.68077	0.608522	-0.63228	0.690536	-2.07752	0.433842
Chrm4	1.60948	2.41003	1.29361	2.00961	2.61072	2.97829	1.55844	1.96006	3	0.203314	1	-0.431738	0.363909	-0.230857	0.998566	-0.454015	0.57531	-0.641565	0.358127	0.0892752	0.93326
Chrna2	1.79975	1.8959	1.09246	1.26496	1.78039	1.69224	1.45596	1.37793	3	1.27987	0.995477	0.687509	0.270878	0.727973	0.799	-0.740466	0.518088	0.15622	0.892893	-0.285883	0.78977
Chrnb1	9.26667	10.954	4.71685	5.70296	12.5771	11.1187	3.2443	6.06404	3	0.508456	1	1.65565	0.0262498	0.369609	0.997107	0.404927	0.730237	-0.281302	0.798525	0.216966	0.847932
Chst12	78.4775	75.326	25.6822	23.2768	60.1077	84.287	23.8499	22.7617	3	0.0357778	1	0.698434	0.0459046	-0.0784885	0.998929	0.0834093	0.897089	-0.059762	0.922816	-0.0581201	0.928272
Cisd3	57.3317	47.6595	42.5135	39.2939	131.134	107.126	60.1478	69.1505	3	-0.327159	1	-0.611659	0.00254801	-0.618821	0.0354077	-0.387517	0.120462	-1.15493	2.72238e-05	-0.611387	0.00691798
Cldn10	1.18339	1.44662	1	1	1.31069	1.36077	1.12447	1.06018	3	-0.166099	1	3.64169	0.00069552	0.0172914	0.998929	1.81967	0.428612	-0.126562	0.953518	-3.17412	0.292166
Clec12a	4.12868	3.47926	1.04785	1.29915	4.8364	5.24971	1.70783	1.83117	3	-1.00537	1	2.94163	0.0414076	-0.106813	0.998929	-1.10084	0.312451	-0.570886	0.579673	-2.70786	0.0066086
Clnk	2.80691	3.1373	1.39792	1.31098	11.0754	8.82006	3.68053	3.03306	3	0.21199	1	-3.43737	0.0102355	-1.76852	0.0827887	-2.93453	0.00938598	-2.11023	0.0065656	-3.13477	0.000789909
Cmya5	2.28129	2.64131	1.32824	1.5744	2.18192	2.66823	1.85958	2.08644	3	-0.162686	1	0.246924	0.739371	-0.07791	0.998929	-0.961965	0.34693	-0.0206203	0.984974	-1.37596	0.0996261
Cnga1	9.18645	9.87272	4.51032	4.69169	12.6131	10.4237	3.74762	3.03706	3	0.455923	1	0.511076	0.469362	-0.142201	0.998929	-0.0737432	0.956522	-0.438081	0.642553	0.431059	0.653516
Cnppd1	133.868	129.433	104.167	100.962	129.319	150.81	98.6578	101.364	3	0.0247401	1	0.519998	0.0649819	0.0510675	0.998929	0.238874	0.57778	-0.130722	0.766713	0.0402719	0.938677
Cntn1	1.95719	1.99284	1.06831	1.18686	3.54046	4.87058	1.61357	1.55844	3	0	1	4.43352	0.138572	-1.12232	0.779351	-0.800718	0.765114	-1.53749	0.205905	-1.83732	0.190174
Col18a1	1.15634	1.85665	1.25105	1.15696	2.69508	2.58903	1.13264	1.17957	3	-0.996327	1	0.292051	0.763977	-1.12777	0.712603	0.286164	0.851676	-1.75703	0.0373942	1.0791	0.317891
Commd9	31.169	29.9427	23.9012	26.5844	36.4667	35.9198	31.7144	27.7016	3	0.0311275	1	-0.715522	8.4758e-05	-0.117999	0.904413	0.0455534	0.863633	-0.142002	0.490742	-0.0686913	0.759226
Coro1b	639.423	670.043	433.105	443.604	647.937	731.524	520.847	520.597	3	-0.0214991	1	1.09627	0.000474088	0.210048	0.911086	0.198571	0.635137	-0.120331	0.774918	-0.205955	0.576417
Cox6b2	5.07728	7.31864	2.07136	3.09321	4.956	6.46875	2.32077	2.09476	3	0.162772	1	1.18224	0.0223007	-0.248809	0.998566	0.240784	0.816544	0.18247	0.838078	0.511484	0.550817
Cpne8	6.69832	7.74925	5.09266	6.10975	10.2674	8.54111	6.53763	8.95609	3	-0.0715262	1	1.37905	0.00596097	-0.178616	0.998929	0.261841	0.73697	-0.492988	0.436847	-0.367569	0.558049
Creb3l2	3.79302	5.34097	2.79399	3.05175	4.5545	5.08733	3.61233	2.94495	3	0.341562	1	0.662548	0.0295822	0.136141	0.998566	0.0325107	0.956112	-0.373544	0.339783	-0.15434	0.730241
Crem	68.0623	77.888	17.0067	17.6793	48.778	58.1942	29.6025	30.1887	3	0.454505	1	-0.690672	0.0765695	-0.490233	0.6835	-0.673442	0.218496	0.0533948	0.939852	-0.786003	0.102873
Cryz	8.7058	11.7866	6.26131	6.80219	13.7665	12.1006	6.18888	6.61517	3	0.319085	1	0.526778	0.0192554	-0.129657	0.979456	-0.219378	0.51539	-0.402301	0.149362	0.335147	0.240807
Csf1	37.6731	39.045	2.23305	2.59501	35.0917	56.1276	22.2514	25.548	3	-1.11947	1	-2.2001	0.0212351	-0.99933	0.760846	-2.8918	0.0267896	-0.219151	0.883846	-3.57088	0.00260462
Csf2ra	7.74016	7.58877	6.07624	7.11157	12.8205	9.54382	6.07402	7.26192	3	0.00379179	1	0.733443	0.0436348	-0.517447	0.57539	0.271915	0.633015	-0.478925	0.316739	0.078772	0.901874
Csrp2	21.5166	14.965	9.71717	6.37331	17.1912	21.8069	8.39495	9.65664	3	0.852433	1	0.121113	0.766495	-0.0792146	0.998929	-0.680943	0.213165	-0.333938	0.545512	-0.132955	0.837949
Ctla2a	612.727	555.799	132.697	148.415	579.411	627.994	248.85	287.174	3	-0.220648	1	0.797588	0.0426021	-0.326968	0.890493	-0.60035	0.25839	-0.138944	0.825248	-0.73537	0.115632
Ctla2b	139.214	129.043	17.2495	24.8745	143.631	160.836	49.7642	56.6247	3	0.0164857	1	0.49236	0.323703	-0.518652	0.776466	-1.24947	0.0588842	-0.32547	0.649978	-1.27478	0.0308032
Ctns	18.5817	20.5815	12.3893	12.7474	20.0909	24.5497	13.7068	14.8239	3	-0.0826858	1	1.07168	0.000943079	-0.266234	0.842081	0.00502886	0.993177	-0.323044	0.392945	-0.228511	0.553247
Ctsg	1.11339	1.27614	1	1	8.26118	6.79963	1	1	3	0	1	-2.83264	0.401566	-4.76069	0.73321	3.52231	0.629809	-5.45659	0.0487968	-7.77355	0.0422678
Cxadr	2.67124	3.15466	2.1366	2.77654	4.29755	3.51409	2.50128	2.3066	3	0.994404	0.885734	0.195697	0.66688	0.639275	0.510699	0.0905648	0.912406	-0.337965	0.571526	0.14827	0.82796
Cyp3a13	1.74226	2.62684	1.77235	2.11779	2.90127	3.5407	1.60454	1.87691	3	0	1	-0.716006	0.554196	0.0967404	0.998929	-0.52049	0.58487	-1.08067	0.150338	0.556704	0.498149
Cysltr1	2.38702	4.68798	1.08182	1.08526	2.64003	3.03249	1.11527	1.27868	3	0.251179	1	-2.41095	0.00295045	-1.63993	0.12282	-0.825946	0.510112	-0.454772	0.614264	-0.827192	0.469813
D430042O09Rik	16.1926	17.5035	12.0315	11.7891	15.2721	16.3792	12.5215	12.9048	3	0.0758367	1	1.35743	0.000577932	0.399189	0.706766	0.327791	0.504428	-0.0210934	0.972313	-0.17444	0.722985
Dars2	18.3524	19.2477	12.319	12.6279	16.486	16.1488	14.8202	15.9584	3	0.242937	1	0.484045	0.00336281	-0.0423951	0.998929	-0.211179	0.330722	0.122405	0.589808	-0.118861	0.582528
Dbn1	2.03305	2.60729	1	1.21607	4.38349	4.16123	1.81801	1.84754	3	1.34623	1	-0.525169	0.463367	-2.00432	0.0961798	-1.7359	0.130476	-1.50615	0.0589446	-2.59849	0.00869662
Dclk1	1.2245	1.42523	1.02403	1.1127	1.53246	1.46618	1.25396	1.24559	3	-2.46824	1	-1.04471	0.087195	-0.398289	0.998566	-1.30764	0.417807	-0.989385	0.381027	-1.46731	0.301169
Ddit4	151.075	169.914	116.394	90.8058	290.484	275.765	143.198	143.138	3	-0.889133	1	0.618329	0.183254	-0.848586	0.362175	-0.293484	0.70532	-1.54835	0.00800374	-0.660072	0.260464
Degs2	349.111	326.636	231.761	233.587	363.041	350.303	211.128	228.996	3	0.13933	1	1.0149	0.0171978	-0.00894648	0.998929	0.323604	0.61199	-0.162703	0.806399	0.0472175	0.950189
Deptor	2.41261	3.2422	1.17013	1.51283	2.46149	2.88567	1.43658	1.59603	3	0.271276	1	0.116793	0.853131	0.0355398	0.998929	0.318481	0.771172	0.0023829	0.998203	-0.775258	0.339979
Dgat1	372.671	362.329	38.6191	37.1539	170.372	248.039	53.1065	55.5443	3	0.166342	1	1.03801	0.0736999	0.209005	0.998929	-0.190822	0.855881	0.688088	0.374736	-0.44245	0.587348
Dgcr6	17.6743	24.4268	8.00276	11.4948	20.3824	20.3446	13.9712	12.5333	3	-0.114953	1	0.304168	0.189501	-0.145574	0.969569	0.187232	0.61429	0.0453895	0.915037	-0.296935	0.335347
Dgkh	8.84592	8.75355	2.98764	3.92327	9.48691	11.8809	6.92053	6.82129	3	0.292912	1	-0.769088	0.0661428	-0.591882	0.566124	-1.20287	0.0323262	-0.726472	0.164698	-1.45797	0.00443606
Dhdh	4.09757	4.27975	2.0705	2.34364	7.29709	5.90133	2.95384	3.45293	3	-0.0454274	1	0.452824	0.281982	-0.864434	0.27084	-1.30504	0.0278079	-1.03516	0.0450519	-0.904114	0.0966952
Dixdc1	2.58344	2.97396	1.18162	1.25549	16.2902	9.30651	1.42221	1.48252	3	-0.35434	1	0.514651	0.552537	-2.94364	0.012082	-0.812508	0.507994	-3.18509	0.000435724	-0.373151	0.774067
Dkkl1	59.0607	64.0441	7.53591	13.1688	65.999	60.0711	23.8519	23.786	3	-0.0435248	1	1.01155	0.101339	-0.162376	0.998929	-0.729233	0.413617	-0.0580496	0.957192	-0.685077	0.389683
Dmpk	1.48847	1.96651	1	1.3678	4.04109	3.04194	1.18649	1.60113	3	2.15778	1	-1.94741	0.0240532	-2.54404	0.104292	-1.01945	0.54485	-2.66634	0.0144531	-0.285029	0.878778
Dmwd	3.37169	4.58094	1.1828	1.35716	30.1215	21.9952	6.45692	5.66992	3	1.33786	1	-1.62873	0.0129912	-2.20881	0.0331012	-2.14592	0.0339067	-3.21426	0.000366327	-3.38587	0.00103855
Dnaaf3	1.71032	1.91297	1	1.56456	5.3722	4.57101	1.44193	1.69932	3	-0.960277	1	0.201313	0.795566	-0.814568	0.781296	-1.03072	0.379307	-2.3906	0.0108761	-1.32382	0.195466
Dnajb4	10.6034	13.289	8.19645	7.12629	14.5124	16.0872	9.82647	10.5422	3	0.564453	1	0.119567	0.728447	-0.705164	0.232722	-0.122037	0.83312	-0.700454	0.0753194	-0.147518	0.763702
Dnal1	2.61259	4.25388	1.88782	2.21422	4.88708	5.07867	2.40721	2.54225	3	-0.171348	1	0.18009	0.683555	-0.495719	0.746343	0.0512127	0.95569	-0.697547	0.202562	-0.171735	0.811408
Dock6	4.40535	4.56869	1.86058	2.26104	4.26279	4.18478	2.50612	2.2641	3	-0.334617	1	2.26049	4.26355e-05	0.384043	0.845439	-0.215625	0.769184	0.0676983	0.928009	0.32141	0.594091
Dpep2	3.23367	4.39974	1.08967	1.14016	6.81797	6.53837	1.28426	1.50395	3	-0.95771	1	-0.189571	0.882481	-0.631155	0.998566	1.04882	0.735759	-1.09111	0.411967	-1.28482	0.506711
Dsc2	1.25172	1.3065	1	1.01723	3.09342	4.53382	1.23297	1.27035	3	-1.93686	1	2.65082	0.408407	-6.10971	0.128003	-1.86135	0.719258	-3.66977	0.00827419	-4.68416	0.0342153
Dscam	1.62001	1.99979	1.06458	1.0757	2.78844	5.02165	1.30708	1.44543	3	-1.27682	1	-0.274324	0.914681	-3.62075	0.364594	-4.52003	0.0457413	-1.89711	0.179421	-2.63852	0.113765
Dtx3	131.931	130.774	82.5548	88.872	158.467	144.503	99.1255	108.239	3	0.204124	1	1.11011	0.0292966	0.0991556	0.998929	0.445868	0.552855	-0.275695	0.716809	-0.161195	0.840521
Dusp14	2.61126	4.41204	1.53996	1.89673	7.40868	6.71919	2.7117	3.20703	3	-0.196957	1	-0.117842	0.833398	-0.984386	0.342897	-0.807161	0.309862	-1.47669	0.0243508	-1.08928	0.131583
Dusp3	6.18115	7.43087	2.28823	2.68634	8.98458	10.3704	3.65442	3.07327	3	-0.449696	1	-2.04295	8.55623e-05	-1.11384	0.0753849	-1.01998	0.0698055	-0.833144	0.0753156	-0.443061	0.404223
Dusp5	28.8944	30.9897	17.1389	14.4946	28.0548	41.3526	16.1026	14.3119	3	1.50391	0.600153	-1.21404	0.0230705	-0.165596	0.998929	-0.304993	0.727611	-0.438635	0.557425	0.623328	0.353025
Dyrk3	6.9167	6.64065	2.67923	2.55409	8.59919	8.66935	2.44755	3.39324	3	-0.979253	1	-1.25393	0.00912904	0.156268	0.998929	-0.762458	0.265227	0.329977	0.623856	0.300653	0.675878
Ebi3	25.1086	30.7259	2.31893	2.83247	30.3755	30.0993	4.94879	5.34272	3	-1.10287	1	-0.270972	0.721253	-0.196736	0.998929	-0.790826	0.482563	-0.0823325	0.948942	-0.614391	0.571367
Eef1d	232.048	222.42	224.798	226.194	277.368	249.205	207.145	224.677	3	-0.0455264	1	-0.697969	3.16964e-05	-0.157021	0.692074	0.111883	0.568024	-0.100493	0.59439	0.112616	0.516504
Eef1g	1550.1	1561.89	1387.08	1379.47	1709.38	1735.03	1113.38	1103.01	3	-0.0913385	1	-0.328714	0.0103066	-0.105013	0.886831	0.158276	0.365057	-0.0867835	0.634927	0.429028	0.00388179
Efemp2	3.04318	4.92818	2.65772	2.94329	7.0118	5.54821	2.64219	2.90566	3	0.398564	1	0.74706	0.0806687	-0.43347	0.823172	-0.363202	0.60077	-0.903641	0.0931083	0.0961432	0.906954
Egln3	13.7591	15.5725	10.3389	8.52191	40.0749	9.6909	10.6668	7.42683	3	0.454707	1	0.775622	0.194047	-0.769404	0.649008	-0.834667	0.326866	-1.44978	0.0515899	0.39215	0.661784
Ehd2	1.51119	1.15561	1.15391	1.02406	2.23405	1.81706	1.32527	1.25163	3	-3.29041	1	-2.42009	0.0164744	-1.56723	0.413048	-1.75209	0.301641	-1.27015	0.32128	-1.7367	0.322388
Eif2ak3	202.304	244.706	70.3796	70.4937	233.672	331.871	141.778	140.419	3	0.177359	1	0.360523	0.324872	-0.673911	0.346245	-0.756316	0.118224	-0.511933	0.279836	-0.893125	0.0398304
Eif2d	38.2196	37.3556	29.0861	31.1248	53.1184	53.2258	34.6906	35.7762	3	-0.00912106	1	-0.469151	0.00243636	-0.163528	0.731001	-0.130021	0.546096	-0.316639	0.0695518	-0.115282	0.556213
Eif2s2	93.2412	93.8925	76.7417	81.7943	155.636	128.183	87.2261	94.3517	3	0.0229416	1	-0.93935	0.000301076	-0.275867	0.660475	-0.265959	0.394737	-0.407226	0.134289	-0.156152	0.609941
Eif3i	258.353	244.02	220.415	243.806	317.743	297.633	208.013	206.891	3	-0.089118	1	-0.331181	0.00329637	-0.0203119	0.998929	0.062914	0.717539	-0.188328	0.150235	0.215432	0.0858016
Eif4ebp1	27.3764	23.5583	23.3875	25.6365	74.9205	46.5872	27.2778	27.2152	3	0.0412661	1	-0.242034	0.395026	-0.352271	0.674335	-0.183815	0.696719	-1.57696	8.75012e-05	-0.0379196	0.943718
Ell2	23.7495	30.0951	11.5329	10.5643	43.2791	58.1443	19.7088	20.322	3	-0.299341	1	-1.41719	0.000614529	-0.828221	0.179032	-1.02465	0.0318607	-0.850492	0.0479121	-0.817742	0.0580001
Emilin2	27.5813	27.4189	2.28794	1.77427	119.632	82.2682	8.38049	7.78283	3	-0.170095	1	-4.38676	1.47072e-05	-1.91224	0.0496367	-2.9582	0.00344868	-2.36539	0.00264502	-2.64421	0.00396166
Endod1	47.6662	54.5642	28.4613	28.4449	80.0022	94.4371	46.446	47.9414	3	-0.544796	1	0.732569	0.0266787	-0.623557	0.312641	-0.598194	0.165339	-0.909103	0.0202969	-0.69276	0.0729032
Epas1	8.56383	12.5125	2.09891	1.76841	34.5601	36.339	3.78076	3.36403	3	0.509751	1	-2.27839	0.0113495	-2.64603	0.0596486	-2.11519	0.10648	-2.06564	0.0442549	-1.1722	0.337991
Ern1	12.7377	13.363	6.32734	6.67293	14.5743	19.1925	9.06536	8.60844	3	-0.0805181	1	-0.260951	0.473834	-0.45186	0.650258	-0.599339	0.208352	-0.60038	0.168074	-0.631998	0.136027
Ero1l	139.136	161.779	116.692	114.472	334.893	152.116	122.254	105.96	3	0.00764153	1	0.580776	0.235542	-0.658296	0.612465	-0.641425	0.35823	-2.01347	0.00165213	0.0931311	0.915341
Etfdh	30.9989	35.2375	25.6745	26.0576	31.0024	38.0498	29.8227	28.6825	3	-0.130715	1	0.381545	0.00234946	-0.201197	0.394081	-0.208968	0.176939	-0.135925	0.383681	-0.107714	0.485463
Eva1b	55.3901	55.4638	33.7595	35.4825	61.259	56.0409	36.3827	35.9573	3	0.0715959	1	0.557414	0.109021	-0.101367	0.998929	0.748801	0.102926	-0.16379	0.759888	0.0188833	0.976385
Evpl	1.45367	1.51893	1.13245	1.12422	3.44542	3.59625	1.18195	1.06767	3	-0.245424	1	1.30036	0.010686	-1.06259	0.172638	0.429027	0.571708	-2.41563	0.000163977	-0.257825	0.757748
Extl1	2.16704	1.80319	1.29332	1.38206	2.75358	2.04808	1.36161	1.34968	3	-0.755486	1	0.153557	0.8133	0.181144	0.998929	-0.199078	0.881613	-0.018688	0.98493	0.664347	0.514245
Ezh1	92.1569	102.955	67.9762	66.8792	90.2806	103.876	67.0476	70.0643	3	-0.00209315	1	1.12899	0.00705739	-0.112409	0.998929	0.30617	0.613915	-0.13872	0.828039	0.00601299	0.993638
Fads2	14.8514	13.8267	3.69151	4.06754	28.8038	19.8336	9.05818	10.0531	3	0.284713	1	-0.20865	0.804307	-0.267901	0.998929	-1.60807	0.166697	-0.801715	0.474256	-0.778703	0.516473
Fads3	1.32217	1.22883	1.05173	1.10108	2.5282	2.13551	1.02733	1.02643	3	0	1	-0.815874	0.179617	-0.740178	0.676971	-0.0157936	0.993645	-2.10925	0.00603361	1.33834	0.309551
Fah	9.08995	9.02122	2.67023	4.82891	23.2024	21.3479	3.3532	6.23392	3	-0.398211	1	0.121694	0.829915	-0.431026	0.904413	-1.04338	0.166694	-1.42541	0.0281399	-0.649958	0.376167
Fam129b	22.121	21.5557	9.16895	8.01116	27.855	32.8694	9.55488	11.1361	3	0.703956	1	0.165505	0.739167	0.0691397	0.998929	-0.299483	0.706683	-0.516678	0.406271	0.127617	0.87076
Fam160a2	83.1211	82.8601	51.5269	51.0869	63.0639	83.5881	57.1703	63.522	3	0.0183729	1	0.723108	0.164956	0.180463	0.998929	0.0613814	0.952473	0.165492	0.851006	-0.0697823	0.942671
Fam19a3	13.1754	12.3935	9.03766	7.05518	19.1435	19.7768	11.8269	11.581	3	-0.667593	1	-2.09281	0.000287846	0.136541	0.998929	-0.669022	0.247868	-0.449915	0.424013	-0.461732	0.389985
Fam20a	29.4798	26.3598	1.55999	1.69293	24.7299	28.2982	1.09862	1.47685	3	-0.142345	1	0.325055	0.629792	0.144326	0.998929	3.06163	0.00592707	-0.535387	0.464666	0.982429	0.335088
Fam213a	33.0868	39.5509	13.941	14.9664	58.1032	65.5893	17.1707	15.1682	3	0.0720841	1	-0.631993	0.170134	-0.893415	0.340166	-0.427037	0.569008	-0.80266	0.178117	-0.0201232	0.982276
Fam214b	16.3376	17.089	11.1517	13.0286	23.543	26.3246	14.0629	16.4765	3	-0.200513	1	1.07556	0.0244144	-0.106286	0.998929	0.505801	0.436359	-0.879386	0.111165	-0.42367	0.472123
Fam227a	3.42344	3.83738	2.43687	2.54404	3.70019	3.70459	2.61321	2.74355	3	0.09007	1	1.16014	0.0574954	0.244016	0.998929	0.196849	0.854334	-0.163592	0.870393	-0.284702	0.74954
Fam71f2	3.80298	3.61664	1.63014	1.84422	4.98876	3.38942	2.42683	1.82787	3	0.452144	1	2.12317	0.00414001	-0.998434	0.510997	0.500183	0.680958	-0.850233	0.332167	-0.119046	0.93213
Fam83g	1.14503	1.26488	1.04658	1.091	1.95818	1.66569	1.07382	1.28556	3	1.45357	1	-1.4312	0.0719024	-1.87033	0.203025	-1.78202	0.207465	-2.18283	0.034392	-1.33801	0.338706
Fam98c	35.93	36.4433	28.1101	34.7755	52.2848	44.8274	36.0295	42.9575	3	0.0794358	1	0.7098	0.00908253	-0.138102	0.989529	0.131324	0.769018	-0.471044	0.142545	-0.147527	0.69269
Fbxl8	42.1899	39.6665	19.8893	21.5147	35.1492	39.0248	27.4726	28.0951	3	-0.0136693	1	1.15896	0.00189267	-0.158496	0.998566	-0.118417	0.840001	-0.0178388	0.977064	-0.554822	0.169895
Fbxo27	2.11476	3.47521	1.18954	1.93813	4.59928	5.06343	2.46871	1.71014	3	0.954913	1	1.62206	0.0641566	-0.0142319	0.998929	0.153471	0.930237	-1.44174	0.123314	-0.983995	0.365508
Fbxw9	6.89918	6.77947	5.05044	5.95244	17.2657	12.8717	8.04131	7.94267	3	-0.123602	1	-0.420555	0.166848	-0.115175	0.998929	-0.215201	0.675605	-1.10236	0.00471954	-0.372227	0.361674
Fcgr3	7.99628	6.67928	1.22469	1.05853	17.8304	22.7916	1.63313	1.53573	3	-0.148351	1	-1.04556	0.409093	-1.54216	0.575793	-1.56189	0.400143	-1.70807	0.12533	-3.36659	0.0296921
Fchsd1	41.3187	44.1428	28.7022	34.3024	50.7582	46.7464	36.1599	36.4441	3	0.250804	1	0.946082	0.0127575	0.137189	0.998929	0.232551	0.69406	-0.28432	0.587195	-0.186429	0.725923
Fgd6	6.20703	7.66266	3.18245	3.70241	5.90399	7.25014	2.76705	4.01211	3	0.309765	1	-1.17779	0.000459437	0.32386	0.706654	-0.611322	0.117204	0.0719231	0.880639	-0.0996176	0.827777
Fggy	6.58682	10.3537	4.61652	7.0471	8.36465	8.72763	2.86631	3.32043	3	0.170003	1	0.513089	0.262527	-0.179383	0.998929	0.315454	0.673885	-0.283294	0.68298	1.10532	0.0557106
Fkbp11	1.17714	1.28759	1.11378	1.13338	2.38045	2.04543	1.30058	1.11627	3	1.45755	1	-2.63864	0.000303452	-1.74668	0.0772556	0.00633004	0.997695	-1.85153	0.0145176	-0.431808	0.752205
Flot1	149.319	140.322	129.064	119.12	196.651	205.368	138.827	131.861	3	-0.167654	1	0.616975	0.0313879	0.100548	0.998929	0.24702	0.56129	-0.455389	0.200329	-0.00371539	0.994977
Fndc3a	60.2593	61.8698	34.0296	40.0793	113.881	76.4085	54.8833	57.2517	3	-0.0311654	1	0.296064	0.128783	-0.606493	0.0490762	-0.473729	0.0646833	-0.718278	0.00329729	-0.613064	0.00876105
Fosl2	30.3722	34.384	14.251	12.8957	43.5105	63.7988	27.1052	25.5144	3	1.14636	0.995477	-0.704198	0.199347	-1.18814	0.234628	-1.03862	0.162296	-1.14193	0.0941831	-0.286235	0.725691
Frmd4a	8.48085	9.04692	6.49456	6.73385	14.4348	14.6605	9.23083	7.57234	3	-0.0887599	1	-0.220705	0.497876	-0.471136	0.497437	-0.40661	0.349411	-0.915098	0.0135802	-0.435619	0.252005
Ftl1	937.128	877.374	713.162	680.356	2184.1	1937.2	840.307	876.514	3	0.119912	1	-1.12068	9.81367e-06	-0.357266	0.317725	-0.0784737	0.810777	-1.06032	5.78234e-05	-0.336316	0.133159
Fut4	4.23139	4.51496	1.58116	2.26522	3.34299	3.81818	2.77649	2.25133	3	0.814055	1	-0.715767	0.233361	0.744215	0.660475	-0.968461	0.265008	0.476308	0.578125	-0.527398	0.547957
Fut7	30.757	25.5597	20.973	14.6405	34.0309	37.4332	16.8446	17.7319	3	-0.428997	1	0.530015	0.0520719	0.101893	0.998929	-0.114062	0.810966	-0.296791	0.410151	0.33136	0.332836
Fut8	49.3893	49.7863	23.4716	22.2054	44.5785	60.2727	34.4667	36.6982	3	0.0766922	1	0.611819	0.00733065	0.492902	0.181304	-0.188362	0.562721	0.170952	0.578967	-0.47973	0.0591066
Fxyd5	1343.39	1261.83	740.91	774.944	1491.2	1336.06	819.929	855.226	3	-0.0196142	1	0.81411	0.00247057	0.113715	0.998566	0.183581	0.635064	-0.159761	0.665616	-0.0633396	0.878997
Gab2	2.23657	2.97298	1.10271	1.22475	2.12689	2.67764	1.47752	1.35683	3	-0.167244	1	0.56218	0.276712	0.102855	0.998929	-0.569864	0.509599	-0.00281494	0.997494	-1.52409	0.0284086
Gadd45g	33.9457	23.1024	16.3901	14.2577	246.855	198.111	43.2269	41.8347	3	-0.180209	1	-2.88383	0.000640209	-0.680963	0.805982	-1.30937	0.164034	-1.83355	0.0288911	-1.23382	0.146163
Galnt3	68.5868	71.8198	21.4607	22.8744	64.9696	75.5757	35.9813	40.1136	3	0.287343	1	-0.986616	0.00172111	-0.244149	0.881483	-1.03388	0.00700549	-0.191573	0.649049	-0.829754	0.014691
Ganc	25.8231	30.4774	20.575	22.621	25.1907	26.8262	18.39	18.9459	3	-0.159253	1	1.01395	0.00388109	0.0139861	0.998929	0.342615	0.471112	-0.00943554	0.985874	0.183057	0.698649
Gapdh	1271.37	1070.19	820.907	765.005	2332.31	1463.08	1023.14	911.799	3	-0.0936711	1	0.262758	0.266579	-0.0397419	0.998929	-0.494368	0.115608	-0.800461	0.00629107	-0.222109	0.483197
Gas2l1	1.61547	2.87354	1.11118	1.20275	3.97158	3.64851	1.74408	1.60593	3	-0.284746	1	-0.677926	0.266277	-0.88121	0.579642	-0.615336	0.588026	-1.20143	0.124345	-1.70317	0.0693945
Gcat	18.1889	15.5893	14.4923	12.4961	23.8675	18.1557	14.7423	15.5834	3	0.0455816	1	-0.00869352	0.984379	-0.0418739	0.998929	-0.0843637	0.909023	-0.0434277	0.952026	0.117233	0.85827
Gcm2	2.84465	2.94663	1.71091	1.70991	4.12502	2.8144	1.7512	1.20179	3	-1.94837	1	2.23149	0.009829	-1.07257	0.349647	-1.67049	0.0622953	-1.0614	0.149822	0.461237	0.632655
Gcnt2	7.71348	7.56647	1.67157	1.66295	9.53929	11.5366	2.38191	2.33635	3	-0.113456	1	-1.80037	0.041252	-0.320033	0.998566	-0.158364	0.919238	-0.665773	0.487177	-0.857649	0.40841
Gdpd1	1.45084	1.82345	1.28958	1.42434	1.49645	1.59127	1.306	1.3329	3	-0.550125	1	0.220839	0.655438	-0.0478396	0.998929	0.627036	0.441445	-0.109144	0.912986	0.083783	0.937375
Gdpd3	8.14549	7.04619	5.55075	3.55337	7.03206	8.3857	6.67177	6.36554	3	-0.162462	1	1.47243	0.0371087	0.017796	0.998929	0.234343	0.839661	-0.154741	0.892419	-0.610623	0.472222
Gipc3	3.01901	4.15648	1.57637	1.69443	3.10291	4.60404	1.20301	1.41718	3	-0.228361	1	1.54317	0.0208875	-0.63499	0.811549	0.762897	0.407571	-0.191011	0.849482	0.653841	0.44204
Glb1l	24.6356	23.8433	23.8316	23.6293	36.1274	29.711	22.2985	24.5733	3	-0.0618727	1	1.25629	0.000946877	-0.0403207	0.998929	0.352601	0.467539	-0.532609	0.207989	0.00690903	0.99073
Glrp1	1.53816	2.03753	1.17283	1.33768	3.78065	2.94089	1.27394	1.22076	3	-0.552912	1	-1.9613	0.0069887	-0.8413	0.660475	-0.767625	0.554645	-2.17767	0.00524097	-0.184132	0.892375
Glrx	115.726	124.923	36.1536	43.2635	145.875	128.452	94.3723	95.3111	3	-0.303019	1	-0.538575	0.0024686	-0.0287283	0.998929	-0.900663	0.000207255	-0.29128	0.14859	-1.20928	2.61626e-06
Gls2	3.46435	4.00068	2.31907	2.13396	3.36575	3.96259	1.8363	1.40436	3	0.074014	1	-0.363532	0.481089	-0.2134	0.998569	-0.0357439	0.976524	0.17378	0.8437	1.40088	0.0774247
Gm20594	133.526	130.476	54.4845	68.261	128.356	122.509	56.521	69.1234	3	0.146828	1	0.400713	0.142627	0.0486137	0.998929	-0.0318636	0.955187	0.00482795	0.991153	-0.0898449	0.844034
Gm5127	2.55954	2.30962	1.36269	1.36443	5.91961	4.80847	1.54749	1.68828	3	0	1	-2.38261	0.00552033	-1.57497	0.0462119	-2.46289	0.0124092	-1.80279	0.00219893	-0.652011	0.356714
Gm5134	2.17425	3.27711	2.46657	2.44087	3.25453	3.26722	1.79699	2.32733	3	0.235474	1	2.21152	0.00295892	0.876485	0.68188	0.495135	0.668552	-0.249887	0.818497	0.503123	0.599249
Gm867	2.26998	1.66273	1.87399	1.68303	7.54659	5.37203	1.73882	1.71446	3	0.609681	1	-1.15467	0.0122436	-0.378629	0.893023	-0.446098	0.573247	-2.10167	0.000808433	0.0410245	0.976836
Gna15	111.369	113.982	22.71	25.4774	85.3946	95.2308	23.9405	24.8798	3	0.109216	1	0.644279	0.253065	0.0723284	0.998929	0.12189	0.908613	0.219126	0.804512	0.226472	0.795564
Gng11	2.337	1.46514	1	1	9.5423	10.6752	1.09723	1.56412	3	0.21218	1	-0.832461	0.715728	-2.5401	0.469028	-2.78667	0.352379	-3.56374	0.00729855	-5.95353	0.0263341
Gngt2	15.6362	23.3144	13.087	19.985	29.754	25.3163	16.4016	22.5537	3	-0.241761	1	0.7295	0.0181383	-0.0760367	0.998929	-0.0746815	0.883068	-0.533122	0.115399	-0.508777	0.123387
Gnptab	78.467	94.0352	68.759	73.7358	90.7716	89.5551	68.1141	65.9817	3	-0.0658279	1	0.0475438	0.761869	-0.0200041	0.998929	-0.166312	0.436782	-0.186964	0.339248	0.0370192	0.883456
Gpc1	130.244	157.428	29.128	34.6546	179.707	208.046	41.3092	37.3731	3	-0.152409	1	0.573808	0.280279	-0.414186	0.904448	-0.444251	0.57778	-0.486903	0.500898	-0.0234771	0.981074
Gpc2	2.45852	2.05711	2.47216	1.83674	4.07095	3.63011	2.90914	2.94877	3	0.48491	1	1.07521	0.026271	-0.0654588	0.998929	-0.128985	0.877183	-1.04509	0.0612395	-0.795719	0.148185
Gpi1	1052.2	1039.41	884.451	803.596	1572.56	1064.57	917.344	807.002	3	-0.103532	1	0.620542	0.00261627	-0.117135	0.969569	-0.276272	0.291034	-0.680375	0.00386837	-0.0274307	0.938341
Gpr141	20.6661	21.0064	1.43838	1.76133	88.9242	66.0423	7.22781	8.76452	3	-0.825809	1	-2.50853	0.0153784	-2.86659	0.0179952	-3.18089	0.0105881	-2.48687	0.00678279	-3.42478	0.00220941
Gpr160	17.5728	14.8104	13.9735	11.9579	18.0561	23.8214	13.127	14.5118	3	0.292455	1	0.833942	0.0201816	-0.394933	0.743077	0.0829989	0.897017	-0.466135	0.302442	-0.0589927	0.925414
Gpr162	2.06259	2.51693	1.24712	1.35866	2.60149	3.48677	1.44764	1.72147	3	0.239188	1	1.20542	0.0930551	-0.587173	0.967267	-0.172844	0.918395	-0.605035	0.584818	-0.898339	0.433842
Gpr179	1.50415	1.57295	1.45335	1.17715	2.36653	2.55377	2.02653	1.61216	3	-0.99484	1	1.07965	0.0383664	-0.658584	0.646788	-1.36658	0.039667	-1.30501	0.0267629	-1.01343	0.0848848
Gpr19	13.2856	10.7088	7.97668	7.92268	11.2549	13.1642	8.53778	8.76987	3	0.176558	1	1.07989	9.35039e-05	-0.00453786	0.998929	-0.0994279	0.800592	-0.115556	0.734127	-0.145592	0.649359
Gpr87	1.13964	1	1	1.21029	8.30987	6.90611	1	1	3	0	1	-3.14448	0.297661	-5.98487	0.130529	-0.809384	0.863206	-6.65194	0.00104255	3.36426	0.374824
Gramd1a	738.541	693.008	356.538	355.533	660.525	648.653	330.108	344.633	3	0.107716	1	1.16336	0.0116465	0.0105938	0.998929	0.504534	0.42677	0.027572	0.972747	0.0540916	0.946348
Grb10	1.52177	1.26472	1.08379	1.29466	3.87279	2.41135	1.30987	1.47089	3	0.749268	1	-0.944155	0.262317	-0.915278	0.772124	-0.663266	0.784176	-2.32674	0.0248913	-0.661111	0.667368
Grina	302.991	278.551	179.306	175.845	475.394	466.085	279.943	289.161	3	-0.513574	1	1.06573	0.0195298	-0.321064	0.933879	0.0436587	0.960249	-0.724884	0.193881	-0.491109	0.388487
Gsn	61.038	89.136	28.2108	38.8157	128.928	106.965	63.1656	72.6768	3	0.0861647	1	2.36377	0.00202597	0.0188457	0.998929	-0.149399	0.903079	-0.959643	0.26448	-0.955872	0.249018
Gss	18.1727	19.5868	14.6927	14.9213	26.0795	25.9808	15.1339	12.7894	3	0.0911099	1	-0.428758	0.0107555	-0.10523	0.961551	0.189863	0.424639	-0.373165	0.0603124	0.118291	0.609941
Gstm1	2.07357	2.90141	1.47016	1.44092	2.58726	2.43995	1.59617	1.76869	3	0.607334	1	1.1327	0.0740414	-0.123463	0.998929	-0.0254892	0.986941	-0.0629693	0.962433	-0.665723	0.574606
Gstm4	5.93758	7.33717	4.21433	3.61253	7.03618	7.69426	5.00789	5.2042	3	-0.231554	1	0.89876	0.00302424	-0.0714892	0.998929	-0.230165	0.605805	-0.133606	0.764738	-0.523705	0.135456
Gstt2	45.2821	57.3797	41.88	46.3235	52.6855	53.499	30.9979	33.7386	3	0.0204567	1	0.820437	0.0327443	0.170771	0.998566	0.463799	0.399022	-0.0805154	0.908446	0.501055	0.299842
Gstt3	6.93201	12.9083	2.62191	5.28552	9.06668	12.7483	6.14153	5.1828	3	0.48396	1	0.332313	0.540916	-0.627863	0.743632	-0.58536	0.474275	-0.202494	0.819418	-0.565105	0.447511
Gtf2ird1	8.44504	8.30894	4.81069	5.09928	11.7365	12.3964	5.59515	6.86379	3	-0.11593	1	0.309146	0.37886	-0.061175	0.998929	-0.317982	0.561114	-0.489744	0.293854	-0.63593	0.15222
Gtpbp2	382.236	363.117	276.543	276.505	399.078	390.499	309.744	334.234	3	-0.126574	1	1.19436	0.00267937	0.0442752	0.998929	0.138604	0.82835	-0.172148	0.761861	-0.199775	0.707191
Gzmd	10.6504	8.09478	1.35086	1	855.332	802.285	2.20494	3.68896	3	0.204654	1	-4.70972	0.0204823	-8.09653	0.00181266	-3.04028	0.227671	-7.14389	0.000152045	-3.99639	0.199873
Gzme	7.51526	7.06658	1	1.21643	427.956	396.438	2.36563	1.84896	3	1.16247	1	-5.62968	0.00666303	-7.15233	0.00164979	-3.69773	0.265425	-6.47588	7.88393e-05	-3.41557	0.280376
Gzmf	2.8145	3.2094	1.18402	1	120.301	160.688	2.94453	2.88042	3	0.253038	1	-7.40144	0.0115035	-6.74227	0.00537245	-2.68305	0.30913	-6.1615	0.000223774	-5.25699	0.0227924
Gzmg	1.3862	1.58782	1.09302	1	322.8	197.962	1.49148	1.28517	3	0.79638	1	-0.864364	0.806103	-6.00293	0.00635737	-1.22524	0.770286	-9.54371	4.32459e-06	-3.03115	0.451119
Gzmk	7.62116	4.38412	1.15751	1.06155	4.82205	7.11058	3.66305	3.17287	3	2.15732	1	3.02338	0.00454009	-0.0119851	0.998929	-2.65189	0.0105696	-0.329542	0.739328	-3.58951	0.00169599
Gzmm	9.56437	5.6679	5.71515	6.4046	9.29078	9.18325	5.9824	7.42417	3	-0.691684	1	-0.530184	0.443424	-0.170511	0.998929	-1.41018	0.0799806	-0.426149	0.632324	-0.106607	0.923656
H1f0	89.405	94.5525	26.0177	22.2561	108.789	107.657	52.6975	51.2033	3	-0.224168	1	0.532498	0.224536	-0.622306	0.568866	-0.717153	0.237786	-0.381588	0.544275	-0.857235	0.110479
H2-Ab1	8.60575	12.3039	2.29316	5.04249	27.1487	10.9014	5.32711	4.30351	3	-1.88555	1	3.14097	0.000381418	-0.187212	0.998929	-0.585882	0.60077	-1.5166	0.0901214	0.0789588	0.960394
H2-Q10	2.25024	3.09835	1.71623	2.62834	14.3607	10.0735	2.72005	2.49701	3	-0.483102	1	-0.616759	0.356253	-2.46737	0.0213586	-1.07367	0.284407	-3.09532	0.000595786	0.197523	0.865591
Hdlbp	123.527	135.503	137.412	133.937	166.614	170.312	135.443	125.293	3	0.0681453	1	-0.481876	0.0615474	-0.164252	0.963643	-0.267069	0.479432	-0.463823	0.15029	0.0650472	0.881829
Hexim2	8.98518	9.83914	3.7102	3.80131	11.238	11.9781	6.17334	5.19876	3	-0.368988	1	0.72309	0.093195	-0.298938	0.955901	-0.374179	0.59484	-0.445072	0.466881	-0.813541	0.147039
Hgfac	3.06084	2.3443	1.63821	3.05051	6.61096	7.00874	2.57357	3.68107	3	0.513006	1	0.840402	0.485047	-0.888582	0.696527	-1.31465	0.188601	-1.74102	0.0331711	-0.631357	0.493581
Hilpda	20.6935	20.6788	20.0772	18.4074	69.1033	41.5308	14.7295	15.1199	3	-0.00218412	1	0.388182	0.280878	-0.861238	0.163004	-0.218836	0.720616	-2.0596	7.77392e-05	0.443263	0.354165
Hist1h1c	5.95081	5.58972	3.05975	2.82153	5.46044	6.31233	2.66101	2.66164	3	0.299512	1	-0.0399155	0.908801	-0.577852	0.37682	-0.26028	0.628717	-0.171674	0.726656	-0.0360122	0.955092
Hist1h2ae	6.60994	4.79493	4.36311	4.0038	8.09616	6.15009	4.68065	5.90938	3	0.0959281	1	0.201614	0.706134	0.0563477	0.998929	-1.35813	0.0438224	0.225961	0.772676	-0.324728	0.660363
Hist1h2bc	3.35354	3.58843	2.02406	1.97182	4.00964	3.53898	1.69564	2.12117	3	1.09731	1	2.05714	0.00624304	0.0312136	0.998929	0.125654	0.927292	-0.13715	0.914476	0.102294	0.943792
Hist1h4i	22.0055	16.5814	6.69925	6.09034	19.8971	17.9801	11.9384	12.5286	3	-0.219249	1	0.149469	0.636867	-0.020362	0.998929	-0.498571	0.244395	-0.0930304	0.859981	-0.932117	0.0149481
Hmox1	4.29632	7.47668	2.01051	1.56409	6.102	5.49496	2.37287	2.91766	3	-0.128622	1	-0.709704	0.24237	-0.532155	0.875671	-0.912854	0.348122	-1.04053	0.179149	-1.45653	0.103607
Hook2	8.72606	10.6015	6.21835	7.6271	10.5939	10.8713	5.82485	6.05786	3	-0.0763376	1	0.135584	0.545737	-0.240232	0.768046	0.402372	0.180401	-0.296197	0.310891	0.227565	0.44204
Hopx	260.334	234.818	146.522	142.221	216.16	235.095	180.971	177.275	3	-0.553683	1	0.463078	0.0893147	-0.295066	0.76857	-0.326471	0.40672	-0.0643429	0.89605	-0.185407	0.632204
Hoxb4	2.47072	3.37386	1.85679	2.59672	3.92032	4.19599	2.46249	3.05406	3	-1.09529	0.995477	-0.935553	0.0900882	-1.14884	0.229439	-0.191676	0.834563	-0.78707	0.219474	-0.380891	0.59339
Hpgds	4.95599	6.76389	5.10467	4.76796	8.42357	10.5449	5.75039	5.72693	3	-1.07703	1	0.532085	0.463325	0.186318	0.998929	0.111753	0.920725	-0.780382	0.315625	-0.693297	0.358262
Hrc	2.16321	2.06228	1.16811	1.04379	9.69032	7.52159	1.17764	1.17178	3	1.44145	1	-2.80777	0.00569738	-2.3663	0.0471646	0.0470547	0.986941	-2.62752	0.00536061	-0.532316	0.810658
Hscb	139.926	138.152	99.5846	106.608	139.675	152.54	94.8397	88.9612	3	-0.0605948	1	0.968002	0.00920499	0.0557898	0.998929	0.397077	0.435854	-0.11806	0.84016	0.105802	0.853446
Hsf4	4.84406	3.26942	2.73959	2.62264	8.28184	5.35391	3.49044	3.06429	3	-0.898445	1	-0.230566	0.587055	-0.315106	0.904413	-0.275522	0.684451	-0.86764	0.0763616	-0.317418	0.579734
Hsp90ab1	3661.5	3876.29	2897.29	2856.54	4050.33	4348.62	2406.99	2319.13	3	0.0449427	1	-0.293785	0.137741	-0.123646	0.969569	-0.166504	0.585214	-0.0890828	0.778462	0.338777	0.163651
Icam5	1.83387	1.94282	1.8034	1.89696	4.20873	4.63228	1.36383	1.52775	3	-0.86822	1	0.352298	0.485914	-0.536081	0.828605	0.673539	0.333016	-1.80053	0.00377111	0.74537	0.252149
Icosl	9.92961	9.43512	3.97068	4.49752	6.94251	9.4287	6.54431	6.75574	3	-0.574284	1	-2.02115	0.000939905	0.370466	0.896337	-1.54471	0.0158188	0.197205	0.780378	-0.783156	0.157257
Ier3	20.7101	22.2597	29.1861	17.6523	46.3537	34.7363	21.1455	20.6341	3	-0.28565	1	-0.967049	0.0256687	-0.884009	0.240733	-0.0658856	0.935558	-1.42506	0.00596578	0.288394	0.626857
Ier5l	14.6733	14.0246	4.37225	5.21181	14.3996	14.4169	4.33026	4.73574	3	-0.179646	1	1.65791	0.0194608	-0.678841	0.815843	0.044251	0.97581	-0.187258	0.870647	0.421025	0.674091
Ifitm1	2165.37	1697.01	142.979	122.244	1786.9	1948.79	150.903	166.669	3	-0.107322	1	-1.41274	0.0595404	-0.00825771	0.998929	-0.646182	0.472044	0.0194724	0.984744	0.234874	0.804145
Ifitm2	920.316	722.462	65.9356	60.5256	1394.56	1423.85	196.89	217.738	3	-0.471735	1	-0.661342	0.41215	-1.38115	0.346245	-1.94352	0.0556863	-0.853045	0.393488	-0.866431	0.369316
Ifitm3	289.794	258.706	31.9299	37.1608	283.232	234.384	60.4355	67.9066	3	0.278783	1	-2.38696	0.000886675	-0.251076	0.997107	-1.13299	0.115842	0.137563	0.878716	-0.430141	0.554568
Ift122	2.70069	3.61104	2.21111	3.06004	3.29238	3.69104	1.97864	2.31036	3	0.103877	1	0.836196	0.0191922	0.124969	0.998929	0.262665	0.651108	-0.245681	0.649049	0.364432	0.454899
Ift22	8.70726	5.29298	3.6069	5.75377	10.5009	9.38736	7.34405	7.53851	3	-0.416573	1	0.685181	0.0647958	-0.119137	0.998929	0.0690655	0.920725	-0.403393	0.435451	-0.253683	0.643642
Ift57	13.3404	15.3534	7.62507	10.6155	16.2894	17.9692	9.50069	9.28087	3	-0.0942662	1	-0.758547	0.00206823	0.153774	0.948845	-0.0562497	0.894803	-0.0913091	0.801031	0.151566	0.644001
Igf2bp3	17.6566	14.5384	8.10057	3.59818	17.8874	20.6518	8.63313	9.59773	3	0.911264	1	0.279821	0.653934	-0.171374	0.998929	-0.719896	0.430217	-0.273851	0.771553	-0.544731	0.515627
Igsf10	3.79501	3.54093	1.20715	1.21902	4.22666	3.78649	1.88842	1.78443	3	-0.294752	1	0.445174	0.549319	-0.590248	0.88401	-2.30342	0.0245767	-0.359029	0.715349	-1.86309	0.0294067
Igsf5	24.8268	26.1317	1.51177	2.31413	47.6638	47.4989	14.0558	12.2806	3	2.155	1	-2.06815	0.0614865	-2.04166	0.15341	-4.19005	0.00543982	-1.18873	0.230696	-3.2324	0.00381339
Ikbip	7.28318	7.791	5.28516	3.8705	15.0648	10.9993	7.10927	6.90785	3	-0.173979	1	0.358051	0.231443	-0.536041	0.363759	-0.530781	0.202698	-1.13133	0.00251484	-0.470714	0.210406
Il10	1.067	1.40788	1	1	1.54479	1.0659	1.13641	1.06596	3	2.99237	1	-2.22947	0.18682	-0.637717	0.998566	0	1	-2.92846	0.0648972	-3.17416	0.491465
Il11ra1	3.48605	4.19074	2.74788	3.93435	5.23438	4.10618	3.05216	3.7783	3	0.00538194	1	1.36273	0.0571611	-0.30171	0.998929	1.25498	0.188612	-0.364791	0.730115	0.344058	0.73464
Il17rd	3.29993	4.36623	1.71625	1.41982	3.62115	4.97602	3.60168	3.19569	3	0.797799	1	1.39946	0.0316106	-0.689396	0.758614	-1.7042	0.040415	-0.388196	0.656497	-2.19669	0.00363133
Il18	6.35115	4.25788	1.42964	1.92336	5.646	6.48271	1.45399	1.54878	3	0.258611	1	3.09799	0.00501265	0.539956	0.998569	0.404344	0.833932	-0.190993	0.91132	0.647917	0.720516
Il18rap	123.76	118.771	72.4836	66.8233	128.704	143.831	56.7576	54.4044	3	-0.627094	1	-0.173227	0.595082	0.0951342	0.998929	-0.720855	0.08231	-0.210353	0.65249	0.00281168	0.996988
Il24	1	1.50797	1	1	1.31804	1.20517	1.10618	1	3	2.14975	1	-8.03718	0.0326079	-0.657739	0.998929	0	1	-0.707876	0.791161	-0.113003	0.990643
Ing4	61.5078	63.1075	50.4645	54.7603	69.1115	71.8285	56.8884	61.063	3	0.169211	1	1.06084	0.00705739	0.00555444	0.998929	0.240132	0.69313	-0.255416	0.642497	-0.165659	0.768778
Insl3	15.6509	14.2081	10.7724	14.4713	21.7629	14.1636	14.4815	16.3948	3	-0.596826	1	1.34677	0.00969958	0.0692595	0.998929	0.0533617	0.955743	-0.463766	0.495312	-0.389427	0.554751
Iqcb1	6.79326	6.59166	4.60764	5.52172	8.68392	7.2542	6.17873	6.9122	3	0.402545	1	0.306328	0.243763	-0.217285	0.898147	-0.279866	0.495349	-0.264919	0.481444	-0.140331	0.733592
Irak2	76.7478	86.2709	27.9531	25.2586	59.9332	76.05	34.6136	36.0477	3	-0.049052	1	0.862922	0.0852548	-0.131782	0.998929	0.0546676	0.955743	0.103608	0.908701	-0.309324	0.667368
Irf5	23.2124	32.716	7.34362	12.1683	31.0059	36.2987	16.3215	14.6054	3	0.519973	1	-0.336722	0.370048	-0.970277	0.1241	-0.727582	0.150677	-0.472683	0.335162	-0.55089	0.243564
Isg20	30.9387	28.5807	22.5389	28.956	66.8681	59.2175	38.5986	46.9578	3	-0.199013	1	-0.679267	0.102761	-0.211027	0.987056	-0.421518	0.460956	-0.802472	0.098769	-0.898074	0.0561011
Isoc2b	31.3538	36.2075	26.2112	28.9781	41.5616	39.3496	30.0377	30.6261	3	-0.237749	1	2.28698	8.67069e-06	0.247211	0.949495	0.0797735	0.903571	-0.39677	0.414677	-0.194677	0.710985
Itga2b	5.37391	5.45433	3.29861	2.67664	6.25424	5.30218	3.75275	3.66199	3	0.260923	1	1.35018	0.0223614	-0.0632437	0.998929	0.745073	0.35391	-0.163898	0.854479	-0.922847	0.156183
Itga5	2.54272	3.79586	1.7259	2.86398	3.88094	3.92897	3.08197	2.37754	3	0.612397	1	-0.0847262	0.87843	-0.290364	0.986709	0.091272	0.926888	-0.360733	0.642341	0.118477	0.900969
Itga7	3.13159	2.43334	1.30653	1.4312	5.49504	1.37552	1.45346	1.59512	3	0.118797	1	5.44425	0.000312365	1.00433	0.815327	-0.221009	0.91329	-1.50832	0.29532	0.294169	0.905285
Itgam	6.80839	8.74967	1.98231	1.58158	13.3104	19.507	3.67361	3.88963	3	-0.568579	1	2.52849	0.0307716	-1.12315	0.805982	-1.32008	0.396228	-1.27694	0.278526	-1.7815	0.138196
Itgb2l	1.78113	2.10966	1.12543	1.03268	4.35239	3.51839	1.92779	1.89721	3	0	1	-0.508934	0.819933	-1.98608	0.643293	-1.85492	0.405788	-1.79767	0.105448	-3.5821	0.0177404
Itgb3	106.725	117.385	58.5985	53.5598	107.007	145.864	17.3592	16.6837	3	0.413448	1	0.19911	0.765488	-0.537099	0.887588	0.65773	0.477464	-0.386413	0.682414	1.73382	0.0231641
Itgb5	4.61563	7.04415	1.23617	1.59986	5.79637	8.23324	1.81107	1.78433	3	-2.58304	1	0.143068	0.82521	-0.618218	0.785821	-1.37383	0.179658	-0.356368	0.677421	-0.455928	0.639517
Itsn1	27.7373	30.3847	5.13351	5.96096	29.7348	35.4373	16.0143	14.9159	3	0.276943	1	0.0121542	0.979913	-0.921105	0.195186	-1.257	0.0228797	-0.253223	0.671536	-1.40518	0.0046231
Jdp2	20.1203	22.8008	10.6341	10.0045	48.2484	55.7591	21.6353	20.8885	3	-1.27306	1	0.621882	0.172316	-1.08176	0.181795	-0.520334	0.441429	-1.50851	0.00828966	-0.943831	0.0943458
Junb	211.009	183.985	129.179	128.572	212.139	211.542	103.127	93.4509	3	0.638647	1	0.123049	0.813706	-0.301781	0.969569	0.113984	0.8995	-0.315236	0.666381	1.42934	0.014946
Jup	2.92685	3.58082	1	1.29017	13.7306	16.9201	2.30779	2.64407	3	0.822686	1	1.34003	0.115726	-2.97271	0.0301723	-1.57303	0.23186	-3.1677	0.00219733	-2.99198	0.0294346
Katnal1	6.96887	9.65868	5.04687	6.6318	9.61378	8.3931	5.72638	7.02152	3	-0.129774	1	0.480966	0.0617672	-0.164803	0.958728	-0.29839	0.421766	-0.540292	0.0783155	-0.122827	0.746479
Kcna4	1.37404	1.24843	1	1	3.48858	4.8129	1.24233	1.16739	3	0	1	-3.12977	0.379561	-6.11375	0.206432	-5.14264	0.20204	-3.40136	0.0342345	-5.53753	0.103458
Kcnk10	2.09146	2.22677	1.2966	1.16858	5.35234	6.00995	2.0827	2.26742	3	2.98272	1	-2.13714	0.000526718	-3.36497	0.000989988	-3.70016	0.00025678	-2.42005	0.000595786	-2.1211	0.00427037
Kcnk6	12.094	17.3063	6.32705	9.11007	13.6633	15.7966	10.7959	11.4273	3	-0.543045	1	-0.740248	0.0187149	-0.312143	0.775524	-0.520678	0.195029	-0.242289	0.565769	-0.48581	0.181426
Kctd11	3.48285	3.71749	2.102	2.15531	9.02483	4.95132	3.35732	3.03242	3	-0.133866	1	-0.565255	0.206089	-0.994695	0.204074	-0.771452	0.223219	-1.66837	0.00275868	-1.23816	0.0231232
Kctd14	1.70239	1.90557	1.15923	1.43554	2.97386	2.78814	1.92541	1.8949	3	-0.279537	1	-1.78767	0.0106325	-2.10631	0.0331012	-0.576373	0.572716	-1.7421	0.0156343	-1.02455	0.206439
Kdm5b	13.4235	17.7705	15.1366	12.9189	19.18	20.2357	12.5578	13.2522	3	0.170856	1	1.02846	0.0250018	-0.78975	0.395539	0.856862	0.160085	-0.873209	0.119231	0.278668	0.668417
Khdc1a	1	1.05378	1	1	3.78357	3.51981	1.04497	1.08697	3	0	1	-5.70633	0.0121728	-3.68388	0.0937008	-3.83872	0.271754	-5.56216	0.000795522	-3.54616	0.260127
Khnyn	69.3365	66.9934	50.2702	47.3038	69.0898	74.6647	49.7738	49.3819	3	-0.132297	1	1.61663	0.000215698	-0.255983	0.937094	0.265213	0.634864	-0.371545	0.448539	-0.0253509	0.970118
Kif13b	19.0174	18.9697	17.5185	15.5521	20.801	26.6994	19.4215	20.0271	3	-0.218664	1	0.561828	0.0627615	-0.140201	0.998566	0.0413186	0.943654	-0.434863	0.258954	-0.312538	0.420563
Kif17	1.91032	1.63339	1.46986	1.46512	3.04888	3.01463	1.62888	1.35209	3	0.269912	1	-0.572308	0.562496	-1.399	0.230939	-1.22175	0.203857	-1.63517	0.0235534	-0.252407	0.800197
Kif3a	5.66832	7.21931	3.91033	4.6805	8.25729	10.6157	5.6968	6.62336	3	-0.0322146	1	-0.909675	0.00183389	-0.314161	0.722616	-0.507765	0.166042	-0.558266	0.0900579	-0.389599	0.250969
Kif5a	4.39795	4.46732	1.80693	2.42341	8.63744	9.4968	4.04523	4.03906	3	-0.346909	1	1.38324	0.0109534	-0.96028	0.344152	-0.679889	0.362693	-1.37134	0.0262836	-1.61025	0.0101155
Kif9	2.9395	3.50053	1.84273	2.00222	4.20839	4.96502	2.47124	2.3853	3	-0.404851	1	0.5818	0.248301	0.0603756	0.998929	0.121754	0.897089	-0.878069	0.158351	-0.798132	0.207198
Kit	26.3531	28.6261	9.41571	6.09996	50.8479	72.5722	17.5419	13.8264	3	-0.592317	1	1.96162	0.0308967	-2.07012	0.173584	-0.981925	0.426661	-1.77056	0.0939577	-2.75519	0.00968577
Klc3	29.4085	34.5886	20.7205	26.8636	36.5719	31.7196	23.9939	27.8683	3	0.0789166	1	0.954215	0.00024481	0.19298	0.869947	0.208717	0.521013	-0.113249	0.736812	-0.0247283	0.951235
Klc4	15.7315	17.5543	8.7717	10.6096	22.0945	24.3181	11.2942	11.7004	3	0.0681398	1	1.23268	0.0224595	-0.464641	0.877244	0.454306	0.569195	-0.615431	0.374901	-0.1632	0.845528
Klhdc8b	7.05987	5.98562	3.47216	4.41188	6.32723	5.83284	6.22455	5.24608	3	0.295864	1	0.778458	0.126832	0.408813	0.922673	0.386814	0.631699	0.0469156	0.959181	-0.327973	0.652311
Klhl30	2.73313	3.21411	1.57485	1.42786	35.511	30.0359	4.90495	5.72725	3	-0.276326	1	-2.69814	0.0347437	-2.75276	0.0110566	-3.36876	0.00423392	-4.02997	5.69878e-05	-2.96479	0.00110893
Klrg1	1.06207	1.37788	1.0598	1	5.73173	8.69235	1.69509	1.24443	3	-0.919947	1	-0.380268	0.85483	-3.65209	0.281326	-2.16572	0.389614	-5.14051	0.000666964	-3.69206	0.0874194
Kmo	1.40789	1.80708	1.14737	1.11517	1.98468	2.05316	1.15572	1.55216	3	0.738863	1	-1.29845	0.10476	1.09351	0.46843	-0.705033	0.559684	-0.143298	0.91132	-1.29854	0.287107
Krba1	4.60171	6.27255	4.89903	6.48487	8.07517	9.08043	6.06763	6.35874	3	0.14902	1	1.35284	0.0353353	-0.352276	0.986798	0.0876709	0.942848	-0.827487	0.32357	0.202902	0.841274
Krt19	1	1	1	1	4.54412	2.31906	1	1	3	0	1	-1.86037	0.547542	-3.40528	0.424981	0	1	-8.34755	0.00371014	-1.87434	0.652063
Lag3	255.651	261.404	49.8466	59.4323	201.104	198.62	116.159	114.071	3	-0.23901	1	1.24348	0.00864142	-0.192829	0.998569	-0.336154	0.635101	0.11096	0.890358	-1.36189	0.0123686
Lama5	3.93198	4.96313	1.62199	1.54686	8.95641	7.16467	1.5477	1.68854	3	1.08499	1	-1.2807	0.0128844	-0.779076	0.44789	0.117579	0.908939	-1.00653	0.088526	-0.193418	0.82665
Lamb3	12.5576	14.0262	5.32531	5.27931	10.9031	11.6165	5.61909	5.98401	3	-0.0570711	1	1.30233	0.000267685	-0.102769	0.998929	0.00263384	0.997297	-0.0354201	0.94765	-0.291033	0.465428
Lax1	121.127	116.052	100.904	82.9463	153.174	154.075	100.603	102.085	3	-0.146715	1	1.15464	0.00178025	-0.230803	0.944954	0.164627	0.771117	-0.427368	0.322151	-0.126181	0.805607
Lgals3	405.735	301.706	79.8401	78.3545	1251.85	1081.64	120.669	124.17	3	-0.138683	1	0.452647	0.469651	-0.438193	0.93353	-0.0304463	0.980378	-1.93608	0.0104296	-0.926274	0.21684
Lgals8	76.941	77.9468	57.3151	58.5901	74.3237	75.9873	66.9959	71.241	3	0.00660871	1	0.865512	0.00532599	0.0733593	0.998929	0.112661	0.823282	-0.0314074	0.952604	-0.165528	0.691724
Lgi4	4.35849	3.31477	1.48842	1.23857	5.1867	4.80205	1.45159	1.31193	3	-0.550323	1	2.2325	0.0284884	1.43771	0.64661	-0.433752	0.813843	-0.478326	0.677964	0.0235668	0.990388
Lipo1	4.28676	4.9068	1.90477	2.11956	4.65903	4.38681	2.27474	2.46384	3	-0.0734415	1	0.319551	0.384903	-0.115269	0.998929	-0.184675	0.782517	0.0897554	0.892044	-0.280868	0.612043
Lmna	8.19682	5.41057	1.32144	1.2871	33.9914	28.7058	2.31011	2.07923	3	1.03769	1	-3.97461	0.000213041	-2.50087	0.0376392	-1.96009	0.125695	-2.37504	0.00961364	-2.19644	0.0364456
Lmntd2	6.59572	6.07174	4.64825	4.67483	9.5531	7.91099	5.15486	5.59778	3	-0.457773	1	2.24619	7.30277e-05	-0.328446	0.916787	-0.0914856	0.90711	-0.650278	0.22408	-0.189643	0.766494
Lmtk3	29.8927	30.8628	6.04955	7.27359	25.3483	30.939	5.37805	6.19291	3	-0.157897	1	1.39238	0.0709415	0.447222	0.983782	1.0401	0.357888	0.0209652	0.986212	0.738268	0.47911
Lrmp	225.902	228.191	137.996	147.473	281.037	283.476	187.83	194.552	3	0.0484702	1	0.0387115	0.894745	-0.0640403	0.998929	-0.231522	0.56885	-0.351775	0.316193	-0.407281	0.216388
Lrrc56	7.8776	6.17585	3.85301	3.80507	8.52481	7.57691	4.79271	4.9498	3	2.99246e-05	1	1.49576	0.00470273	-0.698803	0.572434	0.093367	0.916409	-0.352429	0.613965	-0.492194	0.434291
Ltb4r1	33.8015	35.7274	1.30329	2.6592	146.716	106.646	10.1658	8.50002	3	0.52044	1	-2.85665	0.0243653	-1.96538	0.28316	-1.90689	0.246302	-2.10318	0.0720942	-2.49332	0.0671429
Ltbp3	3.02924	4.41804	2.01014	2.22235	11.5022	10.7303	2.96262	2.515	3	0.16539	1	0.351097	0.399849	-1.33659	0.0440101	-0.355446	0.587428	-1.95557	0.000366654	-0.743669	0.147015
Ltbp4	2.5345	3.64404	2.47844	3.35444	4.6198	3.87628	2.857	2.56774	3	-1.34824	1	0.980191	0.0425071	-0.0978508	0.998929	0.421111	0.557683	-0.538573	0.388036	0.674702	0.241169
Ltk	4.191	4.66962	3.04962	4.17692	4.17144	4.97566	3.23799	3.93214	3	1.1409	1	1.12415	0.0206632	-0.205901	0.998569	0.142025	0.86666	-0.00936619	0.989998	0.459887	0.458632
Lxn	43.8063	48.0433	20.4251	22.6872	56.6251	58.637	37.7044	33.463	3	0.0199111	1	-0.0770097	0.813801	-0.668837	0.214923	-0.681019	0.089951	-0.578623	0.121835	-0.848704	0.0184199
Maf	2.77672	4.5908	1.3353	1.1655	3.10385	4.15286	2.77154	2.641	3	0.421713	1	-0.508177	0.38155	-0.588876	0.685054	-1.03984	0.143377	-0.0757583	0.924119	-2.45535	0.000178202
Maged1	1.50951	1.34466	1.32726	1.17051	1.51789	1.50115	1.05764	1.1672	3	2.23706	0.390236	0.305042	0.660281	-0.062738	0.998929	1.02585	0.524106	0.236784	0.859929	1.76392	0.204387
Maged2	4.49895	5.26045	3.39979	3.67924	7.87196	8.05815	5.28672	5.14539	3	0.811129	1	0.127855	0.728924	-0.468971	0.625521	-0.358106	0.501871	-0.663429	0.135701	-0.514727	0.260636
Man1c1	1.67127	1.73562	1.23714	1.30326	2.84225	3.11283	1.13668	1.44058	3	-0.534065	1	1.89957	0.000406793	-1.21404	0.08297	-0.127718	0.875225	-1.85854	0.000626797	-0.141313	0.861757
Mapre3	6.78874	10.6535	6.63789	6.022	8.93062	8.17916	6.89339	6.88492	3	-0.176394	1	2.24937	0.00232722	-0.113248	0.998929	0.481891	0.613007	-0.118006	0.914476	0.192636	0.843594
Marcks	11.5369	10.5302	3.56934	2.79575	8.2945	13.8379	6.95968	5.3971	3	0.765023	1	0.0693148	0.92293	-0.698934	0.796671	-1.15953	0.202411	-0.0822165	0.945162	-1.2688	0.119364
Mast1	3.51112	3.92073	3.67216	3.42698	4.96202	5.12887	3.21311	3.39843	3	-0.042636	1	0.940863	0.0327741	-0.271328	0.965733	0.444101	0.473126	-0.675529	0.212089	-0.265936	0.65922
Mcf2l	1.66773	1.50332	1.03064	1.09577	4.26431	3.00161	1.12949	1.09391	3	0.765818	1	0.167321	0.87423	-1.1494	0.46634	-0.170529	0.951003	-3.54386	0.000616748	-2.01656	0.204387
Mcpt8	1.98556	1.96005	1	1	21.4364	18.1584	1.8027	2.84357	3	2.15711	1	-6.46907	0.0619797	-4.54009	0.209153	-3.08428	0.517793	-4.62908	0.0213141	-9.91552	0.00336274
Mctp2	31.3582	35.6621	16.3991	18.1618	31.0247	36.6278	23.4661	25.3946	3	-0.170995	1	0.446051	0.0684122	-0.236039	0.824738	-0.553715	0.0863389	-0.226532	0.507696	-0.383504	0.200944
Med12l	10.5845	9.86518	1.93202	2.03508	10.8587	11.6042	4.49879	4.75938	3	0.337323	1	0.492748	0.358188	-0.604362	0.722966	-1.83989	0.0106197	-0.331221	0.660167	-1.72596	0.00694812
Mef2c	1.11931	1.48427	1	1.17968	1.60639	1.70415	1.12147	1.19578	3	1.38556	1	0.747129	0.714044	-2.50786	0.589343	-2.25259	0.626788	-3.25118	0.0667646	-4.91264	0.0104309
Megf11	3.98293	3.71492	2.48053	2.02093	6.14525	6.45312	1.39878	1.35597	3	0.299051	1	1.02662	0.0142911	0.250418	0.962994	1.50532	0.00765105	-1.18458	0.0108225	1.83497	0.000691412
Mfge8	37.6119	44.0397	31.3274	35.6835	43.6605	45.7949	27.8947	26.7149	3	0.346753	1	1.05121	0.00119254	0.142231	0.997107	0.501021	0.194141	-0.163473	0.706556	0.414802	0.242473
Mfsd6	35.3853	39.752	16.674	16.012	27.8855	37.8707	21.0081	20.6564	3	-0.0923433	1	0.365466	0.136666	0.0875046	0.998929	-0.251164	0.489559	0.094215	0.813642	-0.419566	0.163033
Mgat3	2.35456	2.71809	1.10876	1.11333	10.3129	9.10514	2.57059	2.59289	3	0.93674	1	-0.175426	0.849353	-2.43927	0.0471646	-3.86668	0.00260221	-2.78209	0.00388346	-4.05807	0.000712324
Mgat4a	29.6367	32.1969	23.4599	20.9463	31.9307	37.6386	25.5627	27.8022	3	-0.140313	1	-0.738901	0.000426655	0.250179	0.558637	-0.480192	0.0374402	-0.159008	0.523408	-0.175371	0.449246
Mgat4b	28.9244	35.1865	17.2303	17.6266	47.2781	55.4851	30.6652	25.4289	3	-0.390066	1	-0.191064	0.515645	-0.70574	0.14347	-0.507352	0.186892	-0.71249	0.037136	-0.516763	0.132358
Mgat5	7.7443	10.2006	6.75588	6.14092	8.8709	11.9948	8.14172	8.48008	3	0.0311951	1	-0.831003	0.014674	-0.469831	0.538599	-0.69539	0.106052	-0.624037	0.11687	-0.788149	0.0401006
Mgst3	8.36037	10.3519	5.5478	7.50595	23.8511	21.3813	8.81923	8.08884	3	0.421739	1	0.928619	0.0361063	-0.158856	0.998929	-0.269737	0.714119	-1.43233	0.00773625	-0.353442	0.560423
Mib2	99.1768	111.885	57.8286	67.494	113.792	114.701	54.8762	60.5893	3	0.0512134	1	0.760592	0.130713	-0.0104293	0.998929	0.512082	0.490792	-0.220268	0.782254	0.298219	0.681542
Mical1	173.287	172.14	127.423	123.402	172.127	185.924	124.886	131.442	3	-0.144909	1	0.704328	0.0103066	0.2187	0.896127	0.256484	0.510215	-0.165271	0.675871	-0.191597	0.601416
Mmp19	3.94649	3.40969	2.3135	2.75502	5.15722	4.80656	3.01476	2.94834	3	0.525075	1	0.894233	0.0368524	-0.100968	0.998929	0.00768482	0.993313	-0.708016	0.18999	-0.361808	0.542436
Mocos	5.9074	9.15191	4.47564	4.93981	8.96124	12.6038	7.2865	6.5993	3	-0.343128	1	-0.160856	0.714626	-0.249818	0.958728	-0.448592	0.417196	-0.723686	0.115399	-0.618927	0.176494
Morn2	3.83547	4.12375	2.82126	3.44001	7.86222	7.24198	4.43658	4.855	3	-0.963293	1	-0.162245	0.775878	-0.0805265	0.998929	-0.783372	0.349061	-0.801242	0.265942	-0.657404	0.378763
Morn4	1.82158	3.29501	1.13969	1.58223	6.05975	6.22895	2.62367	1.52338	3	1.44558	1	-0.221411	0.734291	-1.03346	0.44789	-0.625329	0.566545	-1.40846	0.071843	-1.08936	0.244703
Mpzl3	4.23513	4.23578	2.26162	2.71096	3.27054	4.25784	3.23495	3.31293	3	0.168804	1	-0.534659	0.0684122	-0.174313	0.981666	-0.481834	0.246516	0.098529	0.847933	-0.506154	0.183098
Mr1	8.74915	13.7251	6.9249	6.8616	11.6588	13.6219	10.5539	9.57402	3	0.0196255	1	0.804001	0.0498	-0.445785	0.767825	-0.0840627	0.912092	-0.364169	0.52406	-0.435748	0.407085
Mroh1	36.7093	44.8063	33.3128	33.522	44.7669	46.6707	38.7151	38.9516	3	0.106166	1	0.933778	0.000858071	-0.0500821	0.998929	0.253668	0.477499	-0.215769	0.533887	-0.214801	0.511595
Mrpl1	10.0982	11.4024	10.1521	10.6373	13.038	11.8905	9.88591	11.1415	3	-0.0167812	1	-0.85311	3.14099e-05	0.028084	0.998929	0.00320035	0.992201	-0.130855	0.567732	-0.0607219	0.808774
Mrpl45	41.8207	43.1028	38.2473	34.8102	53.7809	53.3148	38.5861	36.1649	3	-0.154738	1	-0.380602	0.00180096	-0.309074	0.0848495	-0.0723155	0.69406	-0.349628	0.0102283	0.0376201	0.835667
Mrpl54	80.8703	64.8929	67.5132	86.1976	113.022	89.609	84.0476	80.5476	3	-0.0962223	1	0.292369	0.16092	0.165533	0.911101	0.00959087	0.981801	-0.382447	0.148302	-0.116057	0.71049
Mt1	112.38	121.489	12.1899	22.6878	355.041	259.633	65.4415	62.6308	3	0.447826	1	-0.761634	0.0582902	-0.978847	0.154742	-1.82382	0.00164405	-1.73022	0.000978054	-1.93608	0.000354913
Mt2	109.949	114.641	8.90089	10.85	462.028	292.912	45.924	36.5616	3	0.682401	1	-1.5422	0.00192168	-1.41536	0.0454501	-2.43772	0.000635757	-2.18363	0.000331116	-2.27466	0.000394163
Mt3	2.08724	1.88258	2.04752	1.27288	10.762	7.77294	3.39827	3.4976	3	-1.93469	1	-2.63778	0.000415639	-3.6043	0.00294943	-1.29654	0.200032	-2.83404	0.00151493	-1.78069	0.069537
Mthfs	5.3452	5.72801	5.00832	5.66403	7.4841	7.91106	5.98848	5.73299	3	-0.0560832	1	0.599005	0.143791	-0.0495025	0.998929	-0.308437	0.628461	-0.541168	0.308604	-0.00566562	0.994602
Mtrf1	3.53588	4.48077	3.39882	3.95093	4.93672	5.35368	3.39396	3.22425	3	-0.120778	1	-0.367069	0.0815252	-0.110485	0.994412	-0.306305	0.316325	-0.414103	0.121937	0.187511	0.528385
Mtss1	16.1546	19.2814	9.67922	8.24219	32.0941	35.6116	10.9832	10.5155	3	0.722294	0.492245	0.572419	0.0238329	-0.49631	0.285871	0.156998	0.707964	-1.19289	0.000331116	-0.233283	0.497152
Mttp	2.42604	2.20485	1.58883	1.54784	2.24244	2.14502	1.44443	1.34383	3	0.0507875	1	1.06539	0.00287808	0.121183	0.998929	-0.100735	0.879642	-0.145535	0.78676	0.533191	0.245132
Mvd	25.2092	23.3914	18.7646	20.5544	42.7087	35.1068	24.5514	25.075	3	0.0913692	1	-0.427723	0.113052	-0.387791	0.560029	-0.138334	0.772167	-1.05159	0.00233742	-0.149475	0.713556
Mxd1	33.8187	35.9971	22.0929	21.69	34.6074	41.501	29.2653	28.5742	3	-0.0524959	1	1.44165	0.00018804	-0.0838198	0.998929	0.155611	0.772167	-0.404033	0.32205	-0.343563	0.392432
Mxi1	18.2076	21.5891	8.84963	9.10454	18.7049	16.3365	9.24091	8.67533	3	0.276089	1	1.06687	0.00163443	-0.27649	0.853696	-0.197781	0.695043	-0.207069	0.647432	0.10847	0.826808
Myl4	4.90019	5.65008	2.25257	2.83544	9.34171	9.23192	3.48169	3.47986	3	0.594405	1	0.978198	0.0395195	-0.314911	0.957784	-1.16256	0.0877856	-1.4659	0.0133759	-0.934653	0.140614
Myo1f	297.701	295.456	203.81	195.937	301.157	340.897	267.799	253.083	3	-0.0443277	1	0.501515	0.113043	0.0338047	0.998929	-0.272103	0.573837	-0.214105	0.650139	-0.292448	0.489349
Myrf	1.11884	1.05788	1.0229	1	1.36238	1.11689	1	1.0234	3	0.279914	1	-0.463318	0.732218	-1.63655	0.515873	-0.0100561	0.99856	-2.44329	0.0688389	0.379895	0.936604
Nabp1	149.684	148.438	135.619	121.317	287.953	371.114	159.923	161.467	3	-0.2111	1	-1.07185	0.00282047	-0.48176	0.539629	-0.304327	0.537643	-1.27716	0.00223675	-0.269721	0.547738
Napb	1.64653	1.97726	1.3222	1.40288	2.51829	2.57885	1.40855	1.28533	3	0.0475168	1	0.40501	0.369349	-0.415817	0.864573	0.897727	0.1555	-0.963028	0.0712374	0.230374	0.750598
Nat9	11.3432	13.2087	7.50796	7.75493	24.9233	20.6204	11.6376	10.7673	3	0.345213	1	0.138181	0.589394	-0.600282	0.169529	-0.331287	0.362443	-0.851618	0.00604594	-0.575506	0.0599932
Ncald	37.4901	37.3225	21.3189	14.4071	30.6161	39.4847	22.0468	20.9887	3	-0.261343	1	0.959977	0.157457	0.0405534	0.998929	-0.583544	0.538674	1.14306e-05	1	-0.661217	0.41411
Neb	7.85706	8.26122	4.49115	5.91843	24.5524	18.8525	3.76263	3.79953	3	-0.336655	1	-2.39787	0.000168544	-0.900947	0.362631	-0.15103	0.871415	-1.79977	0.00449081	0.457071	0.512781
Neil2	2.01579	2.62745	1.87566	2.36869	6.59729	3.2612	1.54429	1.42108	3	-0.0923494	1	1.92208	0.00901991	-1.46004	0.23309	0.107209	0.940255	-2.05578	0.0137683	0.955597	0.293332
Neurl3	237.023	237.092	64.7966	61.8372	212.296	248.493	117.316	118.66	3	0.115605	1	0.759102	0.125662	-0.143431	0.998929	-0.594333	0.402795	-0.0881316	0.920411	-0.868196	0.148019
Nf1	5.11122	6.90752	4.09749	4.44771	6.12952	7.65023	5.50293	4.95163	3	0.204812	1	0.0816412	0.687807	-0.222503	0.737835	-0.0909727	0.793268	-0.357392	0.142773	-0.252162	0.314172
Nfat5	50.3137	51.2023	45.2704	41.0663	50.073	63.6418	43.2381	46.3723	3	0.0694899	1	0.126747	0.671298	-0.365938	0.658872	0.201472	0.660883	-0.260134	0.523331	-0.0732234	0.879997
Nfe2	3.68119	2.72305	1.43054	1.56079	4.40665	5.0291	1.68242	1.73324	3	0.680257	1	1.10742	0.153101	0.00428062	0.999734	-0.607091	0.722152	-0.69755	0.549487	-1.3432	0.250207
Nhsl1	1.22123	1.20203	1.05329	1.12493	1.98382	1.84322	1.14077	1.08168	3	1.06657	1	0.551879	0.473321	-3.04898	0.0267021	2.42732	0.0982194	-2.8038	0.00464597	-0.627853	0.693613
Nicn1	10.1412	11.456	3.75782	5.4496	18.2693	19.6183	5.23019	4.6362	3	-0.199053	1	1.10835	0.00254801	-0.113676	0.998929	-0.199107	0.74137	-0.883639	0.0338838	0.0592903	0.929201
Nlgn2	5.67677	6.54859	5.21708	6.75621	7.27738	5.77701	2.83128	3.06605	3	0.252076	1	0.0331279	0.932712	0.00321781	0.999588	0.386385	0.461819	0.250962	0.633605	1.41195	0.0020792
Nnat	4.9347	3.77375	3.8931	3.80676	6.78868	7.72188	3.31916	4.36405	3	-0.27875	1	-0.583776	0.137873	-0.636267	0.413826	0.019047	0.980848	-1.04489	0.0196558	-0.00670554	0.992307
Npdc1	4.89946	5.52203	3.95194	4.77506	5.52987	4.10494	2.13427	2.55391	3	0.063914	1	0.795667	0.050104	0.253375	0.969569	0.278476	0.686975	0.596877	0.265239	1.55462	0.00411065
Npepps	88.149	104.219	87.6507	84.1257	110.036	102.099	85.2952	88.6063	3	0.152908	1	0.467	0.00197561	-0.146542	0.775167	-0.147704	0.463016	-0.291358	0.0854854	-0.0309986	0.897714
Nphp1	2.34411	3.60375	1.64751	1.69005	3.17355	2.86292	2.24401	1.66165	3	-0.0437058	1	0.450272	0.238307	-0.231915	0.979571	-0.401981	0.525205	-0.00834476	0.98987	0.131723	0.858341
Npm1	1464.01	1430.9	1216.52	1255.52	1552.29	1676.6	813.347	822.571	3	0.0548812	1	-0.917052	0.000296028	-0.138923	0.958728	0.0793245	0.83364	-0.0614684	0.865211	0.642407	0.0111581
Npnt	1.39024	1.51172	1.17353	1.06781	8.81111	9.59204	1.09168	1.08866	3	0.50362	1	-2.91318	0.0347049	-2.57795	0.0681029	3.6702	0.105899	-4.37566	0.000223774	0.335567	0.868074
Nubpl	7.46066	9.12896	4.73479	8.18887	11.2153	9.82599	7.72362	6.93655	3	-0.21718	1	-0.0321624	0.904665	-0.0453149	0.998929	0.0978478	0.82228	-0.282738	0.395137	-0.193636	0.577279
Numbl	6.32843	7.38345	3.12527	4.06302	9.41538	8.91794	4.55817	5.00494	3	-0.289061	1	1.08519	0.006903	0.140634	0.998929	0.161311	0.802557	-0.721485	0.102118	-0.765692	0.0758283
Nup210l	4.74449	4.33983	2.42527	2.32271	4.16393	4.4709	2.12954	2.33503	3	0.159713	1	0.994013	0.0423421	0.380247	0.906422	0.552483	0.427584	0.0345714	0.967398	0.0709403	0.937076
Nupr1	1.39938	1.36473	1	1	12.0623	5.6158	1	1	3	0	1	-2.63696	0.00733065	-0.612827	0.939049	0	1	-4.02163	0.00217814	-2.66197	0.436246
Oit3	5.80901	5.76621	1.16163	1.67368	16.0623	16.4005	3.1064	2.65158	3	0.640676	1	-1.62771	0.0908526	-1.07939	0.659757	-3.51884	0.0599573	-1.8742	0.0604496	-1.91634	0.109457
Osgepl1	6.00423	6.12523	4.24432	4.83844	8.70119	7.57823	5.23764	6.43321	3	-0.315103	1	0.117758	0.578604	-0.740687	0.0246049	-0.189849	0.557456	-0.839817	0.00165058	-0.300297	0.260328
Otos	4.5638	5.05012	1.18313	1.42935	6.36122	6.79553	1.87077	2.16953	3	0.146994	1	0.886704	0.374502	-0.707624	0.867628	-0.948428	0.441206	-0.743985	0.440412	-1.49084	0.143745
P2ry12	3.96533	5.34411	1.13392	1.2791	3.87284	4.14457	1.99059	1.63862	3	2.25054	1	0.451163	0.5953	-1.22073	0.49943	-1.57835	0.219725	-0.19855	0.878216	-1.86675	0.126671
P2ry14	25.3308	23.1291	4.31378	6.11559	18.9118	16.1192	8.39228	9.40269	3	0.288238	1	-1.9589	0.00709153	0.214381	0.998929	-1.02433	0.238328	-0.0503153	0.962212	-0.853799	0.270345
P4ha2	4.59854	6.751	2.01123	3.37088	19.8985	6.45678	3.36607	2.84521	3	2.29345	1	0.692652	0.309608	-0.25757	0.998929	-0.8214	0.433693	-2.03188	0.0193271	0.161708	0.911641
Pacs2	66.678	74.5876	59.3267	51.6999	76.6998	97.0193	77.5579	73.8792	3	0.226139	1	-0.0252652	0.88971	-0.174856	0.777415	-0.358978	0.0984505	-0.280596	0.177182	-0.327699	0.0971669
Pafah1b3	27.2244	32.6565	13.5243	18.1076	42.018	21.7911	15.5	12.0173	3	-0.0480864	1	1.17197	0.000823355	0.284055	0.845439	-0.386715	0.381738	-0.355231	0.396702	0.138713	0.778157
Pak6	28.6566	25.4874	13.7318	13.0977	34.1395	35.5898	15.5929	14.4364	3	0.210698	1	-0.0848122	0.87334	-0.507232	0.784386	-0.247471	0.771586	-0.595559	0.354782	0.185602	0.810284
Pbxip1	370.376	363.741	161.121	149.51	328.253	365.707	188.246	190.951	3	-0.0305338	1	1.10015	0.0228085	-0.0972236	0.998929	0.229013	0.777175	-0.0410981	0.961187	-0.205709	0.774428
Pck2	23.6027	28.742	6.13937	9.91797	58.2529	41.5512	15.0369	18.357	3	0.518859	1	0.141337	0.760748	-0.562271	0.658534	-0.594193	0.351812	-1.17508	0.0285855	-0.977974	0.0712853
Pcx	4.71883	4.7123	2.96902	2.91722	8.11736	8.08503	4.20621	4.76019	3	-0.607241	1	0.558797	0.400558	-0.455861	0.946016	-0.784452	0.436219	-1.07976	0.197421	-0.836886	0.355522
Pde1a	1.113	1.73381	1.10887	1	1.38285	1.55572	1.03835	1	3	0.822462	1	-1.78843	0.0131955	-2.87231	0.207053	0.907972	0.696796	-0.319974	0.816681	0.250797	0.928693
Pdzd2	2.79322	2.63762	1.59805	1.28563	3.03305	2.45854	1.38619	1.61112	3	1.23686	0.874182	0.918119	0.114108	0.119551	0.998929	0.251482	0.813694	-0.0841137	0.929637	0.271713	0.752734
Pdzd9	3.10857	3.63503	2.87115	3.25617	4.2149	3.61978	2.80773	3.02128	3	-0.640979	1	-0.573133	0.0760054	0.184902	0.983782	0.121866	0.839168	-0.264411	0.582495	0.178046	0.720516
Per1	20.1219	21.4193	17.9612	16.198	23.239	24.0875	15.3174	15.2936	3	0.793408	0.998552	0.459649	0.243173	-0.152181	0.998929	0.138321	0.845855	-0.227794	0.70631	0.675612	0.162904
Pgbd1	1.47783	1.70651	1.09865	1.28269	1.83263	1.33571	1.03475	1.0336	3	-0.25535	1	0.898584	0.0907514	0.330077	0.982278	-0.00167777	0.999581	-0.680435	0.395647	2.86298	0.0065994
Pgk1	769.914	656.737	479.694	449.45	1577.89	864.253	598.783	493.329	3	-0.108779	1	0.510951	0.11768	-0.0576166	0.998929	-0.759957	0.0791584	-1.05266	0.00949913	-0.198995	0.674768
Phlda1	12.1652	11.6357	8.97651	7.17657	19.8377	18.2576	11.2845	12.5157	3	0.381713	1	-1.00583	0.00245396	-0.970343	0.053637	-0.73005	0.073198	-0.784818	0.0381736	-0.271643	0.520879
Phlda3	19.0434	18.8109	14.3335	13.5308	21.4771	28.6551	12.7708	15.7458	3	1.25031	0.998552	-2.12792	7.23743e-05	0.267995	0.962629	0.0811374	0.91738	-0.0769831	0.917243	-0.219547	0.725297
Pik3ap1	23.4865	27.5222	9.73069	10.3503	35.0802	22.9857	15.9659	14.5473	3	-0.845543	1	1.24106	0.0352112	-0.59172	0.789246	-0.984147	0.209972	-0.798413	0.283717	-0.375337	0.651689
Pik3r1	120.878	143.544	117.127	113.669	131.179	167.545	124.913	118.701	3	-0.024037	1	0.253577	0.203624	-0.376547	0.333417	-0.22185	0.445257	-0.497381	0.0410943	-0.148591	0.593905
Pik3r6	3.08205	3.1375	1.39333	1.58405	14.6938	13.2874	4.325	4.45653	3	-0.135579	1	-3.33301	0.000548134	-1.94766	0.0681029	-3.53979	0.0021773	-2.76026	0.00109207	-3.24125	0.000382987
Pilrb1	13.626	9.18062	9.59348	9.3731	27.2564	18.2043	10.4343	13.4305	3	-1.46836	1	-3.87845	2.63305e-05	-0.429763	0.762336	-0.570644	0.324656	-0.845908	0.0826482	0.0625387	0.93326
Piwil2	3.89687	4.7233	1.38765	1.6362	8.52495	8.44002	3.13001	2.7825	3	-0.27906	1	-1.19565	0.0283377	-0.851738	0.418929	-1.73817	0.0205406	-1.59326	0.0102571	-1.63899	0.0159706
Pkd1l2	1.61841	1.65584	1.24986	1.21029	3.00743	2.47162	1.46712	1.47135	3	-0.131816	1	0.573395	0.375771	-0.571778	0.813044	0.213709	0.845304	-1.77928	0.00749598	-0.860033	0.240659
Pkd2	2.35493	3.46202	1.16067	1.56504	8.26751	10.1854	3.07974	3.27796	3	-1.20327	1	-0.970593	0.0896133	-1.74321	0.0380793	-1.3365	0.073198	-2.08314	0.00141003	-2.20164	0.00110349
Pkp2	2.34884	3.91525	1.35738	1.68555	8.74636	7.60043	3.30015	3.19111	3	-1.46242	1	1.52922	0.00448807	-1.29359	0.12282	-2.22812	0.00499225	-2.28921	0.000709591	-2.07381	0.00268268
Pla1a	1.44084	1.35786	1.07079	1.38726	2.94176	2.44538	1	1	3	-4.38307	1	-0.513985	0.451239	0.138974	0.998929	-0.615403	0.727813	-2.34541	0.0342513	0.310088	0.877933
Plag1	2.62396	2.67649	1.81633	2.30253	3.29661	3.88214	2.58143	2.42502	3	-0.492191	1	0.28718	0.501887	-0.691376	0.481091	-0.695626	0.245946	-0.808215	0.124379	-0.279475	0.64914
Plcg2	10.7607	13.1087	5.50532	7.04254	19.5973	23.7362	9.64821	10.308	3	-0.297478	1	-2.3621	2.69268e-05	-0.845597	0.223976	-0.862578	0.100363	-0.917757	0.0515958	-0.657751	0.17047
Plcl1	1.67879	2.34691	1.31488	1.34073	1.97105	1.79129	1.35833	1.29701	3	1.17302	0.828046	1.24341	0.0167295	-0.470216	0.887454	1.10182	0.119897	-0.00963336	0.990321	0.428069	0.592465
Pld2	14.7251	15.6882	10.1056	11.1557	27.9847	22.0675	12.2656	9.41608	3	-0.0812396	1	1.28273	0.000666032	-0.0588188	0.998929	0.390756	0.392379	-0.847445	0.0274647	-0.0786529	0.885208
Pld3	390.584	416.585	202.537	166.878	379.232	463.717	276.14	285.664	3	0.0886833	1	0.757902	0.0194642	-0.240068	0.922673	-0.280467	0.555744	-0.206753	0.660793	-0.655081	0.0827295
Plek	56.3704	63.1994	26.9143	28.0191	50.0061	64.4258	33.8084	31.6402	3	-1.78423	0.548873	-0.358831	0.442601	-0.0695635	0.998929	-0.662729	0.304308	-0.171426	0.820037	-0.609609	0.299902
Plekhm3	11.6855	14.1174	7.00315	8.12501	11.2102	14.8609	7.87695	7.79355	3	-0.316936	1	0.344298	0.28055	-0.176411	0.9843	-0.0882998	0.8763	-0.275541	0.53191	0.00270274	0.997036
Plin2	43.2003	51.2676	11.312	13.4338	98.8085	122.116	21.3401	19.3649	3	0.438379	1	-0.185557	0.63097	-1.09893	0.0681029	-1.09081	0.0335553	-1.38579	0.00329729	-0.711927	0.133134
Plod2	31.8068	31.9577	14.9132	17.4089	44.8572	38.1023	17.261	17.9743	3	1.36335	0.743701	1.05955	0.0131724	-0.0412912	0.998929	-0.18219	0.802466	-0.972575	0.0507986	-0.152096	0.816802
Plscr4	9.30578	9.04579	2.84944	2.223	10.7933	13.3815	3.93139	4.27086	3	1.6849	1	1.94067	0.0216274	0.466975	0.955176	-0.403309	0.727615	-0.49451	0.610029	-0.997049	0.245963
Pmm1	32.7397	34.1988	21.0526	27.9548	37.3874	39.3844	13.7135	14.9336	3	0.0854948	1	0.0418353	0.832236	0.132411	0.936738	0.47272	0.0522651	-0.0203287	0.95223	0.792961	0.000759097
Pold4	77.9627	77.2148	47.1819	54.5204	114.913	108.575	68.4551	66.6109	3	-0.204051	1	1.52538	0.000954446	-0.123772	0.998929	0.349152	0.566545	-0.627252	0.217787	-0.445525	0.388847
Polr2e	63.2923	60.1955	56.8416	50.555	79.321	78.9871	53.1134	53.7283	3	0.0309808	1	-0.843721	2.24352e-05	-0.297925	0.295762	-0.128896	0.57806	-0.228346	0.238655	0.0563191	0.814355
Pparg	3.17855	3.74415	1	1.05656	8.55952	6.91124	1	1.07396	3	0.209754	1	-3.8125	0.000257115	-1.25424	0.276566	-0.0259471	0.99483	-0.920864	0.225176	0.36489	0.891339
Ppfia3	2.00249	2.06808	1.41049	1.43403	3.62388	3.71163	1.73994	2.18435	3	-4.99579	0.514071	0.523737	0.350185	-0.648116	0.729762	0.0517277	0.963647	-1.47183	0.0246339	-0.87144	0.202613
Ppm1j	99.9255	94.2751	78.0588	78.1543	164.347	168.546	105.907	110.882	3	-0.118199	1	-0.148498	0.668546	-0.282137	0.884919	-0.369063	0.440127	-0.819018	0.0405177	-0.41772	0.315629
Pram1	2.38629	2.81304	2.08831	2.08249	3.76603	2.71708	1.73181	2.06153	3	0.777457	1	0.930763	0.0475481	0.228619	0.997107	0.80662	0.199391	-0.630531	0.27291	0.442786	0.466075
Prph	2.91084	2.67232	1.05753	1	5.85573	5.81624	1.72952	1.41152	3	4.17006	1	-1.06348	0.30967	-0.332438	0.998929	-1.91981	0.450516	-1.51156	0.222469	-3.9359	0.0890937
Prr13	354.333	344.183	247.762	225.605	417.338	428.753	305.756	292.865	3	-0.491623	1	0.655623	0.0129581	0.021732	0.998929	0.0900964	0.841469	-0.343258	0.303677	-0.365097	0.247727
Prr36	8.43589	9.28907	4.12805	4.03606	14.7326	10.1682	6.17127	5.69145	3	0.385751	1	0.538217	0.209451	-0.466986	0.74807	-0.900039	0.11685	-0.834293	0.107983	-0.631261	0.242315
Prss30	24.8839	25.8386	9.1891	10.2799	27.6096	21.9842	8.61486	8.02908	3	0.963927	1	1.60202	0.0281565	0.479653	0.94947	0.389934	0.741555	-0.0558044	0.963831	0.40539	0.685096
Psd2	1.63342	1.48562	1.33905	1.38862	2.09693	1.57689	1.28661	1.27716	3	-0.0530012	1	2.20603	0.00386283	0.142021	0.998929	0.0643508	0.960813	-0.420177	0.646211	-0.478386	0.587348
Psd3	1.44407	1.79685	1.31526	1.19358	2.11658	1.39081	1.30933	1.27612	3	1.01336	1	1.5299	0.052442	-0.172294	0.998929	1.22645	0.262368	-0.618635	0.492571	0.118528	0.929199
Psg23	4.06108	5.21772	2.35821	2.97128	4.19334	4.0505	3.2553	3.06199	3	-0.147235	1	1.28999	0.0348233	-0.279549	0.998566	0.39485	0.675111	0.173239	0.856766	-0.0132179	0.990388
Psmc6	132.816	134.315	120.169	134.887	152.662	154.744	141.799	135.03	3	0.0448412	1	-0.617768	0.00361484	-0.185286	0.839851	-0.120207	0.714445	-0.170805	0.545816	-0.114218	0.69169
Psrc1	81.9253	82.4473	24.1821	23.1029	80.8929	79.6516	29.3337	31.479	3	-0.0778614	1	-0.13667	0.766691	0.191495	0.998569	-0.0568634	0.949065	0.0877194	0.911479	-0.469138	0.415899
Pstpip1	374.99	354.614	181.401	181.937	477.024	433.187	284.906	295.679	3	-0.0240271	1	0.429611	0.066896	-0.368329	0.477709	-0.281818	0.402412	-0.502264	0.0809892	-0.534625	0.0556444
Ptger2	15.1033	12.4035	6.15225	6.36179	14.3778	17.4883	10.3653	10.5748	3	-0.213023	1	0.264631	0.657065	-0.255141	0.998566	-0.483598	0.583619	-0.38833	0.643202	-0.764567	0.289032
Ptgis	1	1.14513	1	1.08975	2.0298	2.05513	1.12135	1	3	-3.24117	1	-4.25225	0.0933899	-3.58373	0.118816	-1.86209	0.673885	-4.40822	0.00516634	-0.15755	0.97023
Ptms	458.032	428.211	195.593	192.569	358.279	372.461	303.493	291.753	3	-0.124026	1	1.28509	0.00117699	0.00620901	0.998929	-0.0689229	0.915302	0.284846	0.572558	-0.588843	0.167374
Ptprf	1.07916	1.16064	1.05084	1.09934	2.15328	2.55721	1	1.05196	3	1.36595	1	-2.18817	0.00983518	-2.07215	0.259281	1.14069	0.694533	-3.74468	0.00231845	1.30285	0.521912
Pxmp2	16.3271	15.9303	14.2263	12.9422	24.4368	23.1549	20.6749	17.6643	3	-0.424161	1	0.387531	0.11398	0.106082	0.998569	-0.427924	0.20354	-0.508206	0.102038	-0.53328	0.0748107
Pycard	92.71	90.9131	76.0054	75.6576	102.199	100.818	80.7145	86.3384	3	-0.171794	1	0.94496	0.00579115	0.298844	0.84664	0.149087	0.790279	-0.108282	0.839705	-0.11649	0.819478
Pygl	25.2092	26.4555	3.61276	4.3413	36.1824	26.8006	10.0355	10.0774	3	0.0898454	1	3.61111	0.000565043	0.421638	0.987056	-1.46387	0.191791	-0.564454	0.62619	-1.3876	0.177301
Rab19	57.4479	61.4552	25.2132	29.7831	44.7831	62.2224	34.5279	39.0731	3	-0.244742	1	0.120972	0.807298	0.0272583	0.998929	0.00316238	0.997731	0.114148	0.887594	-0.452029	0.452064
Rab27b	7.58023	8.19475	3.8249	3.69643	6.34627	7.84658	3.666	3.9527	3	0.876145	1	-2.20461	0.00052244	0.0907612	0.998929	-0.562795	0.218495	-0.0587417	0.917664	0.151648	0.757256
Rab44	1	1.05112	1	1.03161	1.08534	1.04129	1	1	3	2.97255	1	-0.735777	0.825132	-2.59808	0.930959	-1.61515	0.728728	-2.03194	0.606941	-5.78064	0.0136421
Rab4a	3.18083	3.96186	2.61628	2.89472	3.98405	4.38261	2.19552	2.32126	3	-0.0102674	1	0.0830156	0.939058	1.65677	0.515844	2.35994	0.106994	-0.721223	0.649049	0.156238	0.938677
Rabl2	6.20336	8.58033	2.70093	3.51868	10.3502	9.22541	5.54065	4.7506	3	0.426511	1	-0.322153	0.367412	-0.0922391	0.998929	-0.466736	0.381314	-0.445032	0.355723	-0.633897	0.171275
Ralb	4.02689	5.13928	3.42279	4.99727	7.8161	7.96221	5.31426	6.31818	3	-0.255566	1	0.153544	0.568185	-0.558871	0.247803	-0.13704	0.768056	-1.09351	0.00139167	-0.580542	0.0734646
Rap2a	16.6012	16.1717	13.6101	12.0533	22.3284	25.6143	19.0791	17.7202	3	-0.0028308	1	-0.0665806	0.77987	-0.318062	0.554839	-0.560202	0.0537153	-0.680594	0.011702	-0.521187	0.0474637
Rapgef3	3.16957	3.95625	1	1.0389	4.30792	2.57509	1.10518	1.10171	3	-1.47321	1	3.31791	0.0004942	-0.402088	0.9843	0.272506	0.882478	-0.547698	0.569075	-1.27017	0.484978
Rasa4	12.1307	13.3792	8.68417	8.5891	18.7726	15.2671	6.57672	7.644	3	-0.40873	1	1.85798	4.0919e-05	0.939204	0.0890629	0.313234	0.547123	-0.681506	0.105313	0.359979	0.424892
Rasgrp4	31.9385	31.7635	8.88245	9.49689	54.6236	41.2358	18.5839	20.3187	3	0.217006	1	0.408297	0.226241	-0.606009	0.348809	-0.630289	0.160311	-0.655341	0.105597	-0.852088	0.030712
Rbm47	2.03707	1.90198	1.03569	1.13944	3.40945	2.74868	1.26395	1.14586	3	-0.386095	1	1.13581	0.118692	-1.26137	0.390635	1.98154	0.253346	-1.47022	0.0572647	-0.508847	0.697491
Rell2	9.4846	10.2321	7.26143	8.70257	9.13492	8.99034	6.63613	7.87213	3	0.131777	1	1.02846	0.00777266	0.181298	0.997107	0.37533	0.478347	0.0161075	0.980291	0.162059	0.764847
Renbp	3.83826	3.91598	1.59819	2.40248	3.70466	3.9662	2.53509	2.22251	3	0.97341	1	1.38655	0.00874766	0.43502	0.896337	-0.0988584	0.921681	0.0895792	0.922816	-0.175139	0.845528
Rgs16	4.75222	4.06112	1.46997	1.76283	34.4867	35.6187	4.32344	2.84705	3	0.112732	1	-1.75349	0.00384287	-2.44829	0.0101863	-1.80062	0.0220913	-3.44236	7.61799e-05	-2.51928	0.00180816
Rgs8	2.64214	2.28541	1.03767	1.11776	8.90866	9.69137	1.23883	1.34644	3	-1.94843	1	-0.789254	0.301711	-2.39866	0.0614639	-4.98812	0.00692151	-2.71458	0.00331271	-2.1625	0.103093
Rhbdf2	18.1415	19.1289	11.9473	10.1701	32.2297	29.197	14.9611	15.8187	3	0.0549203	1	-1.16042	0.000468064	-0.521952	0.331864	-0.499781	0.186238	-0.792781	0.0182769	-0.504711	0.134618
Rhoq	47.3766	48.4779	18.5504	15.5315	104.838	101.578	32.627	35.5104	3	-0.405538	1	-0.525491	0.110209	-1.19765	0.0223933	-0.940205	0.0335005	-1.70632	0.000186326	-0.955162	0.0165296
Ribc1	3.25431	3.8697	3.07323	2.85173	6.41607	5.63627	2.35617	4.12733	3	0.235587	1	0.0531966	0.908711	-0.0710583	0.998929	-0.0334623	0.972218	-0.703287	0.199631	-0.219791	0.744234
Rilpl2	85.4555	79.4701	41.3815	39.6179	79.4381	85.4655	34.5267	31.8313	3	0.237965	1	0.343626	0.20245	-0.0551006	0.998929	0.187206	0.671627	-0.0245197	0.959948	0.367895	0.283891
Rin1	3.13359	2.33833	1.74751	2.6552	2.90583	2.84423	3.04051	2.65497	3	0.178523	1	-0.929489	0.0546259	-0.0283669	0.998929	-0.129583	0.893644	-0.207977	0.800254	-0.0232071	0.98082
Rmdn1	9.2927	10.7609	9.52241	10.2621	13.9247	14.5945	5.99521	7.87159	3	0.412375	1	0.666753	0.106198	-0.018875	0.998929	0.647664	0.262204	-0.643261	0.225534	0.690764	0.176494
Rps2	5700.93	4853.07	3731.66	3833.88	6472.43	6308.67	3105.37	3249.99	3	-0.111387	1	0.0780799	0.632007	0.0139991	0.998929	0.215078	0.329324	-0.240382	0.233669	0.360474	0.0546271
Rras	55.9443	48.8128	33.7505	32.9937	65.1887	67.4373	45.0042	41.9667	3	-0.320132	1	1.78568	0.00102649	0.127706	0.998929	-0.0478516	0.957497	-0.473373	0.457273	-0.419091	0.497584
Rsrp1	761.328	728.028	708.438	648.273	1000.44	924.965	605.958	689.627	3	-0.109523	1	1.16177	0.0307604	-0.0920579	0.998929	0.719285	0.329442	-0.493792	0.504646	0.0573727	0.953177
Ryr3	1.56156	1.9117	1.24046	1.30068	1.87523	1.5769	1.30491	1.33172	3	0.227918	1	1.59684	0.0754624	0.500946	0.979678	0.50553	0.682055	-0.0934477	0.944125	0.0981107	0.945205
S100a1	13.7377	18.3848	8.28253	10.1695	30.8786	27.9853	19.9532	14.3673	3	-0.508812	1	-0.46572	0.248913	-0.909743	0.202511	-0.697467	0.203732	-1.00105	0.0373672	-0.943609	0.0469546
S100a10	2090.57	1836.15	1000.39	1077.12	2203.75	2235.38	1102.24	1212.13	3	0.185828	1	0.651085	0.0707498	0.208477	0.981032	0.178586	0.774346	-0.209209	0.70356	-0.0995033	0.869072
S1pr3	1.01966	1.26339	1	1	1.33981	1.21277	1.08008	1.03872	3	1.01995	1	-2.28435	0.137171	-3.38485	0.212615	1.84787	0.737218	-2.79502	0.0607318	-6.37585	0.0239856
Sars	117.564	122.076	108.057	111.607	182.042	168.852	115.325	115.228	3	-0.0438043	1	-0.269248	0.0516216	-0.0525533	0.998929	0.0341267	0.894414	-0.58279	0.000988142	-0.0310504	0.897714
Sat1	85.4256	74.723	54.5206	50.0321	115.994	121.855	58.2438	58.1072	3	0.112422	1	0.102415	0.794741	-0.307835	0.897091	0.31204	0.583797	-0.627577	0.179585	-0.126314	0.832908
Scamp1	2.0516	2.65393	2.09761	2.88056	4.69662	6.08556	3.0966	2.46669	3	-0.0471451	1	-0.347715	0.362065	-0.767802	0.299618	-0.14142	0.842196	-1.58416	0.00165213	0.0520878	0.944447
Scd1	8.07778	9.2425	1.10491	1.39628	27.8401	22.6884	1.62819	1.85762	3	-1.0084	1	-0.695364	0.333397	-1.18676	0.440331	-1.89626	0.0951653	-1.80818	0.0446951	-0.684782	0.641906
Scd2	122.322	154.664	63.3526	81.7957	207.949	191.207	97.2494	101.412	3	0.0458238	1	0.130394	0.764958	-0.474811	0.72833	-0.74829	0.175041	-1.09836	0.0288046	-0.18294	0.771136
Scel	1.25246	1.35131	1.03475	1.05431	3.71274	3.05748	1.03672	1.14203	3	0	1	-0.241232	0.800154	-1.49815	0.383081	-0.756345	0.707369	-3.4354	0.000595786	-1.46424	0.359664
Scin	1.46609	1.60536	1.11975	1.11698	11.2648	10.5357	1.18981	1.18355	3	-1.39489	1	-2.94297	0.0557123	-4.34731	0.0262261	-1.24553	0.684904	-4.83187	0.00112478	-3.04609	0.0707775
Scn1b	6.02757	5.19298	1.59719	1.62229	13.2508	14.887	3.10348	2.6273	3	0.53015	1	-0.326415	0.615737	-1.06863	0.396778	-1.05776	0.258926	-1.65003	0.0191648	-2.53223	0.00184444
Sdc1	1.12018	1.58532	1.17368	1.31671	2.46584	2.71398	1.2447	1.05916	3	0.492121	1	-1.19467	0.0274905	-0.984223	0.416591	-0.0205813	0.991701	-1.78627	0.0202607	0.653566	0.667836
Sdccag8	22.7154	27.0749	15.5004	16.671	24.384	30.7761	19.4743	19.3733	3	-0.0851447	1	0.705331	0.0183874	0.148679	0.994893	0.134383	0.790521	-0.230409	0.582679	-0.197442	0.628803
Sdf2	118.912	112.605	74.816	82.3967	133.104	133.521	101.258	98.1368	3	-0.0847883	1	0.579607	0.0504446	-0.0831117	0.998929	0.136895	0.789398	-0.273399	0.508336	-0.337876	0.371046
Serf1	6.2105	6.94797	2.25504	6.02676	12.7511	9.16807	7.29933	5.80919	3	1.42353	0.885734	0.229217	0.651783	-0.529286	0.782276	-0.12881	0.895648	-0.610397	0.367843	-0.469843	0.504369
Serpinb1a	41.1622	34.3056	5.36131	6.72905	41.2358	56.9871	3.35328	4.2239	3	-0.81476	1	2.6582	0.00383574	1.12635	0.507014	1.00365	0.402795	-0.459521	0.65583	0.722648	0.4806
Serpinb1b	2.89296	2.78109	1.1658	1.19436	4.67331	6.58575	1.0876	1.16942	3	0	1	-0.278617	0.766495	-2.2279	0.335658	-4.49375	0.170369	-1.48928	0.185731	0.38282	0.891421
Serpinb6a	154.808	173.009	57.8243	71.7998	296.95	342.508	139.203	146.733	3	-0.196529	1	-0.406519	0.223376	-0.764976	0.193127	-0.860058	0.0511632	-1.00401	0.0140088	-1.02489	0.0107326
Serpinb6b	149.367	156.541	23.7752	30.9505	181.959	250.502	47.8015	45.9788	3	-0.51882	1	-0.257475	0.728447	-0.586747	0.898719	-1.0471	0.301282	-0.623663	0.534032	-0.767683	0.413243
Serpinb9	25.7105	25.9855	13.0886	13.4297	54.5071	65.9482	21.1102	23.7177	3	-0.528536	1	-2.06253	8.97054e-06	-0.847266	0.124868	-1.11537	0.0121396	-1.46598	0.000717263	-0.678786	0.090855
Serpinb9b	1.22062	1.26864	1.04251	1	2.07643	4.86272	1.08985	1.21721	3	0.247186	1	-3.26447	0.0129959	-2.46412	0.404735	-2.82396	0.246302	-3.47281	0.0161956	-2.87944	0.282262
Serpine2	33.1484	24.3657	7.00272	7.41758	79.7301	121.357	19.4199	17.9784	3	-0.749244	1	-2.88836	6.6899e-06	-1.07779	0.153511	-1.77638	0.00413819	-1.45154	0.00722639	-1.73143	0.00218556
Sertad3	23.7171	23.2736	17.2881	15.9173	24.8293	25.4881	19.556	18.6841	3	0.181841	1	1.57323	0.000351775	-0.191343	0.991359	0.182802	0.769561	-0.226337	0.674153	-0.162689	0.765098
Sesn2	9.28395	9.949	5.11233	5.22174	10.4985	13.9674	6.24535	5.3762	3	0.365352	1	-1.2138	0.00549525	0.359112	0.867835	0.179221	0.808797	-0.31853	0.588989	-0.419027	0.443033
Sh2d1b1	1.34499	1.58809	1.09971	1.1039	7.24181	8.46524	2.08879	2.08686	3	-1.94848	1	-3.23457	0.133254	-5.53636	0.0231828	-3.93664	0.0510559	-4.29669	0.00192213	-4.13219	0.00465773
Sh2d5	19.8948	19.4878	10.6131	11.5252	75.6183	53.4836	19.5003	22.0223	3	1.05203	1	-2.26545	7.62749e-05	-1.69421	0.00586444	-1.20552	0.0241276	-1.95292	0.000223774	-0.822011	0.07841
Sh3d21	2.09432	3.22081	1.5711	1.65232	3.68813	3.15275	1.69631	2.16715	3	0.492777	1	0.0718679	0.893846	-0.719117	0.547247	0.320553	0.714445	-0.742842	0.228528	-0.518526	0.442271
Sh3yl1	1.9044	3.01892	1.5325	1.71881	3.04285	3.71813	2.07421	2.08826	3	0.562374	1	0.464296	0.311563	-0.0721994	0.998929	0.153628	0.859665	-0.859293	0.147833	-0.21545	0.783699
Sipa1l1	95.7769	113.992	63.5956	56.8622	91.7996	125.235	73.6258	73.437	3	0.0465308	1	-0.445408	0.0507538	-0.348918	0.49665	-0.405293	0.182826	-0.273006	0.368329	-0.292715	0.307065
Sirt3	42.6676	34.902	19.4385	15.9883	40.1655	39.9698	26.2179	30.2386	3	0.160761	1	-0.0893966	0.771471	-0.314029	0.760904	-0.386901	0.339808	-0.109378	0.8134	-0.610628	0.0743472
Sirt4	10.5046	14.908	10.9606	11.3582	20.7457	17.5653	9.65782	13.8869	3	0.0979024	1	0.584365	0.127032	-0.457269	0.726862	0.182878	0.788735	-0.717935	0.139947	0.0755642	0.912992
Slc16a11	1.07766	1.56733	1.22445	1.17541	1.86826	2.52764	1.55341	1.68807	3	-0.508386	1	-1.36376	0.0187108	-1.96473	0.136012	0.608069	0.609878	-1.76086	0.0437336	-0.763263	0.388479
Slc17a8	1.69445	1.91323	1.42821	1.41832	2.32705	1.95629	1.5656	1.41022	3	-0.755722	1	-0.39495	0.569086	-1.22169	0.292363	0.771688	0.390756	-1.08382	0.124101	-0.107401	0.923199
Slc1a4	1.63027	1.71262	1.19518	1.13559	5.59887	3.70112	2.09999	2.41829	3	0.489723	1	-1.36987	0.0189088	-1.1037	0.310725	-1.944	0.0216947	-2.07534	0.00430726	-2.27754	0.0054038
Slc25a5	610.426	606.855	599.348	616.411	688.659	717.465	582.05	572.503	3	-0.0480466	1	-0.272959	0.107064	-0.116764	0.950532	-0.100002	0.72536	-0.114729	0.652369	0.0840935	0.743249
Slc26a11	19.9317	21.3204	13.7048	12.8242	25.5269	34.26	5.56782	6.27912	3	0.328515	1	1.3943	0.0567035	0.578836	0.911101	1.23935	0.200644	-0.580123	0.558572	1.38474	0.107116
Slc27a1	13.5212	17.5168	5.8351	9.82943	47.0607	35.5529	16.7827	15.3329	3	-0.0449436	1	1.4071	0.00386283	-0.957935	0.241808	-0.274867	0.713123	-1.70075	0.00262146	-0.912839	0.0911034
Slc27a6	1.6004	1.68807	1.17014	1.02659	4.12321	3.57065	1.97082	1.97358	3	0.615775	1	0.566747	0.436767	-2.06983	0.193127	-2.95091	0.0152095	-2.60791	0.00347245	-3.4624	0.00133692
Slc2a3	167.494	164.79	93.4811	97.2396	301.751	223.778	138.205	134.681	3	0.270768	1	1.12503	0.00344162	-0.697299	0.299825	-0.592817	0.216221	-1.08277	0.0129523	-0.334632	0.478709
Slc35f5	5.66968	7.93222	1.30816	1.62616	8.86754	11.3817	2.69324	2.51146	3	0.892778	1	0.890467	0.155098	-0.399273	0.969569	-0.483105	0.678604	-0.788483	0.348361	-1.25529	0.146184
Slc37a2	4.24644	3.71227	1.98173	1.80292	11.6222	14.2856	2.93	3.44961	3	0.755702	1	-1.29782	0.011871	-1.60457	0.0529045	-1.32783	0.0611694	-2.05671	0.00126087	-0.953951	0.124942
Slc37a4	33.5774	34.5936	29.2426	30.213	50.5764	42.1291	28.8371	28.2225	3	-0.109161	1	1.10608	4.37816e-05	-0.133866	0.962994	-0.0801047	0.830084	-0.802066	0.00238635	0.0880059	0.787772
Slc3a2	144.042	152.994	144.472	137.045	210.1	190.774	140.827	135.027	3	0.234115	1	-1.2822	0.000219215	-0.233052	0.898204	-0.111129	0.825331	-0.254459	0.531512	0.218962	0.581051
Slc41a2	3.70758	3.43339	1.18633	2.26206	6.63535	3.28273	2.18137	2.39629	3	0.0899671	1	1.41029	0.0215301	0.421669	0.912855	-0.143471	0.900159	-1.27356	0.0504345	-0.630431	0.415306
Slc52a3	17.1258	17.3703	4.53912	6.50408	23.5146	23.1481	14.4256	13.332	3	-1.20956	0.807538	-0.583829	0.202816	-0.730219	0.392358	-1.33584	0.018772	-0.646092	0.222469	-1.24337	0.0141788
Slc5a11	1.95044	3.525	1.49948	1.39035	6.35736	4.73942	2.23152	2.36105	3	-0.712925	1	-2.5762	0.00159148	-0.860767	0.657879	-1.53139	0.10791	-1.26121	0.11008	-1.23737	0.174171
Slc6a9	1.40471	1.70399	1.11141	1.17413	4.17344	3.50218	1.11772	1.05692	3	-1.24376	1	-0.951154	0.20983	-0.226944	0.998929	-0.189904	0.940795	-2.56588	0.0131921	-1.36461	0.38327
Slc7a3	1.90416	1.8419	1.15373	1.04005	6.0277	3.87726	1.37903	1.26181	3	0.0356801	1	-1.45402	0.0309653	-0.578655	0.89694	0.317209	0.860915	-2.44998	0.00616298	-0.884233	0.497584
Smim3	27.1435	27.0161	7.7766	8.2945	31.081	37.0704	12.7543	12.8459	3	1.48679	0.119814	-0.613054	0.0355713	-0.773766	0.104417	-0.610082	0.118657	-0.508761	0.156699	-0.92258	0.00859151
Smox	18.483	20.6199	8.29085	9.59597	36.0111	27.5004	11.1614	12.8816	3	0.253416	1	1.13635	0.0065391	-0.262446	0.956965	0.0961549	0.898807	-0.975315	0.041876	-0.184529	0.762509
Smtnl2	2.46064	2.7172	2.21318	2.78245	4.27654	2.83302	2.23066	2.23967	3	0.497508	1	2.00038	0.00194909	-0.0594038	0.998929	-0.407684	0.664811	-1.76856	0.0137683	0.465619	0.586099
Snx14	33.793	39.2327	26.7638	24.9463	36.4952	43.7184	29.8672	31.4795	3	-0.160378	1	0.658892	0.0111485	-0.185451	0.927788	-0.126463	0.769184	-0.274156	0.417088	-0.179724	0.603947
Sord	12.381	14.7671	3.55257	4.84925	21.0265	23.5723	8.21798	9.15559	3	-0.194198	1	0.557042	0.162659	-0.353734	0.873813	-0.399446	0.516909	-0.853651	0.0840338	-0.867418	0.0792432
Spag1	2.96476	2.73639	2.64873	2.55098	5.18745	4.52221	2.41955	2.99672	3	0.202675	1	-0.644427	0.0485113	0.0954476	0.998929	0.233198	0.655103	-1.03818	0.0077934	-0.171215	0.72391
Spata7	2.04311	3.3588	1.57429	2.00983	5.03914	4.81086	3.22507	2.61378	3	-1.66533	1	0.102164	0.859427	-0.672544	0.684508	-0.648589	0.436537	-1.11865	0.103016	-1.15533	0.0964537
Spats2	3.97363	3.73571	2.01867	1.89561	9.53035	9.7096	4.90196	3.21194	3	-0.05153	1	-0.557116	0.387222	-0.712833	0.743077	-0.867655	0.388683	-1.56332	0.0458723	-0.878153	0.331162
Spin4	1.86229	1.97313	2.13474	1.91849	4.76246	3.11004	1.94211	1.91105	3	-2.41265	1	0.0437211	0.925992	-1.3981	0.0471646	-0.380681	0.574515	-1.8574	0.00124684	-0.180052	0.795564
Spp1	18.5859	16.7835	2.82958	1.93251	515.105	500.274	22.182	21.89	3	0.954404	1	-3.02405	0.00311549	-4.83847	0.00184713	-3.87532	0.005487	-5.37042	8.38574e-05	-4.28523	0.00117751
Spred3	1.92922	3.31947	1.26858	1.17492	5.72254	4.61022	1.1892	1.27445	3	-0.380781	1	2.71438	0.004259	-1.52425	0.528307	1.24612	0.456465	-1.40176	0.19034	0.315933	0.8637
Spry4	1.01913	1.09319	1.0553	1	1.36952	1.22583	1.01948	1	3	1.18308	1	-2.36349	0.0724884	-0.642699	0.982787	1.1231	0.778934	-2.88288	0.0622008	1.97919	0.475492
Sqstm1	323.583	375.072	155.188	154.6	508.645	680.45	169.851	167.395	3	0.038675	1	0.199883	0.53565	-0.136883	0.998569	0.0736299	0.899904	-0.813537	0.0335873	-0.14209	0.767044
Ssc4d	5.18638	6.43732	4.36121	4.04712	5.75173	6.42168	4.19654	4.70939	3	-0.247173	1	0.586286	0.0994312	-0.312303	0.860708	-0.668274	0.152635	-0.296843	0.552377	-0.14095	0.797026
Ssh3	22.0455	24.4348	12.2992	13.1691	25.7557	28.59	12.7434	12.2929	3	0.134046	1	1.56249	0.0014775	0.0644887	0.998929	0.839977	0.148126	-0.358995	0.55979	0.151379	0.826556
Stard10	22.8112	27.1297	8.37199	12.4564	48.6479	46.6753	9.32705	7.66714	3	-0.189558	1	0.948505	0.0558699	-0.887569	0.393989	0.110524	0.909159	-1.06374	0.0813388	0.55272	0.419051
Steap3	2.93056	3.13702	2.01456	2.01315	4.53815	3.79081	2.45921	2.52629	3	-0.158621	1	-0.685158	0.165557	-0.289812	0.976236	-0.49605	0.534768	-0.794234	0.201395	-0.298089	0.686934
Stoml1	72.6079	63.4516	47.7421	47.9763	91.5281	89.5704	31.8924	28.6708	3	-0.0607815	1	0.990269	0.00964969	0.0618484	0.998929	0.676746	0.169042	-0.55142	0.238575	0.614583	0.171142
Stx17	39.2939	40.3493	38.5582	34.7988	42.4651	44.1181	37.4412	39.4855	3	0.0474605	1	0.299991	0.226478	-0.212231	0.88401	0.245334	0.49891	-0.21107	0.550349	0.0700475	0.863306
Stxbp1	3.51939	3.81556	2.06404	2.40327	3.24513	3.64781	2.65139	3.07264	3	0.170269	1	1.10788	0.00365978	-0.347263	0.816637	-0.431696	0.421766	-0.182365	0.741098	-0.3303	0.508347
Sult2b1	26.3613	24.7695	3.15828	2.98793	19.7851	24.2929	2.54756	3.99307	3	-0.586439	1	0.436979	0.573462	1.34491	0.43066	1.01059	0.397325	0.066475	0.958426	-0.152796	0.914812
Suox	26.4471	26.8069	18.1352	18.7052	23.9721	32.9096	19.5	19.9282	3	-0.0629262	1	0.325618	0.262464	-0.310528	0.771628	-0.22024	0.62636	-0.307722	0.43659	-0.477678	0.174775
Supt3	7.97979	9.93953	5.8319	7.03414	10.3544	13.2559	7.84279	7.36268	3	0.204086	1	0.345819	0.161645	-0.128318	0.994893	-0.0580988	0.901815	-0.366265	0.261464	-0.249488	0.461977
Susd3	120.767	116.013	62.7603	63.5055	95.2361	91.3315	78.997	83.6816	3	-0.608771	0.256461	0.503764	0.00556529	0.219735	0.643293	-0.00613044	0.985279	0.205703	0.364745	-0.440782	0.028396
Sv2c	1.73403	2.88688	1.44529	1.53223	3.10017	2.79162	1.47052	1.40148	3	-0.511578	1	-2.31396	0.000147141	-0.620957	0.716127	0.159095	0.872179	-0.665604	0.294598	-0.118785	0.897421
Syngr1	2.27573	2.20034	1.67043	1.82959	6.42267	4.7074	2.41686	2.59851	3	0.129747	1	0.130824	0.815986	-0.987716	0.364299	-0.918435	0.25785	-1.81547	0.00974671	-0.768895	0.336807
Tac4	2.40311	2.7939	1.13519	1.52825	6.20563	4.17423	2.42847	2.17417	3	0.658055	1	-1.47118	0.131563	-0.513755	0.921104	-1.64575	0.155224	-1.15957	0.164535	-1.76847	0.0720107
Tbc1d23	33.4147	41.5289	26.8857	29.8299	31.958	34.8625	26.1381	27.1298	3	0.0645395	1	0.896779	0.00300467	0.0617234	0.998929	0.3624	0.353809	0.0346369	0.945548	0.152609	0.706319
Tbc1d30	7.34789	6.85563	3.59467	2.81051	5.83927	7.85872	4.18236	3.03585	3	0.17758	1	1.44095	0.0491694	-0.480019	0.950532	-0.0185455	0.990181	-0.439836	0.666374	0.158384	0.898883
Tbc1d7	14.1017	10.0435	10.407	13.6927	18.4736	18.4013	14.3385	14.8846	3	0.0493665	1	-0.0195716	0.920643	-0.150429	0.892858	-0.20565	0.431105	-0.548079	0.0130276	-0.403742	0.0627626
Tbc1d9b	202.178	231.635	117.488	116.131	200.068	236.032	156.78	164.04	3	0.00288966	1	0.666011	0.02953	-0.182875	0.971534	-0.343632	0.428143	-0.144338	0.759222	-0.410647	0.276178
Tcf4	8.36882	8.87386	3.46314	3.67987	12.4644	15.0522	3.90895	4.94813	3	1.10824	0.642599	0.989518	0.0170985	-0.250236	0.969395	0.0960755	0.902655	-0.832681	0.0883983	-0.185189	0.766589
Tcn2	10.1486	14.3895	3.47497	6.7348	17.995	18.9971	8.61633	7.43348	3	0.338938	1	1.44792	0.0387818	0.121896	0.998929	-0.0371616	0.979401	-0.750747	0.407055	-0.445315	0.646332
Tcta	21.6151	20.1842	21.2396	17.8209	30.8779	30.1435	22.6262	22.0675	3	-0.116695	1	0.762476	0.0192812	-0.261464	0.897091	0.234269	0.635346	-0.710785	0.064045	-0.334503	0.412169
Tep1	108.202	114.901	70.8376	77.0629	104.516	121.304	78.661	86.6586	3	-0.130137	1	0.28202	0.228755	-0.0319236	0.998929	-0.055779	0.897089	-0.121102	0.737105	-0.120263	0.729545
Tgfa	4.59991	5.00457	1.08564	1.06693	3.71049	5.37145	1.40722	1.21877	3	-2.7571	1	-0.695395	0.613061	-0.106566	0.998929	-0.668296	0.854034	-0.0464644	0.978374	-1.57779	0.451136
Tgfb3	2.01177	2.20038	1.57489	1.25394	3.37328	2.70966	1.63388	1.97056	3	-0.599025	1	1.02331	0.194944	0.024472	0.998929	-0.186154	0.90201	-1.33955	0.135511	-2.83439	0.00264
Tgfbr2	71.5272	82.9595	52.8841	48.3233	69.341	93.9519	70.2995	63.2045	3	0.0466203	1	0.683239	0.0139338	-0.484846	0.360183	-0.334904	0.378086	-0.426556	0.209587	-0.43967	0.178776
Thsd1	1.23999	1.263	1.34683	1.14456	1.53667	1.4485	1.12216	1.37804	3	0.821629	1	0.497626	0.567961	-1.17725	0.427974	-0.690398	0.562007	-2.18264	0.0141581	-0.188845	0.891049
Timm8b	54.0314	48.6561	45.238	55.2191	70.576	57.9947	47.5729	49.8739	3	0.0429364	1	-0.334191	0.0953939	-0.0651774	0.998929	0.150337	0.640396	-0.26265	0.329306	0.0497595	0.887335
Tjp1	9.06562	10.3264	1.36339	1.45876	26.8927	27.6538	2.50641	3.62786	3	0.636595	1	-0.293095	0.777647	-2.18346	0.0235138	-2.79035	0.00770741	-2.0216	0.00629107	-2.19054	0.00767963
Tjp2	11.1936	12.666	6.5278	7.62688	10.6819	13.2911	9.18511	8.98837	3	0.196348	1	0.450902	0.195989	-0.49713	0.554839	-0.763331	0.098546	-0.136487	0.80646	-0.32657	0.480987
Tlcd1	4.3594	5.09053	4.51813	4.73928	7.30976	5.74098	4.49448	4.37927	3	0.000990409	1	0.135441	0.64326	0.0705594	0.998929	0.0709877	0.896707	-0.602586	0.0974439	-0.236575	0.558927
Tm7sf2	10.9068	15.8314	6.78952	9.86576	20.9746	18.3321	11.6646	12.672	3	0.153526	1	0.429699	0.1614	-0.167518	0.990736	-0.00389524	0.995786	-0.803296	0.0362398	-0.577442	0.137067
Tmem106c	15.035	19.8487	13.8263	15.4531	26.8046	26.5795	19.2811	19.3896	3	-0.00875462	1	0.376714	0.135074	-0.215968	0.887888	-0.390682	0.271407	-0.552804	0.0802999	-0.0983803	0.808774
Tmem140	24.21	29.4327	16.9923	18.2116	26.8082	36.1435	21.837	21.3578	3	-0.486391	1	0.133736	0.73502	-0.287481	0.913883	0.103964	0.875225	-0.319636	0.535997	-0.365421	0.444903
Tmem159	23.6031	34.5105	9.01846	15.0997	23.3022	27.1394	12.8429	15.1526	3	0.430443	1	-0.428191	0.367122	-0.17997	0.998929	-0.315946	0.670327	0.19287	0.78676	0.0187065	0.982276
Tmem171	11.954	10.3581	1.59578	1.73167	14.3791	16.5533	2.43897	2.21759	3	3.87002	1	0.656534	0.381388	-0.358998	0.993632	-1.03316	0.403573	-0.628236	0.487177	-1.09942	0.296681
Tmem198b	7.02502	8.18956	5.68263	5.44589	9.77799	9.2572	5.25286	5.90354	3	-0.0760937	1	1.02371	0.00764303	0.133708	0.998929	0.402946	0.453307	-0.497171	0.298813	0.120977	0.839561
Tmem205	8.3033	8.18262	2.26296	2.83304	12.6111	10.3018	3.66909	4.59509	3	1.03883	1	0.486567	0.286975	-0.387677	0.870489	-0.744554	0.263097	-0.336073	0.599121	-0.455303	0.475332
Tmem29	8.61177	8.89528	7.38304	7.8989	16.6174	15.142	7.81658	11.4082	3	0.337074	1	-0.560976	0.00610448	-0.581023	0.0619899	-0.411023	0.115451	-0.816957	0.00112478	-0.48808	0.0386003
Tmem37	2.00417	1.81514	1.3225	1.55448	2.49702	2.58033	1.27262	1.26363	3	-0.172078	1	-2.65611	0.006023	-0.0350316	0.998929	0.149421	0.932218	-0.712537	0.466305	0.423097	0.773709
Tmem40	6.43217	6.69857	1.24156	1.44049	16.9701	13.5768	1.34033	1.16456	3	0.292921	1	0.406251	0.549804	-0.539346	0.815843	-0.179473	0.889623	-1.57204	0.0165546	0.190919	0.900702
Tmem67	2.87451	4.01876	2.31083	2.63909	3.79658	4.44964	2.78528	2.81571	3	0.283934	1	0.449285	0.138951	-0.0685527	0.998929	-0.285872	0.551604	-0.334622	0.438492	-0.323123	0.447892
Tmprss6	1.27339	1.66577	1	1.08234	2.72288	1.80671	1.33399	1.43064	3	-1.93696	1	-0.341373	0.587339	-1.12347	0.553232	1.08804	0.582374	-2.3344	0.0104296	-2.88397	0.0255651
Tmtc3	2.97398	3.70404	2.83394	2.48634	4.33216	4.0511	3.11732	2.59637	3	-0.222131	1	-0.568266	0.087398	-0.338489	0.80897	0.219538	0.695817	-0.311372	0.518272	0.165258	0.750023
Tnfrsf11b	1.09343	1.15169	1	1	1.41154	1.21443	1	1	3	0	1	-4.29097	0.0496045	-0.802938	0.951279	-0.0169685	0.9988	-1.41098	0.371107	0	1
Tnfrsf23	21.8103	21.905	4.73154	4.91735	15.9832	25.3354	2.23588	1.91058	3	-0.0463	1	0.322124	0.639475	0.389492	0.971534	1.20595	0.180431	-0.0537901	0.961187	2.26539	0.00834658
Tnfrsf8	2.26564	2.60531	1.0254	1	3.43894	2.32269	1.10738	1.02596	3	0.246719	1	-5.77844	8.00191e-05	-2.50778	0.0897073	-0.354086	0.944938	-2.91446	0.01024	-2.32793	0.554322
Tnfsf11	22.9411	21.2642	3.60936	4.07365	11.9716	23.6237	6.07495	5.55984	3	0.826246	1	-0.890889	0.0643059	0.1145	0.998929	-1.22024	0.0630714	0.279661	0.698832	-1.29675	0.0292063
Tnfsf4	8.14694	7.67182	2.28536	1.39464	7.10223	9.38883	2.50374	3.15778	3	-0.362321	1	-1.99773	0.000578893	0.0522965	0.998929	-1.10788	0.125695	-0.0312652	0.971977	-1.37275	0.0345243
Tnfsf9	6.64686	4.8107	3.49087	4.27856	9.36765	5.68432	5.0866	4.8179	3	-0.0809946	1	0.164599	0.689597	-0.846488	0.206432	-0.239915	0.714445	-1.00169	0.0326689	-0.233004	0.686934
Tnnt1	7.33371	4.78047	4.23065	4.83395	10.2151	7.47416	5.55168	4.66801	3	-0.439543	1	0.384788	0.429674	-0.102743	0.998929	-0.379772	0.627795	-0.491519	0.468972	0.16837	0.840456
Tns3	1.53948	2.83237	1.02736	1.12828	3.62634	4.07207	1.34688	1.41931	3	0.912511	1	1.60876	0.0764398	-1.64217	0.372155	-0.891095	0.614104	-1.7483	0.104035	-2.13819	0.118679
Tpd52	13.9131	20.0482	12.126	14.0641	19.7343	14.3728	9.86086	9.68074	3	-0.21567	1	1.62869	2.91747e-05	0.208914	0.93806	-0.0120541	0.983678	-0.450346	0.231506	0.609164	0.0885945
Traf1	260.442	254.946	149.169	149.225	270.359	283.027	159.72	178.011	3	-0.076003	1	0.421437	0.299094	-0.186945	0.998566	0.115883	0.87478	-0.208944	0.738033	-0.149943	0.814462
Trf	11.2751	13.8093	1.47142	1.0614	17.2466	25.2238	2.32837	1.80286	3	3.21771	1	-0.721486	0.503035	-1.70237	0.46634	-1.59485	0.423514	-0.936704	0.448539	-2.32376	0.12299
Trim16	13.4331	16.139	3.70952	4.84498	23.4545	21.8552	7.59264	9.99826	3	-0.939497	1	-1.48372	0.00873129	-0.204835	0.998569	-1.21725	0.0819693	-0.835098	0.179421	-0.987271	0.109975
Trim45	3.18718	3.20158	2.51725	2.97625	3.81603	3.23737	3.16734	3.35429	3	0.129798	1	0.509238	0.049717	-0.296793	0.743077	-0.269979	0.487454	-0.300445	0.393787	-0.406417	0.207888
Trim46	10.7622	11.3947	4.42379	6.13619	13.497	11.8476	5.49111	5.94625	3	-0.424144	1	0.531841	0.198518	-0.0583473	0.998929	-0.0818458	0.91738	-0.318757	0.59745	0.184721	0.774293
Trip10	12.815	17.4056	6.45872	8.80378	24.106	22.6115	11.1997	13.0402	3	0.306815	1	-0.65141	0.032614	-0.463803	0.49665	-0.155825	0.77081	-0.560706	0.133817	-0.582407	0.115747
Trp53inp2	7.06263	7.46884	2.68611	3.0707	13.5789	19.7503	6.28139	6.96874	3	1.54352	0.807538	0.288977	0.636352	-0.687963	0.737835	-0.641025	0.474275	-1.7611	0.0157193	-0.882146	0.237786
Trpm4	9.703	10.524	10.3403	8.65905	20.9693	16.3869	11.3184	13.5812	3	0.0343589	1	1.03408	1.47072e-05	-0.440882	0.132322	-0.0576672	0.853855	-1.05803	3.36229e-05	-0.356661	0.0888788
Trpv2	143.875	154.144	83.1578	83.6896	185.218	224.8	119.627	125.835	3	-0.077606	1	0.0590906	0.801376	0.0293515	0.998929	-0.135264	0.710463	-0.516173	0.0535944	-0.504358	0.0539731
Tspo	403.528	346.849	278.922	264.191	397.427	385.11	321.453	321.844	3	-0.0830692	1	1.10254	0.00144806	0.137005	0.998566	0.235899	0.624035	-0.192592	0.676541	-0.227532	0.593994
Tstd3	27.252	25.8993	13.6731	16.5221	45.5482	46.3914	22.325	22.4925	3	-0.184624	1	0.0558611	0.831692	-0.49354	0.285784	-0.4601	0.164092	-0.872192	0.00405863	-0.634123	0.0297674
Ttll3	26.6488	24.7218	17.7896	18.4834	32.1046	33.9943	19.3596	23.2158	3	0.285056	1	0.689065	0.125876	-0.0632294	0.998929	0.389299	0.562721	-0.416052	0.499647	-0.369372	0.535508
Tuba1a	58.6334	51.4987	33.6415	34.6832	50.8244	52.8047	46.0472	45.3767	3	0.413798	0.946832	-0.00180736	0.99298	0.207193	0.769865	-0.412308	0.10648	0.0993724	0.73877	-0.348345	0.137067
Tubb2a	7.37791	6.97383	4.25628	3.79111	6.70715	7.05886	4.77383	4.86408	3	0.710071	0.894456	-0.0235977	0.946565	0.462297	0.558396	-0.113644	0.848004	0.0525036	0.929528	-0.503949	0.2248
Tubb4a	6.31786	5.31682	4.64345	4.79654	6.3253	5.45575	4.08798	3.83105	3	0.18008	1	2.26014	1.63895e-05	0.266008	0.942981	0.50434	0.340059	-0.208568	0.709947	0.515212	0.268356
Txnip	1040.48	1102.19	636.172	589.239	937.693	1148.51	655.324	659.364	3	-0.0878905	1	1.79325	0.00398707	-0.156099	0.998929	0.291282	0.765114	-0.0852999	0.932727	0.0277004	0.978418
Ubtd1	13.7595	12.3374	8.25418	8.83308	16.0726	12.8153	6.26627	6.71507	3	-0.395243	1	-0.285979	0.470197	-0.220603	0.978754	0.184247	0.787132	-0.705678	0.132779	0.493324	0.320936
Uhrf1bp1l	40.3477	46.4967	31.0435	31.6814	39.2168	46.5481	35.161	33.9582	3	0.126097	1	-0.733215	0.000210402	0.0874153	0.989675	-0.279078	0.209778	0.00403062	0.987884	-0.0996993	0.673671
Upp1	6.74335	3.19398	1.97651	2.35672	12.6758	11.6337	1.6879	1.55435	3	0	1	-1.19568	0.0896563	-0.362616	0.982278	-0.220828	0.894803	-2.01003	0.0102536	0.220229	0.868261
Vash1	4.98469	3.63154	3.24491	3.13583	20.1186	14.452	4.4379	4.3578	3	0.13903	1	-2.77091	0.00156447	-1.36405	0.319059	-1.31826	0.200088	-1.75075	0.0443047	-0.540138	0.610877
Vat1	9.18627	10.1566	8.4898	7.9285	14.6426	15.1691	8.39746	9.8092	3	0.526164	0.828046	-0.0900457	0.695326	-0.358228	0.450174	-0.119156	0.757322	-0.846198	0.00251909	-0.260081	0.370041
Vcpkmt	22.7061	21.0827	13.268	13.4832	43.7369	46.3061	17.7914	16.0599	3	0.215107	1	-0.668127	0.00103923	-0.408441	0.195687	-0.188383	0.484398	-0.88503	0.000247598	-0.221038	0.34982
Vdac1	236.971	254.074	226.776	219.616	242.429	232.425	200.774	191.986	3	0.117117	1	0.0560149	0.813839	0.146686	0.956133	-0.223465	0.493593	-0.0752487	0.83872	0.215193	0.464166
Vim	2281.7	1972.24	939.066	934.472	2452.7	2542.27	1327.25	1352.37	3	-0.275577	1	-0.230068	0.142867	0.243901	0.49582	-0.36611	0.0777212	-0.221017	0.285366	-0.410964	0.0280598
Wdpcp	4.03526	3.79074	2.73075	2.16604	4.21114	3.43713	3.45949	3.07348	3	0.769817	1	0.507982	0.188391	-0.0359835	0.998929	-0.598054	0.277136	-0.310692	0.595119	-0.818204	0.0982131
Wdr13	43.9016	44.7098	47.0161	44.8074	52.8842	51.3363	40.5323	46.211	3	-0.00165316	1	0.646491	0.0938722	0.120464	0.998929	0.60167	0.24993	-0.316832	0.565818	0.201848	0.720516
Wdr35	1.68677	2.93856	1.81207	1.84619	2.30096	2.32032	1.79453	1.5532	3	-0.0817273	1	0.105773	0.792757	0.645686	0.442601	0.233134	0.726415	0.116434	0.868212	0.426781	0.442752
Wdr60	3.78096	4.26306	1.97431	1.91373	11.1248	11.5933	4.346	4.38502	3	0.0881426	1	-0.468798	0.155534	-0.543709	0.457129	-1.11815	0.0203014	-1.55572	0.000480933	-1.56751	0.000635409
Wipi1	2.17959	2.56122	1.09883	1.50202	3.34589	2.56382	1.52214	1.45443	3	-0.725116	1	2.01431	0.00248511	0.286794	0.997107	0.184289	0.885153	-1.11011	0.13711	-0.59532	0.52116
Xcr1	13.3379	13.3352	2.70902	2.98859	12.96	15.016	8.6449	9.80933	3	-0.0235188	1	0.0228734	0.978896	-0.604926	0.87301	-1.8165	0.0499456	-0.0678754	0.95482	-1.91724	0.0194955
Xdh	287.591	269.357	97.6128	87.0695	227.265	264.035	98.798	99.6217	3	0.0467328	1	0.818164	0.173994	0.248401	0.998929	-0.308855	0.767904	0.117593	0.914476	0.0866173	0.938788
Ybx1	1060.54	903.916	932.609	973.163	1707.8	1629	1156.03	1151.11	3	-0.0607354	1	-0.440175	0.0417983	-0.13249	0.969569	-0.279147	0.358241	-0.431006	0.105262	-0.17872	0.541247
Ybx3	858.396	867.207	345.553	376.941	623.07	806.82	452.981	462.085	3	-0.00515588	1	-0.773881	0.000633603	-0.203658	0.788561	-0.368141	0.159466	0.201682	0.457849	-0.281181	0.249018
Ypel1	14.8868	12.8593	9.05194	8.80674	19.267	22.5703	11.6834	10.8981	3	-0.0263078	1	1.17097	0.0263811	0.0999167	0.998929	-0.0120698	0.990734	-0.639054	0.325048	-0.192	0.804313
Ypel5	57.7177	56.9544	32.2348	35.7908	45.0861	56.478	41.0548	41.6554	3	0.155781	1	1.47691	0.00268274	0.0907223	0.998929	0.379476	0.572702	0.0405724	0.959181	-0.172631	0.800554
Zbtb32	46.9185	37.5425	8.34717	10.6316	127.687	81.0075	4.08875	4.71346	3	-0.0108568	1	-2.60882	0.00013023	-0.459304	0.873988	0.527606	0.523407	-1.30169	0.0448358	1.52139	0.0384865
Zcchc14	1.97849	1.88398	1.03041	1.0713	13.7372	16.8959	1.48202	1.62151	3	0.506377	1	0.435802	0.663395	-3.84702	0.0101863	-1.4291	0.395789	-4.28746	0.000273184	-2.61572	0.0717167
Zdhhc1	4.48954	5.42361	4.40812	4.52733	6.97641	5.84287	3.33597	3.40014	3	-0.0313308	1	0.84174	0.039812	-0.0609966	0.998929	0.144945	0.837981	-0.478151	0.371032	0.825228	0.0894291
Zfp182	21.6301	22.7617	21.4079	22.2655	27.3149	27.9834	22.939	25.4741	3	-0.156299	1	0.850607	0.0310873	0.101139	0.998929	0.511497	0.34008	-0.397745	0.450108	-0.0394747	0.955967
Zfp219	33.9304	46.58	22.4969	26.3015	44.1725	55.0061	26.589	28.3919	3	0.0794462	1	0.362529	0.307456	0.0134703	0.998929	0.258671	0.652045	-0.321578	0.53028	-0.0996318	0.869147
Zfp28	7.27651	9.11042	7.04723	7.65497	12.9133	11.9613	7.25957	8.37733	3	-0.0525202	1	0.751465	0.0353701	-0.451091	0.65894	-0.109753	0.860176	-0.736025	0.0837826	-0.141602	0.789652
Zfp286	2.88176	3.45496	2.03601	2.26509	2.7761	2.58649	1.68421	1.72781	3	0.19031	1	0.178614	0.630515	0.301604	0.896337	0.64831	0.230349	0.06327	0.96424	1.18894	0.0151652
Zfp395	79.9076	83.3427	73.628	71.618	97.1902	75.3538	75.2318	68.8967	3	0.274785	1	1.96479	0.000102354	0.0525704	0.998929	0.230156	0.726415	-0.352821	0.530843	0.369062	0.483864
Zfp524	36.6225	36.2991	21.0326	20.8082	36.6027	41.536	28.693	26.8262	3	-0.322599	1	0.78686	0.0292926	-0.28752	0.900186	0.18577	0.757817	-0.130302	0.8183	-0.433467	0.332836
Zfp583	2.01189	3.95707	2.03992	1.76192	4.83989	4.18495	2.44225	2.06263	3	-0.093703	1	0.229701	0.732984	-0.715083	0.782061	-1.08902	0.259051	-0.954517	0.272897	-0.523582	0.603582
Zfp69	11.5001	13.7083	7.15524	7.90603	12.2516	13.2566	8.47007	8.72197	3	0.385669	1	0.719855	0.0244806	-0.376307	0.68188	-0.493377	0.234829	-0.0963471	0.850556	-0.122334	0.795564
Zfp768	2.15361	3.41429	1.03473	1.08143	3.93149	4.40408	1.29362	1.21295	3	0.328379	1	-0.174275	0.791775	-0.774298	0.712599	-1.08567	0.304011	-0.909535	0.270077	-3.15968	0.00517273
Zfp93	1.78478	3.9729	1.29404	1.88637	3.08287	3.57303	2.42038	2.11601	3	0.510203	1	0.389719	0.541595	-0.249629	0.998929	-0.281357	0.815151	-0.522413	0.578245	-0.738931	0.411723
Zfp947	2.10011	2.22791	1.79494	1.80534	3.11219	2.59305	2.27555	2.17333	3	-0.0963853	1	-0.396419	0.243763	-0.0916884	0.998929	0.303007	0.579205	-0.499453	0.257535	-0.574672	0.182878
Zfp948	8.37989	7.28619	3.86963	4.78759	15.2627	14.9318	6.28963	6.3433	3	0.0780396	1	-0.249921	0.461769	-1.16782	0.0329471	-0.0255747	0.971401	-1.18997	0.00466623	-0.742933	0.0701813
Zfp949	23.1623	23.5534	14.4952	15.5017	21.4195	25.2008	13.3838	12.8848	3	0.212031	1	1.49562	0.00310539	0.0838247	0.998929	0.465886	0.491398	-0.0550416	0.947838	0.262456	0.6929
Zkscan17	86.2331	102.584	46.5366	50.6226	78.2975	87.5516	64.3098	58.2491	3	0.00402059	1	1.23895	7.05122e-05	-0.0473486	0.998929	-0.148968	0.716302	0.0997047	0.801814	-0.303701	0.334996
2020-03-03	3.71735	3.20583	3.09447	2.63686	1.6629	1.96221	1.40575	1.3567	4	0.465219	1	1.71669	0.0373327	1.26626	0.391622	1.25441	0.198914	1.16653	0.192266	1.92365	0.0265419
1110032F04Rik	6.75337	7.21791	13.956	10.7664	3.97593	4.58293	3.07954	3.68131	4	-0.86838	1	-0.178104	0.652336	0.00881792	0.998929	0.907609	0.0739579	0.429741	0.429732	1.76544	0.000483243
1700025G04Rik	26.8545	28.6475	39.2529	35.3862	4.48665	4.87752	6.83772	7.57773	4	0.183092	1	1.75409	2.38162e-05	1.54012	0.00184713	1.21018	0.003565	2.52534	1.25724e-06	2.5241	2.05966e-06
4930523C07Rik	89.2211	96.1034	90.4248	82.0268	44.1013	54.7313	63.3948	60.9227	4	-0.00143747	1	1.31694	0.000395473	0.572519	0.351102	0.367405	0.410664	0.804878	0.0338838	0.457407	0.234606
4931440P22Rik	3.08408	2.79129	2.88984	3.49232	2.37072	3.23078	2.06088	2.75007	4	0.699047	1	0.201266	0.719511	0.420194	0.87301	0.970015	0.139625	-0.272227	0.709469	0.450877	0.479311
A430078G23Rik	49.0822	66.2132	75.8274	66.7594	30.6652	31.8778	37.6349	37.253	4	-0.00276337	1	1.63555	0.000316858	0.556759	0.524226	0.927601	0.0559933	0.731392	0.113566	0.981181	0.0254198
Aaed1	23.7687	27.8244	26.7548	22.0381	11.9914	15.5999	15.7697	14.6877	4	0.0492612	1	1.4081	0.000766739	0.274599	0.924056	0.864099	0.0698055	0.619528	0.177006	0.827823	0.055068
Abcg1	52.2567	65.9158	44.9091	45.8158	18.1767	25.3071	12.3425	14.361	4	0.0087016	1	2.34905	0.00137305	1.44472	0.194395	1.31354	0.114419	1.42871	0.0635912	2.00778	0.00886358
Abhd15	23.8021	23.6456	27.7749	23.32	8.96723	12.2842	7.02122	7.45408	4	-0.0357322	1	0.897982	0.0352628	1.19632	0.0626315	1.43128	0.00765105	1.27745	0.0096348	1.8373	0.000362107
Acer2	2.41613	3.06919	2.5827	2.79137	2.2667	2.11432	2.00921	1.92017	4	0.0143267	1	-0.212586	0.558275	-0.291766	0.914259	0.412341	0.436219	0.254087	0.640472	0.84971	0.0519152
Acot6	1.15024	1.18294	1.193	1.26396	1.15271	1.07389	1.12746	1.02465	4	-0.402054	1	-0.133812	0.816965	-0.0860986	0.998929	1.43232	0.0587706	-0.2729	0.781675	1.39298	0.0693945
Acpp	19.1968	27.8725	16.4192	13.2962	3.51359	4.57968	4.23013	5.18015	4	0.235891	1	1.31425	0.100059	0.716369	0.800859	0.85164	0.381314	1.63182	0.0506086	0.598118	0.506209
Acss1	105.941	112.307	114.421	97.5196	41.7981	55.4036	36.6887	43.8273	4	0.031964	1	2.19001	0.00173561	0.956665	0.494847	1.23158	0.128394	1.10994	0.148286	1.29757	0.0764548
Actn1	135.323	138.087	231.998	177.479	35.6568	51.755	34.9549	36.3699	4	0.17522	1	1.44194	0.00793893	1.15413	0.206432	2.39063	0.0013434	1.51344	0.0168017	2.65446	0.000148661
Acvr1b	7.49592	7.5793	8.0242	7.65622	6.43168	7.11585	7.30998	7.16062	4	-0.0615955	1	1.05137	6.20624e-05	0.157168	0.910025	0.212818	0.46712	-0.0383475	0.915037	0.378395	0.113648
Adam6b	1.58579	1.75523	1.26559	1.59675	1.03503	1.13557	1.03508	1	4	0.354142	1	2.452	0.0249452	1.83016	0.4836	2.19328	0.11627	3.01952	0.0288406	4.67381	0.00767639
Adamtsl4	2.31137	2.53763	2.40385	2.17027	1.69116	1.85991	1.8406	1.76507	4	0.871957	1	2.45364	0.000971048	-0.372885	0.989346	1.30029	0.131465	0.602436	0.513831	0.486816	0.573384
Adcy6	11.4347	14.0522	12.1503	12.9759	2.44633	2.08856	1.61165	1.52922	4	0.457091	1	1.85315	0.00807136	1.42461	0.263913	2.46985	0.0077046	3.25681	0.000767304	4.53253	4.0684e-05
Adcy7	228.136	228.116	239.173	219.041	195.61	217.059	202.086	206.357	4	-0.00816324	1	0.709435	0.0358586	0.155731	0.998566	0.39701	0.407646	0.0516965	0.931417	0.204241	0.669999
Adk	23.7794	20.2092	27.991	26.0357	10.2042	9.69794	13.4599	13.3277	4	0.463612	1	-0.134191	0.723864	-0.115143	0.998929	0.542444	0.281899	0.72709	0.11013	1.11122	0.0123969
Aff3	59.1134	74.0989	97.0262	85.3911	9.78207	12.7019	16.5327	16.3582	4	0.210621	1	2.69842	0.000415639	1.79855	0.0789146	1.74139	0.0347531	2.66156	0.0014767	2.39232	0.00229856
AI854703	2.15804	2.61897	2.57029	2.80852	2.1335	2.13905	2.04798	1.92897	4	-0.326908	1	0.310297	0.462162	0.0148087	0.998929	-0.133384	0.863633	0.135944	0.855801	1.08835	0.0381597
Ampd1	1.47274	1.71953	1.91094	3.13575	1.1802	1	1.36097	1.11635	4	0.091142	1	1.71801	0.111755	2.60933	0.323768	2.36117	0.0596253	2.03434	0.172304	2.94924	0.0103987
Angptl2	1.24777	1.3879	1.57975	1.53304	1.21587	1.6615	1.07207	1.24393	4	-0.177137	1	0.59139	0.249549	-0.894669	0.478859	0.791677	0.367052	-0.644755	0.465541	1.6508	0.0356488
Ankrd12	104.318	97.9838	119.248	92.5115	77.0042	79.6483	85.8796	86.4848	4	0.0106191	1	0.945262	0.00254422	0.312458	0.761091	0.569174	0.130476	0.309066	0.427906	0.165309	0.687963
Apoe	5.24089	5.79502	6.64253	8.60296	4.90015	3.88022	3.87837	3.88288	4	0.280049	1	-0.549536	0.141257	0.560385	0.529922	1.23914	0.0158181	0.846325	0.0743235	1.39153	0.00329273
Apol8	1	1.32452	1.19259	1.25085	1.06773	1	1	1	4	2.19784	1	0.948104	0.566606	2.74942	0.834314	0.0213497	0.997594	4.43624	0.0464627	7.10306	0.0374092
Aqp3	12.9126	16.788	15.4444	14.1191	1.65898	1.8768	1.90754	2.4361	4	0.0737989	1	4.21242	0.000164254	2.91584	0.0343874	3.11431	0.00544869	4.28263	0.000714425	3.35737	0.00171641
Arhgap31	5.28377	5.26536	5.18827	4.05074	1.77219	2.16235	2.35348	2.66204	4	0.426616	1	2.14456	2.67371e-05	1.2644	0.0343874	0.932029	0.0539316	1.85379	0.00035311	1.19196	0.00834658
Arhgef18	126.625	130.282	184.664	155.376	61.8383	73.0557	83.8536	83.3896	4	-0.0316911	1	1.87939	0.00037577	0.743237	0.411106	1.06028	0.0628855	0.847163	0.117538	1.08268	0.0365991
Arl4c	177.464	188.947	305.629	268.165	80.4494	107.169	116.688	111.889	4	-0.088672	1	0.361294	0.151851	0.914993	0.0213874	1.0031	0.00343851	0.823396	0.0077126	1.43633	3.15282e-05
Arl5c	124.985	121.882	82.0969	87.5656	8.67628	9.36569	4.80693	5.47545	4	0.129471	1	3.76233	0.00148587	2.08096	0.285784	2.59645	0.0499557	3.91584	0.00416564	4.09477	0.00247389
Armcx3	6.12348	6.94837	5.62062	6.83156	4.75446	4.51591	4.51784	5.04703	4	0.247734	1	1.29977	0.0043013	0.61535	0.557096	0.875002	0.121886	0.711247	0.189043	0.780086	0.128419
Asap1	91.9308	116.023	81.8008	82.9871	14.0593	18.9764	28.6318	26.108	4	-0.0200888	1	2.07352	0.000276253	1.12849	0.163451	0.912072	0.13955	2.48567	0.000183046	1.54322	0.00639996
Atp1b3	638.22	641.849	779.88	770.181	286.227	363.916	328.419	337.344	4	0.062195	1	0.233551	0.133782	0.333107	0.241808	0.730552	0.00103667	0.766196	0.000263687	1.19753	2.43407e-06
AW011738	2.23478	2.56134	3.51662	3.21709	2.20683	1.79412	1.91865	2.30917	4	-0.211874	1	0.373186	0.442561	0.457001	0.815103	1.28913	0.0248493	0.32266	0.614264	0.815585	0.095496
B3galt4	11.3873	12.6334	13.5232	12.7528	9.46919	9.08617	9.36959	8.98427	4	0.0233693	1	1.02777	0.00612273	-0.0685992	0.998929	0.560427	0.227704	0.142135	0.79917	0.481309	0.260843
Bach2	60.1347	80.0897	49.5	46.2599	16.5428	28.3389	15.0797	14.6155	4	0.0891056	1	1.07592	0.04977	0.9859	0.371668	1.30416	0.0698439	1.5728	0.0197435	1.76682	0.00819729
Bambi-ps1	41.0277	43.9627	27.7101	25.893	8.08246	7.56189	6.73537	7.27605	4	0.835088	1	3.80645	2.06677e-05	1.23786	0.330401	1.90793	0.025654	2.38845	0.00397244	1.92001	0.0146583
BC064078	6.62867	7.10871	6.06937	7.49549	5.10442	4.5505	5.3601	5.75846	4	-0.468603	1	1.06344	0.0126542	0.490874	0.673931	0.36487	0.520741	0.470342	0.369902	0.183132	0.752205
Bcl9l	40.5067	47.3752	62.072	58.0928	18.3814	23.5139	28.9145	27.7567	4	-0.0423336	1	1.51643	6.6899e-06	0.767857	0.0408338	1.02533	0.00167587	1.01155	0.000924591	1.12958	0.000206042
Bend5	4.13554	5.604	6.33117	9.33278	4.18715	3.72129	3.81667	3.63301	4	0.258732	1	2.87976	4.37816e-05	0.199776	0.998929	1.44774	0.0355828	0.150259	0.873187	1.79023	0.00620597
Bzw2	124.375	119.293	124.079	118.239	55.6553	59.8102	66.8252	62.3004	4	-0.0551457	1	-1.05765	0.000641141	0.0935569	0.998929	0.230709	0.572702	0.776488	0.0174528	0.944766	0.00375296
Cacna1a	3.22278	3.78279	3.32256	3.59302	2.33653	2.13936	2.14742	2.5411	4	-0.208216	1	-0.0545338	0.870627	0.59018	0.33346	1.109	0.0084607	0.827093	0.034224	1.04846	0.00620597
Cacna2d2	1.70015	1.97433	1.67458	2.03556	1.45751	1.17217	1.33095	1.32004	4	0.204594	1	1.40638	0.0332775	0.279644	0.998569	0.83501	0.339303	1.29738	0.12533	2.01211	0.0137763
Cacna2d4	3.1806	4.23239	9.63213	7.56766	1.57821	1.23314	1.53087	1.60671	4	0.0727772	1	5.0692	0.000311827	2.24623	0.114082	2.9444	0.00313173	2.73188	0.0102571	3.98107	0.000125787
Cacnb1	14.4125	14.0179	10.2705	9.67209	5.14925	4.29814	4.51269	3.82276	4	0.338931	1	2.31237	0.00191339	1.2212	0.360183	1.89327	0.0278079	1.81819	0.0222403	1.88702	0.0153487
Capn3	4.96405	5.57273	6.99018	7.37803	1.80586	2.23128	2.95413	3.34159	4	-0.232076	1	3.09009	7.60621e-05	1.53892	0.1241	1.24398	0.0948318	2.16151	0.00532127	1.14803	0.0937915
Cbx7	72.3246	75.787	92.6417	89.5343	50.8199	47	50.4835	46.8415	4	-0.0736108	1	1.62267	0.00121369	0.468414	0.777339	0.977969	0.0905801	0.520327	0.378612	0.993383	0.0578972
Ccr7	112.281	110.999	153.487	131.263	2.84912	4.22956	1.67759	4.18887	4	0.182155	1	2.42554	0.0126624	1.93434	0.256064	2.538	0.0404632	4.38255	0.00109591	5.13501	0.000225515
Cd1d1	17.0651	23.1167	15.781	21.4332	14.5343	14.168	12.8614	14.8214	4	0.129405	1	1.0744	0.0301936	0.0751766	0.998929	1.13878	0.0657334	0.419658	0.533887	0.443153	0.47613
Cd27	400.206	450.759	415.005	398.91	172.33	215.631	250.839	268.507	4	-0.0597914	1	1.28081	0.0118322	0.685134	0.572434	0.713196	0.28737	1.05622	0.0792075	0.655546	0.282183
Cd2ap	12.9373	15.6939	21.8486	21.1012	7.48604	8.10897	9.39668	9.11985	4	0.0825964	1	0.348185	0.164914	0.33428	0.627602	0.724871	0.0298792	0.766631	0.0137879	1.3049	0.000106792
Cd7	148.872	152.132	199.449	166.083	37.273	49.3729	44.824	48.2099	4	0.348075	1	4.11669	0.00244109	1.63121	0.395539	1.91567	0.0962022	1.73029	0.109301	0.744125	0.508959
Cd79b	3.74055	7.02287	3.83364	5.93236	2.63063	2.51217	3.10958	3.23745	4	0.218517	1	1.03688	0.0420472	0.976328	0.295762	1.04079	0.100123	1.55752	0.011702	1.00361	0.0848447
Cd84	74.9136	83.7845	81.235	73.4119	47.0712	58.129	54.0524	54.8863	4	0.0328986	1	1.31045	0.000680648	0.231801	0.946016	0.458269	0.319222	0.478883	0.263052	0.558271	0.164751
Cep97	69.3481	70.213	82.335	80.5027	41.2981	47.3149	52.185	54.5915	4	0.21594	1	1.63501	0.00048173	0.409608	0.785821	0.890891	0.0834698	0.527112	0.3064	0.639541	0.181426
Cerkl	13.1156	14.0433	13.9542	11.9583	6.63187	7.39447	9.57409	7.61858	4	0.283958	1	1.66959	0.00144806	0.867893	0.351509	0.842847	0.165412	0.971957	0.0942592	0.6813	0.230249
Chrnb2	1.37787	2.16027	2.61455	2.11335	1.41749	1.37167	1.41815	1.50142	4	0.222599	1	2.04174	4.25424e-05	0.231928	0.972056	0.958893	0.039667	0.701068	0.133817	1.57331	0.00052513
Clcn3	32.0767	34.4563	35.9539	34.6621	23.7209	20.2625	26.3349	25.0712	4	-0.151989	1	0.647457	0.08885	0.0337751	0.998929	-0.130039	0.848898	-0.226346	0.696384	0.465223	0.341702
Clock	9.58555	11.2795	13.2093	12.4582	8.81591	8.95113	10.0327	9.98197	4	0.0589017	1	-0.268503	0.0732384	-0.0148674	0.998929	0.362288	0.0624642	0.171312	0.394997	0.48388	0.00659609
Clybl	12.1146	15.2762	17.1934	17.7888	12.8486	9.66586	8.72765	9.67387	4	-0.26833	1	1.63726	8.67069e-06	0.602994	0.193127	0.347385	0.359381	-0.0658575	0.891593	1.13305	0.000802669
Cmah	121.541	146.647	154.992	154.792	28.4054	34.2819	36.0628	33.3367	4	0.132797	1	0.412254	0.161167	0.349478	0.716127	1.45968	0.000790201	1.60379	0.000125431	2.17655	4.17405e-06
Cmpk2	17.221	23.8211	17.0409	22.9204	6.94726	9.79629	8.36117	8.53996	4	-0.502497	1	0.776039	0.114619	1.45609	0.0733755	1.53225	0.0206778	1.3815	0.0250463	1.55507	0.0099145
Cnn3	4.37437	6.9126	10.2775	7.94067	3.17506	3.26666	3.34611	2.53951	4	0.170776	1	0.242188	0.508091	0.555482	0.533616	1.55814	0.00378471	1.16731	0.0210944	2.38389	5.03927e-05
Cnr2	5.44406	6.85985	9.29721	7.98719	3.29371	5.71092	4.72735	5.37523	4	0.152393	1	0.0361211	0.934568	0.00683578	0.998929	0.424696	0.450516	0.502677	0.331667	1.13345	0.0135911
Coa7	8.49731	12.0852	15.8154	14.0185	8.38741	8.44962	9.17805	9.58628	4	0.0526822	1	-1.04451	0.00221674	0.0728484	0.998929	0.0808901	0.888479	0.32525	0.454493	0.773377	0.0399521
Cpm	11.5661	15.2121	10.7461	9.91187	2.41535	3.45723	2.501	2.53215	4	-0.0257509	1	1.5451	0.00631895	1.36068	0.157787	2.09586	0.00589328	2.46431	0.000990744	2.98944	0.000151374
Crebl2	19.1358	20.5124	22.0327	22.2782	11.729	15.6294	14.0906	14.8872	4	-0.274172	1	1.22298	0.011745	0.325624	0.939049	0.875557	0.135242	0.343582	0.5958	0.665785	0.217412
[truncated: 2,490 more rows]

## Sheet: Day5-6 Cytokine Clust HGT KEGG
Pairwise Comparison: WT_OT1 vs. Pik3cdE1020_OT1
Starting Population: live, CD62L+ CD44-low CD8+ naïve T cells
Stimulus: OVA peptide (257-264) + splenopcytes > wash > IL-2 or IL-15
Duration: 72 hours > wash > 48h or 72h
Analysis Type: HGT
Analysis Database: KEGG
Analysis Package: clusterProfiler
Analysis Input: DEG segregated based on hierarchical clusters
Associated Figures: 6E & Sup 6D
cluster_1	Description	GeneRatio	BgRatio	pvalue	p.adjust	qvalue	geneID	Count	cluster_10	Description.1	GeneRatio.1	BgRatio.1	pvalue.1	p.adjust.1	qvalue.1	geneID.1	Count.1	cluster_2	Description.2	GeneRatio.2	BgRatio.2	pvalue.2	p.adjust.2	qvalue.2	geneID.2	Count.2	cluster_3	Description.3	GeneRatio.3	BgRatio.3	pvalue.3	p.adjust.3	qvalue.3	geneID.3	Count.3	cluster_4	Description.4	GeneRatio.4	BgRatio.4	pvalue.4	p.adjust.4	qvalue.4	geneID.4	Count.4	cluster_5	Description.5	GeneRatio.5	BgRatio.5	pvalue.5
mmu04110	Cell cycle	20/112	123/8656	5.10802e-17	8.37716e-15	7.52762e-15	Ccne1/Ccne2/Cdc25a/Cdc45/Cdk2/Cdkn2c/Chek1/Mad1l1/Mcm3/Mcm2/Mcm4/Mcm5/Mcm6/Mcm7/Orc1/Pcna/Tfdp1/Cdc6/Skp2/Orc6	20	mmu01100	Metabolic pathways	52/133	1500/8656	1.74383e-09	2.41578e-07	2.25925e-07	Alg9/Psat1/Gpt2/Fdps/Pgd/Ak4/Atp5b/Bcat1/Cox17/Eno1/Fdft1/Gapdhs/Gstt1/Gys1/Hk2/Ldha/Lipg/Mif/Mdh2/Mthfd2/P4ha1/Pfkl/Pgam1/Pkm/Selenbp1/Smpd1/Pycr1/Mars/Tkt/Tpi1/Coq3/Phgdh/Phospho1/Pde11a/Amdhd2/Ugt1a7c/B4galt2/Nagk/Hsd17b12/Pfkp/Uqcr10/Dctpp1/Gcsh/Pmvk/Chac1/Mccc1/Pgm2/Gbe1/Gale/Gns/Grhpr/Ndufv3	52	mmu03008	Ribosome biogenesis in eukaryotes	42/424	116/8656	3.53786e-26	1.03659e-23	9.86877e-24	Mdn1/Rexo2/Utp15/Pwp2/Pop5/Drosha/Fbl/Eif6/Ran/Tbl3/Bms1/Tcof1/Utp6/Utp18/Heatr1/Lsg1/Wdr36/Rpp38/Nol6/Gnl2/Nxt2/Dkc1/Wdr3/Imp4/Gnl3/Nhp2/Rpp30/Nop58/Spata5/Rcl1/Nop10/Nop56/Nob1/Pop1/Mphosph10/Gar1/Gtpbp4/Wdr43/Wdr75/Fcf1/Nmd3/Nat10	42	mmu05146	Amoebiasis	13/334	108/8656	0.000249936	0.0384463	0.0344064	Ctsg/Gna15/Il10/Itgam/Itgb2l/Lama5/Lamb3/Pik3r1/Serpinb9b/Serpinb6b/Serpinb6a/Serpinb9/Tgfb3	13	mmu05145	Toxoplasmosis	8/146	108/8656	0.000459162	0.078228	0.0703744	H2-DMa/H2-Ob/Hspa1b/Ifngr2/Igtp/Itga6/Pik3r5/Tab2	8	mmu04928	Parathyroid hormone synthesis, secretion and action	1999-06-01	107/8656	0.00136997
mmu03030	DNA replication	13/112	35/8656	1.62633e-16	1.33359e-14	1.19835e-14	Rfc4/Fen1/Mcm3/Mcm2/Mcm4/Mcm5/Mcm6/Mcm7/Pcna/Pola2/Prim2/Rpa2/Pole3	13	mmu01230	Biosynthesis of amino acids	12/133	78/8656	1.92492e-09	2.41578e-07	2.25925e-07	Psat1/Gpt2/Bcat1/Eno1/Pfkl/Pgam1/Pkm/Pycr1/Tkt/Tpi1/Phgdh/Pfkp	12	mmu03013	RNA transport	39/424	167/8656	9.08532e-17	1.331e-14	1.26716e-14	Eif2b3/Pop5/Clns1a/Eif1a/Eif2s1/Eif4a1/Eif4e/Kpnb1/Magoh/Ran/Smn1/Eif4g1/Strap/Gemin5/Eif2b5/Eif5b/Rpp38/Nup133/Nxt2/Eif2s3x/Nup54/Prmt5/Gemin4/Eif3b/Eif3g/Ddx20/Rpp30/Nup160/Rbm8a/Rae1/Rpp14/Gemin6/Pop1/Elac2/Nup43/Nup93/Xpot/Thoc3/Nmd3	39	mmu05418	Fluid shear stress and atherosclerosis	15/334	143/8656	0.000394639	0.0384463	0.0344064	Gstt3/Bmpr1a/Gpc1/Gstm1/Gstm4/Gstt2/Hmox1/Hsp90ab1/Itga2b/Itgb3/Mef2c/Sqstm1/Pik3r1/Sdc1/Mgst3	15	mmu05140	Leishmaniasis	6/146	69/8656	0.00103946	0.078228	0.0703744	H2-DMa/H2-Ob/Ifngr2/Marcksl1/Ncf1/Tab2	6	mmu04060	Cytokine-cytokine receptor interaction	1999-10-01	296/8656	0.0019853
mmu04115	p53 signaling pathway	9/112	71/8656	2.80227e-07	1.53191e-05	1.37656e-05	Ccne1/Ccne2/Cdk2/Chek1/Sesn1/Serpine1/Rrm2/Siah1b/Pidd1	9	mmu01200	Carbon metabolism	14/133	121/8656	3.84421e-09	3.21633e-07	3.00793e-07	Psat1/Gpt2/Pgd/Eno1/Hk2/Mdh2/Pfkl/Pgam1/Pkm/Tkt/Tpi1/Phgdh/Pfkp/Gcsh	14	mmu00970	Aminoacyl-tRNA biosynthesis	14/424	66/8656	2.75576e-06	0.000269146	0.000256237	Rars/Lars/Eprs/Rars2/Tars/Hars/Mars2/Wars/Aars2/Gatb/Farsb/Farsa/Ears2/Yars2	14	mmu01100	Metabolic pathways	82/334	1500/8656	0.000412339	0.0384463	0.0344064	Gstt3/Mgat4b/Mthfs/Mgat5/Pygl/Aldh7a1/Acp1/Ak1/Aldoa/Aldoc/Alox5/Aprt/Bckdha/Car2/Cyp3a13/Dgat1/Fah/Fut4/Fut7/Galnt3/Gapdh/Gcnt2/Gpi1/Gss/Gstm1/Gstm4/Gstt2/Hmox1/Mgat3/P4ha2/Pafah1b3/Pcx/Pde1a/Pgk1/Pld2/Pld3/Mvd/Ptgis/Renbp/Sat1/Scd1/Scd2/Sord/Suox/Gls2/Upp1/Xdh/Smox/Man1c1/Plcg2/Gcat/Mgat4a/Ahcy/Asns/Pmm1/B4galnt4/Cox6b2/Dgkh/Amt/Fut8/Hpgds/Car5b/Extl1/Fads2/Acss2/Bco1/Sirt3/Atp6v1g2/Mgst3/Agpat…	82	mmu05414	Dilated cardiomyopathy (DCM)	7/146	95/8656	0.00107751	0.078228	0.0703744	Adcy6/Adcy7/Cacnb1/Itga6/Itgb7/Cacna2d4/Cacna2d2	7	mmu04726	Serotonergic synapse	1999-06-01	131/8656	0.00380485
mmu04218	Cellular senescence	12/112	185/8656	4.3574e-06	0.000178654	0.000160536	Ccne1/Ccne2/Cdc25a/Cdk2/Chek1/Foxm1/H2-K1/H2-T10/Mybl2/Serpine1/Tgfbr1/Foxo3	12	mmu00010	Glycolysis / Gluconeogenesis	10/133	67/8656	6.1561e-08	3.09036e-06	2.89013e-06	Eno1/Gapdhs/Hk2/Ldha/Pfkl/Pgam1/Pkm/Tpi1/Pfkp/Pgm2	10	mmu03040	Spliceosome	20/424	133/8656	6.54489e-06	0.000479413	0.00045642	Sf3b3/Sf3b4/U2af1/Magoh/Rbmxl1/Srsf2/Eftud2/Snrpb/Prpf19/Usp39/Ppie/Rbm8a/Lsm7/Snrnp40/Snrpd3/Phf5a/Snrpa1/Prpf31/Thoc3/Rbm17	20	mmu04512	ECM-receptor interaction	11/334	88/8656	0.000535837	0.0384463	0.0344064	Npnt/Itga2b/Itga5/Itga7/Itgb3/Itgb5/Lama5/Lamb3/Spp1/Sdc1/Sv2c	11	mmu05412	Arrhythmogenic right ventricular cardiomyopathy (ARVC)	6/146	77/8656	0.00184154	0.078228	0.0703744	Cacnb1/Itga6/Itgb7/Tcf7/Cacna2d4/Cacna2d2	6	mmu04724	Glutamatergic synapse	1999-05-01	113/8656	0.00938393
mmu05166	Human T-cell leukemia virus 1 infection	13/112	246/8656	1.60032e-05	0.000524905	0.000471673	B2m/Ccne1/Ccne2/Cdk2/Cdkn2c/Chek1/Fosl1/H2-K1/H2-T10/Mad1l1/Tgfbr1/Tln1/Tnfrsf1a	13	mmu05230	Central carbon metabolism in cancer	10/133	67/8656	6.1561e-08	3.09036e-06	2.89013e-06	Hk2/Ldha/Pfkl/Pgam1/Pik3r2/Pkm/Slc2a1/Slc7a5/Pfkp/Slc16a3	10	mmu03020	RNA polymerase	9/424	30/8656	8.50178e-06	0.000498204	0.00047431	Polr1b/Polr1a/Polr2h/Polr3e/Polr1e/Polr2l/Polr3d/Polr2f/Polr3h	9	mmu05412	Arrhythmogenic right ventricular cardiomyopathy (ARVC)	10/334	77/8656	0.000702721	0.0403362	0.0360977	Cacnb4/Dsc2/Itga2b/Itga5/Itga7/Itgb3/Itgb5/Jup/Lmna/Pkp2	10	mmu00604	Glycosphingolipid biosynthesis - ganglio series	3/146	15/8656	0.00184317	0.078228	0.0703744	Hexb/St8sia1/B3galt4	3	mmu00260	Glycine, serine and threonine metabolism	1999-03-01	40/8656	0.0105559
mmu03430	Mismatch repair	4/112	22/8656	0.00016232	0.00443673	0.0039868	Rfc4/Pcna/Rpa2/Exo1	4	mmu00052	Galactose metabolism	6/133	32/8656	7.67031e-06	0.000320875	0.000300084	Hk2/Pfkl/B4galt2/Pfkp/Pgm2/Gale	6	mmu01100	Metabolic pathways	106/424	1500/8656	2.74637e-05	0.00134114	0.00127682	Psph/Rpn1/Adcy3/Aldh6a1/Eprs/Shmt2/Atic/Mthfd1/Gusb/Acat2/Pcca/Aco2/Adh5/Adsl/B3galt6/Atp5a1/Atp5g1/Coq7/Dhcr7/Eno3/Acsl1/Fasn/Fpgs/Gart/Ggt1/Galk1/Got1/Gpx1/Gsto1/H2-Ke6/Hmbs/Hsd11b1/Hyal2/Idua/Ndufa4/Nme1/Plcb2/Prps1/Shmt1/St6galnac4/Sms/Ggt7/Spr/Srm/Alg3/Suclg2/Mars2/L2hgdh/Umps/Enpp4/Gmps/Gatb/Ppat/Mat2a/Dlat/Pfas/Bpnt1/Mecr/Mthfd1l/Srr/Dguok/Naglu/Dctd/Alg8/Scly/Ctps/Coq5/Agpat5/Nudt5/Gnpnat…	106	mmu04216	Ferroptosis	7/334	41/8656	0.000866272	0.0414367	0.0370825	Ftl1/Gss/Hmox1/Slc3a2/Sat1/Trf/Steap3	7	mmu00230	Purine metabolism	8/146	136/8656	0.0020677	0.078228	0.0703744	Adcy6/Adcy7/Adk/Pde2a/Ampd1/Nt5e/Nme4/Nudt16	8	mmu04962	Vasopressin-regulated water reabsorption	1999-03-01	43/8656	0.0128648
mmu05203	Viral carcinogenesis	10/112	231/8656	0.00078901	0.0184854	0.0166107	Ccne1/Ccne2/Cdk2/Chek1/Ccr8/H2-K1/H2-T10/Mad1l1/Gtf2a2/Skp2	10	mmu00520	Amino sugar and nucleotide sugar metabolism	6/133	49/8656	9.55619e-05	0.00342658	0.00320456	Hk2/Amdhd2/Nagk/Cyb5r1/Pgm2/Gale	6	mmu03050	Proteasome	10/424	46/8656	5.95025e-05	0.00249061	0.00237115	Psmd7/Psmc1/Psmc2/Psmc5/Psme3/Psmd2/Psmd3/Psmd6/Psmd12/Psmd1	10	mmu04380	Osteoclast differentiation	13/334	128/8656	0.0012859	0.0527219	0.0471819	Csf1/Fcgr3/Fosl2/Gab2/Itgb3/Junb/Tnfrsf11b/Sqstm1/Pik3r1/Pparg/Tgfbr2/Tnfsf11/Plcg2	13	mmu04213	Longevity regulating pathway - multiple species	5/146	62/8656	0.00381159	0.116652	0.10494	Adcy6/Adcy7/Hspa1b/Igf1r/Irs2	5	mmu05032	Morphine addiction	1999-04-01	91/8656	0.0201752
mmu03440	Homologous recombination	4/112	41/8656	0.00186031	0.0364496	0.0327532	Blm/Rad51/Rad54l/Rpa2	4	mmu00030	Pentose phosphate pathway	5/133	32/8656	0.000114599	0.00359555	0.00336258	Pgd/Pfkl/Tkt/Pfkp/Pgm2	5	mmu00670	One carbon pool by folate	6/424	19/8656	0.00020964	0.00767807	0.00730982	Shmt2/Atic/Mthfd1/Gart/Shmt1/Mthfd1l	6	mmu03320	PPAR signaling pathway	10/334	87/8656	0.00182374	0.0654265	0.0585515	Plin2/Pparg/Scd1/Scd2/Slc27a6/Slc27a1/Fads2/Pck2/Acox3/Acsbg1	10	mmu04261	Adrenergic signaling in cardiomyocytes	8/146	152/8656	0.00411107	0.116652	0.10494	Adcy6/Adcy7/Atp1b3/Cacnb1/Cacna2d4/Pik3r5/Rapgef4/Cacna2d2	8	mmu05168	Herpes simplex virus 1 infection	1999-10-01	439/8656	0.0280724
mmu04061	Viral protein interaction with cytokine and cytokine receptor	6/112	103/8656	0.00212052	0.0364496	0.0327532	Cxcr3/Ccr8/Cx3cr1/Ccl3/Tnfrsf1a/Tnfsf14	6	mmu04922	Glucagon signaling pathway	8/133	105/8656	0.000200889	0.00560258	0.00523957	Gys1/Itpr3/Ldha/Pfkl/Pgam1/Pkm/Slc2a1/Pfkp	8	mmu01200	Carbon metabolism	16/424	121/8656	0.000258408	0.00841261	0.00800913	Psph/Aldh6a1/Shmt2/Acat2/Pcca/Aco2/Adh5/Eno3/Got1/Prps1/Shmt1/Suclg2/Dlat/Idh3a/Adpgk/Dlst	16	mmu04640	Hematopoietic cell lineage	10/334	95/8656	0.00351173	0.111985	0.100218	Cd3d/Csf1/Csf2ra/H2-Ab1/Il11ra1/Itga2b/Itga5/Itgam/Itgb3/Kit	10	mmu04514	Cell adhesion molecules (CAMs)	8/146	171/8656	0.00825364	0.208175	0.187275	H2-DMa/H2-Ob/Icam2/Itga6/Itgb7/Pecam1/Sele/Sell	8	mmu04744	Phototransduction	1999-02-01	27/8656	0.0377572
mmu03420	Nucleotide excision repair	4/112	43/8656	0.00222254	0.0364496	0.0327532	Rfc4/Pcna/Rpa2/Pole3	4	mmu00260	Glycine, serine and threonine metabolism	5/133	40/8656	0.000339361	0.00806156	0.00753923	Psat1/Pgam1/Phgdh/Gcsh/Grhpr	5	mmu01523	Antifolate resistance	7/424	30/8656	0.000490967	0.0143853	0.0136954	Shmt2/Atic/Fpgs/Gart/Shmt1/Slc19a1/Tnf	7	mmu00010	Glycolysis / Gluconeogenesis	8/334	67/8656	0.00404714	0.115563	0.10342	Aldh7a1/Aldoa/Aldoc/Gapdh/Gpi1/Pgk1/Acss2/Pck2	8	mmu04010	MAPK signaling pathway	11/146	294/8656	0.0108222	0.238595	0.214641	Cacna1a/Cacnb1/Elk4/Fgfr1/Hspa1b/Igf1r/Rasgrp2/Map4k2/Cacna2d4/Cacna2d2/Tab2	11	mmu04630	JAK-STAT signaling pathway	1999-05-01	165/8656	0.0404619
mmu03460	Fanconi anemia pathway	4/112	51/8656	0.00415828	0.0619961	0.0557089	Blm/Rad51/Rpa2/Fancb	4	mmu04066	HIF-1 signaling pathway	8/133	114/8656	0.000353296	0.00806156	0.00753923	Eno1/Hk2/Ldha/Pfkl/Pik3r2/Slc2a1/Vegfa/Pfkp	8	mmu01230	Biosynthesis of amino acids	11/424	78/8656	0.00136786	0.0364349	0.0346874	Psph/Shmt2/Aco2/Eno3/Got1/Prps1/Shmt1/Mat2a/Aldh18a1/Pycrl/Idh3a	11	mmu04066	HIF-1 signaling pathway	11/334	114/8656	0.00442926	0.115563	0.10342	Egln3/Aldoa/Aldoc/Cdkn1a/Eif4ebp1/Gapdh/Hmox1/Pgk1/Pik3r1/Trf/Plcg2	11	mmu00062	Fatty acid elongation	3/146	29/8656	0.0124617	0.238595	0.214641	Elovl6/Hacd1/Elovl7	3	mmu01200	Carbon metabolism	1999-04-01	121/8656	0.0496414
mmu03013	RNA transport	7/112	167/8656	0.00583216	0.0797061	0.071623	Nup107/Nup62/Rangap1/Alyref/Nup85/Nup37/Ndc1	7	mmu00970	Aminoacyl-tRNA biosynthesis	6/133	66/8656	0.000501659	0.010493	0.00981315	Iars/Yars/Mars/Aars/Gars/Nars	6	mmu03018	RNA degradation	11/424	83/8656	0.0022798	0.055665	0.0529952	Eno3/Hspd1/Hspa9/Exosc2/Lsm7/Wdr61/Exosc7/Exosc1/Mphosph6/Pnpt1/Dis3	11	mmu05202	Transcriptional misregulation in cancer	15/334	184/8656	0.00495878	0.118598	0.106135	Supt3/Bcl2a1d/Bcl6/Cdkn1a/Itgam/Jup/Maf/Mef2c/Cdk14/Pparg/Tgfbr2/Traf1/Gadd45g/Fut8/Nupr1	15	mmu04710	Circadian rhythm	3/146	30/8656	0.0136782	0.238595	0.214641	Clock/Npas2/Nr1d1	3	mmu04130	SNARE interactions in vesicular transport	1999-02-01	33/8656	0.054357
mmu03410	Base excision repair	3/112	35/8656	0.0102158	0.128876	0.115806	Fen1/Pcna/Pole3	3	mmu00270	Cysteine and methionine metabolism	5/133	52/8656	0.00115694	0.0223378	0.0208904	Psat1/Bcat1/Ldha/Mdh2/Phgdh	5	mmu00860	Porphyrin and chlorophyll metabolism	7/424	41/8656	0.00340598	0.072268	0.068802	Eprs/Gusb/Cp/Hmbs/Ears2/Cox10/Mmab	7	mmu04014	Ras signaling pathway	17/334	232/8656	0.00830828	0.183421	0.164147	Csf1/Gab2/Gngt2/Kit/Nf1/Pik3r1/Pld2/Rras/Pak6/Tgfa/Rin1/Rasgrp4/Plcg2/Rasa4/Ralb/Gng11/Pla1a	17	mmu04911	Insulin secretion	5/146	86/8656	0.0148885	0.238595	0.214641	Adcy6/Adcy7/Atp1b3/Stx1a/Rapgef4	5	mmu05020	Prion diseases	1999-02-01	34/8656	0.0573346
mmu00330	Arginine and proline metabolism	3/112	50/8656	0.0266178	0.297191	0.267052	Aldh3a2/Oat/Pycr2	3	mmu00500	Starch and sucrose metabolism	4/133	33/8656	0.00154303	0.0276643	0.0258719	Gys1/Hk2/Pgm2/Gbe1	4	mmu00630	Glyoxylate and dicarboxylate metabolism	6/424	31/8656	0.00345308	0.072268	0.068802	Shmt2/Acat2/Pcca/Aco2/Shmt1/Hyi	6	mmu00510	N-Glycan biosynthesis	6/334	49/8656	0.0108914	0.215233	0.192616	Mgat4b/Mgat5/Mgat3/Man1c1/Mgat4a/Fut8	6	mmu01040	Biosynthesis of unsaturated fatty acids	3/146	32/8656	0.0163075	0.238595	0.214641	Elovl6/Hacd1/Elovl7	3	mmu01230	Biosynthesis of amino acids	1999-03-01	78/8656	0.0596982
mmu04068	FoxO signaling pathway	5/112	131/8656	0.0272682	0.297191	0.267052	Cdk2/Agap2/Tgfbr1/Skp2/Foxo3	5	mmu00051	Fructose and mannose metabolism	4/133	35/8656	0.00192818	0.032265	0.0301744	Hk2/Pfkl/Tpi1/Pfkp	4	mmu03410	Base excision repair	6/424	35/8656	0.00645407	0.126069	0.120023	Parp1/Apex1/Lig3/Pold2/Ung/Smug1	6	mmu00480	Glutathione metabolism	7/334	64/8656	0.0112491	0.215233	0.192616	Gstt3/Gss/Gstm1/Gstm4/Gstt2/Hpgds/Mgst3	7	mmu05032	Morphine addiction	5/146	91/8656	0.0186042	0.238595	0.214641	Adcy6/Adcy7/Cacna1a/Pde2a/Gabbr1	5	mmu05216	Thyroid cancer	1999-02-01	37/8656	0.0665949
mmu05169	Epstein-Barr virus infection	7/112	230/8656	0.0293943	0.297191	0.267052	B2m/Ccne1/Ccne2/Cdk2/H2-K1/H2-T10/Skp2	7	mmu00620	Pyruvate metabolism	4/133	38/8656	0.00262347	0.0411557	0.0384891	Ldha/Mdh2/Pkm/Grhpr	4	mmu00240	Pyrimidine metabolism	8/424	58/8656	0.00690517	0.126451	0.120386	Nme1/Umps/Dctd/Ctps/Dhodh/Tk2/Cad/Uck2	8	mmu00980	Metabolism of xenobiotics by cytochrome P450	7/334	66/8656	0.0132134	0.237016	0.21211	Gstt3/Gstm1/Gstm4/Gstt2/Hpgds/Mgst3/Dhdh	7	mmu05410	Hypertrophic cardiomyopathy (HCM)	5/146	91/8656	0.0186042	0.238595	0.214641	Cacnb1/Itga6/Itgb7/Cacna2d4/Cacna2d2	5	mmu04728	Dopaminergic synapse	1999-04-01	134/8656	0.0672146
mmu05222	Small cell lung cancer	4/112	92/8656	0.0311213	0.297191	0.267052	Ccne1/Ccne2/Cdk2/Skp2	4	mmu00630	Glyoxylate and dicarboxylate metabolism	3/133	31/8656	0.0116443	0.171925	0.160785	Mdh2/Gcsh/Grhpr	3	mmu00330	Arginine and proline metabolism	7/424	50/8656	0.0103774	0.178858	0.170279	Got1/Sms/Srm/Aldh18a1/Cndp2/Pycrl/Lap3	7	mmu05225	Hepatocellular carcinoma	13/334	171/8656	0.014906	0.245747	0.219924	Gstt3/Cdkn1a/Gstm1/Gstm4/Gstt2/Hmox1/Pik3r1/Tgfa/Tgfb3/Tgfbr2/Plcg2/Gadd45g/Mgst3	13	mmu04062	Chemokine signaling pathway	8/146	198/8656	0.0187174	0.238595	0.214641	Adcy6/Adcy7/Ccr7/Cxcl10/Ncf1/Rasgrp2/Tiam1/Pik3r5	8	mmu03018	RNA degradation	1999-03-01	83/8656	0.069266
mmu05170	Human immunodeficiency virus 1 infection	7/112	238/8656	0.034473	0.297191	0.267052	Ap1s2/B2m/Chek1/H2-K1/H2-T10/Trim30d/Tnfrsf1a	7	mmu04929	GnRH secretion	4/133	63/8656	0.0157806	0.220051	0.205793	Arrb1/Kiss1r/Itpr3/Pik3r2	4	mmu00061	Fatty acid biosynthesis	4/424	19/8656	0.0122387	0.187332	0.178347	Acsl1/Fasn/H2-Ke6/Mecr	4	mmu05211	Renal cell carcinoma	7/334	68/8656	0.0154127	0.245747	0.219924	Egln3/Cdkn1a/Epas1/Pik3r1/Pak6/Tgfa/Tgfb3	7	mmu04611	Platelet activation	6/146	125/8656	0.0189194	0.238595	0.214641	Orai1/Adcy6/Adcy7/P2ry1/Rasgrp2/Pik3r5	6	mmu04210	Apoptosis	1999-04-01	136/8656	0.0701716
mmu05215	Prostate cancer	4/112	97/8656	0.0367652	0.297191	0.267052	Ccne1/Ccne2/Cdk2/Hsp90b1	4	mmu05100	Bacterial invasion of epithelial cells	4/133	73/8656	0.0256642	0.339037	0.31707	Cdh1/Dnm1/Elmo2/Pik3r2	4	mmu00480	Glutathione metabolism	8/424	64/8656	0.012368	0.187332	0.178347	Ggt1/Gpx1/Gsto1/Sms/Ggt7/Srm/Lap3/Gstk1	8	mmu00513	Various types of N-glycan biosynthesis	5/334	39/8656	0.0162756	0.245847	0.220014	Mgat4b/Man1c1/Mgat4a/B4galnt4/Fut8	5	mmu04640	Hematopoietic cell lineage	5/146	95/8656	0.0219828	0.262636	0.236269	Cd1d1/Cd7/H2-DMa/H2-Ob/Itga6	5	mmu05163	Human cytomegalovirus infection	1999-06-01	255/8656	0.0716262
mmu04060	Cytokine-cytokine receptor interaction	8/112	296/8656	0.0377654	0.297191	0.267052	Cxcr3/Ccr8/Cx3cr1/Gdf11/Ccl3/Tgfbr1/Tnfrsf1a/Tnfsf14	8	mmu00450	Selenocompound metabolism	2/133	17/8656	0.0274071	0.343959	0.321673	Mars/Txnrd2	2	mmu05014	Amyotrophic lateral sclerosis (ALS)	7/424	52/8656	0.0127871	0.187332	0.178347	Bcl2/Bcl2l1/Cycs/Gpx1/Tnf/Nefh/Tomm40	7	mmu04140	Autophagy - animal	11/334	139/8656	0.0184272	0.25054	0.224213	Eif2ak3/Sqstm1/Pik3r1/Rras/Atg9a/Wipi1/Stx17/Trp53inp2/Ddit4/Ern1/Deptor	11	mmu04915	Estrogen signaling pathway	6/146	134/8656	0.0256327	0.279876	0.251778	Adcy6/Adcy7/Esr1/Hspa1b/Krt10/Gabbr1	6	mmu04911	Insulin secretion	1999-03-01	86/8656	0.0753205
mmu00534	Glycosaminoglycan biosynthesis - heparan sulfate / heparin	2/112	24/8656	0.038055	0.297191	0.267052	Ext1/Xylt2	2	mmu01524	Platinum drug resistance	4/133	77/8656	0.0304615	0.364087	0.340497	Atp7b/Gstt1/Pik3r2/Slc31a1	4	mmu04141	Protein processing in endoplasmic reticulum	15/424	164/8656	0.0144463	0.20156	0.191893	Rpn1/Bcl2/Hyou1/Canx/Eif2s1/Hspa5/Hsph1/Hsp90aa1/Bag2/Ube2d1/Mogs/Hspbp1/Lman1/Sec24a/Ubqln4	15	mmu00601	Glycosphingolipid biosynthesis - lacto and neolacto series	4/334	27/8656	0.0189393	0.25054	0.224213	Fut4/Fut7/Gcnt2/B3gnt3	4	mmu04015	Rap1 signaling pathway	8/146	214/8656	0.0282061	0.279876	0.251778	Adcy6/Adcy7/Fgfr1/Igf1r/P2ry1/Rasgrp2/Tiam1/Rapgef4	8	mmu04062	Chemokine signaling pathway	1999-05-01	198/8656	0.0762309
mmu05142	Chagas disease (American trypanosomiasis)	4/112	102/8656	0.0429628	0.307932	0.276704	Serpine1/Ccl3/Tgfbr1/Tnfrsf1a	4	mmu01210	2-Oxocarboxylic acid metabolism	2/133	19/8656	0.0337813	0.385414	0.360442	Gpt2/Bcat1	2	mmu03420	Nucleotide excision repair	6/424	43/8656	0.0174627	0.222882	0.212192	Ddb1/Gtf2h1/Gtf2h4/Pold2/Gtf2h2/Ercc8	6	mmu04810	Regulation of actin cytoskeleton	15/334	216/8656	0.019911	0.25054	0.224213	Chrm4/Bcar1/Itga2b/Itga5/Itga7/Itgam/Itgb2l/Itgb3/Itgb5/Pik3r1/Rras/Scin/Pak6/Gsn/Ssh3	15	mmu04925	Aldosterone synthesis and secretion	5/146	102/8656	0.0288085	0.279876	0.251778	Orai1/Adcy6/Adcy7/Atp1b3/Pde2a	5	mmu00590	Arachidonic acid metabolism	1999-03-01	89/8656	0.0816019
mmu04062	Chemokine signaling pathway	6/112	198/8656	0.0431856	0.307932	0.276704	Cxcr3/Ccr8/Cx3cr1/Ccl3/Prex1/Foxo3	6	mmu04930	Type II diabetes mellitus	3/133	48/8656	0.0371375	0.405283	0.379023	Hk2/Pik3r2/Pkm	3	mmu00531	Glycosaminoglycan degradation	4/424	21/8656	0.0174959	0.222882	0.212192	Gusb/Hyal2/Idua/Naglu	4	mmu04151	PI3K-Akt signaling pathway	22/334	357/8656	0.0200781	0.25054	0.224213	Pik3r6/Cdkn1a/Csf1/Eif4ebp1/Gngt2/Hsp90ab1/Itga2b/Itga5/Itga7/Itgb3/Itgb5/Kit/Lama5/Lamb3/Pik3r1/Spp1/Creb3l2/Tgfa/Gng11/Pck2/Ddit4/Pik3ap1	22	mmu00603	Glycosphingolipid biosynthesis - globo and isoglobo series	2/146	16/8656	0.0290458	0.279876	0.251778	Hexb/St8sia1	2	mmu04211	Longevity regulating pathway	1999-03-01	90/8656	0.0837449
mmu05163	Human cytomegalovirus infection	7/112	255/8656	0.0471328	0.322074	0.289412	B2m/H2-K1/H2-T10/Ptger1/Ptger4/Ccl3/Tnfrsf1a	7	mmu04071	Sphingolipid signaling pathway	5/133	124/8656	0.0419687	0.429128	0.401323	Ctsd/Pik3r2/Smpd1/Cers6/Ppp2r2c	5	mmu00020	Citrate cycle (TCA cycle)	5/424	32/8656	0.0185799	0.22683	0.21595	Aco2/Suclg2/Dlat/Idh3a/Dlst	5	mmu05410	Hypertrophic cardiomyopathy (HCM)	8/334	91/8656	0.0238762	0.268681	0.240448	Cacnb4/Itga2b/Itga5/Itga7/Itgb3/Itgb5/Lmna/Tgfb3	8	mmu04810	Regulation of actin cytoskeleton	8/146	216/8656	0.0295904	0.279876	0.251778	Actn1/Fgfr1/Itga6/Itgb7/Tiam1/Ssh2/Iqgap2/Myl10	8	mmu04912	GnRH signaling pathway	1999-03-01	90/8656	0.0837449
mmu01523	Antifolate resistance	2/112	30/8656	0.0570645	0.370529	0.332953	Dhfr/Izumo1r	2	mmu00514	Other types of O-glycan biosynthesis	2/133	22/8656	0.0442963	0.429128	0.401323	Plod3/B4galt2	2	mmu00230	Purine metabolism	12/424	136/8656	0.034394	0.403098	0.383765	Adcy3/Atic/Adsl/Gart/Nme1/Prps1/Enpp4/Gmps/Ppat/Pfas/Dguok/Nudt5	12	mmu05200	Pathways in cancer	30/334	536/8656	0.0249997	0.268681	0.240448	Gstt3/Egln3/Cdkn1a/Cdkn2b/Csf2ra/Epas1/Gngt2/Gstm1/Gstm4/Gstt2/Hmox1/Hsp90ab1/Itga2b/Jup/Kit/Lama5/Lamb3/Pik3r1/Pparg/Ptger2/Tgfa/Tgfb3/Tgfbr2/Traf1/Rasgrp4/Plcg2/Gadd45g/Ralb/Gng11/Mgst3	30	mmu04520	Adherens junction	4/146	71/8656	0.0316047	0.286971	0.258161	Actn1/Fgfr1/Igf1r/Tcf7	4	mmu05200	Pathways in cancer	1999-10-01	536/8656	0.0852485
mmu05161	Hepatitis B	5/112	162/8656	0.0587425	0.370529	0.332953	Ccne1/Ccne2/Cdk2/Pcna/Tgfbr1	5	mmu04152	AMPK signaling pathway	5/133	126/8656	0.0444515	0.429128	0.401323	Gys1/Pfkl/Pik3r2/Ppp2r2c/Pfkp	5	mmu00270	Cysteine and methionine metabolism	6/424	52/8656	0.0404704	0.442585	0.421359	Got1/Sms/Srm/Mat2a/Mtap/Enoph1	6	mmu05212	Pancreatic cancer	7/334	75/8656	0.0251517	0.268681	0.240448	Cdkn1a/Pik3r1/Tgfa/Tgfb3/Tgfbr2/Gadd45g/Ralb	7	mmu00785	Lipoic acid metabolism	1/146	8656-02-01	0.0334512	0.292055	0.262735	Lipt1	1	mmu04072	Phospholipase D signaling pathway	1999-04-01	149/8656	0.0909832
mmu04215	Apoptosis - multiple species	2/112	32/8656	0.0640002	0.388742	0.349319	Casp7/Tnfrsf1a	2	mmu05225	Hepatocellular carcinoma	6/133	171/8656	0.0479324	0.43062	0.402719	Fzd7/Gstt1/Pik3r2/Wnt5b/Txnrd2/Phf10	6	mmu00650	Butanoate metabolism	4/424	27/8656	0.0407843	0.442585	0.421359	Acat2/L2hgdh/Bdh1/Aacs	4	mmu05222	Small cell lung cancer	8/334	92/8656	0.0253072	0.268681	0.240448	Cdkn1a/Cdkn2b/Itga2b/Lama5/Lamb3/Pik3r1/Traf1/Gadd45g	8	mmu04672	Intestinal immune network for IgA production	3/146	43/8656	0.0355044	0.294816	0.265218	H2-DMa/H2-Ob/Itgb7	3	mmu04621	NOD-like receptor signaling pathway	1999-05-01	209/8656	0.0910389
mmu04114	Oocyte meiosis	4/112	119/8656	0.0681634	0.399243	0.358755	Ccne1/Ccne2/Cdk2/Mad1l1	4	mmu00900	Terpenoid backbone biosynthesis	2/133	23/8656	0.0480373	0.43062	0.402719	Fdps/Pmvk	2	mmu00450	Selenocompound metabolism	3/424	17/8656	0.0475865	0.497959	0.474077	Mars2/Txnrd3/Scly	3	mmu04218	Cellular senescence	13/334	185/8656	0.0266772	0.268681	0.240448	Slc25a5/Capn2/Cdkn1a/Cdkn2b/Eif4ebp1/H2-Q10/Sqstm1/Pik3r1/Rras/Tgfb3/Tgfbr2/Vdac1/Gadd45g	13	mmu05200	Pathways in cancer	15/146	536/8656	0.0363649	0.294816	0.265218	Adcy6/Adcy7/Esr1/Fgfr1/Frat1/Ifngr2/Igf1r/Itga6/Kif7/Pim1/Rasgrp2/Mgst2/Frat2/Tcf7/Smo	15	mmu05030	Cocaine addiction	1999-02-01	48/8656	0.104165
mmu05200	Pathways in cancer	11/112	536/8656	0.0858593	0.485549	0.436309	Casp7/Ccne1/Ccne2/Cdk2/Ptger1/Ptger4/Rad51/Tgfbr1/Hsp90b1/Skp2/Txnrd1	11	mmu05010	Alzheimer disease	6/133	174/8656	0.0513771	0.439738	0.411246	Atp5b/Grin1/Itpr3/Aph1b/Uqcr10/Ndufv3	6	mmu05016	Huntington disease	15/424	193/8656	0.0514337	0.519658	0.494734	Ppif/Atp5a1/Atp5g1/Cycs/Gpx1/Ndufa4/Plcb2/Sod2/Polr2h/Ndufa12/Cyc1/Polr2l/Polr2f/Ndufab1/Taf4b	15	mmu05321	Inflammatory bowel disease (IBD)	6/334	60/8656	0.027459	0.268681	0.240448	H2-Ab1/Il10/Il18/Il18rap/Maf/Tgfb3	6	mmu05224	Breast cancer	6/146	147/8656	0.0378776	0.29649	0.266724	Esr1/Fgfr1/Frat1/Igf1r/Frat2/Tcf7	6	mmu04916	Melanogenesis	1999-03-01	100/8656	0.106456
mmu03018	RNA degradation	3/112	83/8656	0.0923054	0.489296	0.439675	Lsm2/Lsm3/Exosc6	3	mmu03010	Ribosome	6/133	175/8656	0.0525583	0.439738	0.411246	Rpl30/Mrps7/Mrpl35/Rps27l/Mrps11/Mrps18a	6	mmu03022	Basal transcription factors	5/424	44/8656	0.0624172	0.596689	0.568071	Taf9/Gtf2h1/Gtf2h4/Gtf2h2/Taf4b	5	mmu01524	Platinum drug resistance	7/334	77/8656	0.0285677	0.268681	0.240448	Gstt3/Cdkn1a/Gstm1/Gstm4/Gstt2/Pik3r1/Mgst3	7	mmu04725	Cholinergic synapse	5/146	112/8656	0.0406761	0.307782	0.276883	Chrnb2/Adcy6/Adcy7/Cacna1a/Pik3r5	5	mmu04933	AGE-RAGE signaling pathway in diabetic complications	1999-03-01	101/8656	0.108849
mmu03040	Spliceosome	4/112	133/8656	0.0935484	0.489296	0.439675	Alyref/Lsm2/Lsm3/Ppil1	4	mmu04210	Apoptosis	5/133	136/8656	0.0581687	0.47083	0.440324	Ctsd/Itpr3/Prf1/Pik3r2/Dab2ip	5	mmu01210	2-Oxocarboxylic acid metabolism	3/424	19/8656	0.0631309	0.596689	0.568071	Aco2/Got1/Idh3a	3	mmu04072	Phospholipase D signaling pathway	11/334	149/8656	0.0290577	0.268681	0.240448	Pik3r6/Gab2/Kit/Pik3r1/Pld2/Rras/Rapgef3/Plcg2/Dgkh/Ralb/Agpat4	11	mmu04670	Leukocyte transendothelial migration	5/146	115/8656	0.0447378	0.322272	0.289918	Actn1/Ncf1/Pecam1/Rapgef4/Myl10	5	mmu04922	Glucagon signaling pathway	1999-03-01	105/8656	0.118627
mmu05165	Human papillomavirus infection	8/112	361/8656	0.0954723	0.489296	0.439675	Ccne1/Ccne2/Cdk2/H2-K1/H2-T10/Ptger4/Tnfrsf1a/Slc9a3r1	8	mmu00290	Valine, leucine and isoleucine biosynthesis	1/133	8656-04-01	0.0600684	0.47083	0.440324	Bcat1	1	mmu00640	Propanoate metabolism	4/424	33/8656	0.0758087	0.682997	0.650239	Aldh6a1/Acat2/Pcca/Suclg2	4	mmu05414	Dilated cardiomyopathy (DCM)	8/334	95/8656	0.0299575	0.268681	0.240448	Cacnb4/Itga2b/Itga5/Itga7/Itgb3/Itgb5/Lmna/Tgfb3	8	mmu04921	Oxytocin signaling pathway	6/146	154/8656	0.0457969	0.322272	0.289918	Adcy6/Adcy7/Cacnb1/Cacna2d4/Pik3r5/Cacna2d2	6	mmu05014	Amyotrophic lateral sclerosis (ALS)	1999-02-01	52/8656	0.118983
mmu04210	Apoptosis	4/112	136/8656	0.0995021	0.494495	0.444347	Casp7/Tnfrsf1a/Ctso/Pidd1	4	mmu05134	Legionellosis	3/133	59/8656	0.061902	0.47083	0.440324	Bnip3/C3/Naip2	3	mmu01212	Fatty acid metabolism	6/424	61/8656	0.0769245	0.682997	0.650239	Acat2/Acsl1/Fasn/H2-Ke6/Mecr/Hacd3	6	mmu04514	Cell adhesion molecules (CAMs)	12/334	171/8656	0.0327536	0.277421	0.248269	Alcam/Cntn1/H2-Ab1/H2-Q10/Itgam/Itgb2l/Ptprf/Sdc1/Nlgn2/Icosl/Cldn10/Cd274	12	mmu04930	Type II diabetes mellitus	3/146	48/8656	0.0468501	0.322272	0.289918	Cacna1a/Socs3/Irs2	3	mmu03013	RNA transport	1999-04-01	167/8656	0.124075
mmu03022	Basal transcription factors	2/112	44/8656	0.110625	0.515105	0.462867	Gtf2a2/Taf9b	2	mmu00062	Fatty acid elongation	2/133	29/8656	0.0726636	0.523935	0.489988	Hsd17b12/Them4	2	mmu00410	beta-Alanine metabolism	4/424	34/8656	0.0827551	0.713154	0.67895	Aldh6a1/Sms/Srm/Cndp2	4	mmu01040	Biosynthesis of unsaturated fatty acids	4/334	32/8656	0.0334112	0.277421	0.248269	Scd1/Scd2/Fads2/Acox3	4	mmu04260	Cardiac muscle contraction	4/146	86/8656	0.0570956	0.341383	0.30711	Atp1b3/Cacnb1/Cacna2d4/Cacna2d2	4	mmu04725	Cholinergic synapse	1999-03-01	112/8656	0.136486
mmu04914	Progesterone-mediated oocyte maturation	3/112	90/8656	0.11081	0.515105	0.462867	Cdc25a/Cdk2/Mad1l1	3	mmu00524	Neomycin, kanamycin and gentamicin biosynthesis	1/133	8656-05-01	0.0745172	0.523935	0.489988	Hk2	1	mmu04623	Cytosolic DNA-sensing pathway	6/424	64/8656	0.0921815	0.746498	0.710695	Polr2h/Polr3e/Polr2l/Polr3d/Polr2f/Polr3h	6	mmu00565	Ether lipid metabolism	5/334	47/8656	0.0338318	0.277421	0.248269	Pafah1b3/Pld2/Pld3/Gdpd1/Gdpd3	5	mmu04742	Taste transduction	4/146	88/8656	0.0611334	0.341383	0.30711	Adcy6/Cacna1a/P2ry1/Gabbr1	4	mmu04066	HIF-1 signaling pathway	1999-03-01	114/8656	0.141751
mmu04612	Antigen processing and presentation	3/112	91/8656	0.113562	0.515105	0.462867	B2m/H2-K1/H2-T10	3	mmu00480	Glutathione metabolism	3/133	64/8656	0.0751461	0.523935	0.489988	Pgd/Gstt1/Chac1	3	mmu00072	Synthesis and degradation of ketone bodies	2/424	8656-11-01	0.0982884	0.746498	0.710695	Acat2/Bdh1	2	mmu00500	Starch and sucrose metabolism	4/334	33/8656	0.0369033	0.290696	0.26015	Pygl/Gpi1/Ganc/Agl	4	mmu00534	Glycosaminoglycan biosynthesis - heparan sulfate / heparin	2/146	24/8656	0.0612311	0.341383	0.30711	Ndst1/Hs3st3b1	2	mmu00240	Pyrimidine metabolism	1999-02-01	58/8656	0.1421
mmu05162	Measles	4/112	144/8656	0.116213	0.515105	0.462867	Ccne1/Ccne2/Cdk2/Slamf1	4	mmu05226	Gastric cancer	5/133	150/8656	0.0810196	0.549619	0.514007	Cdh1/Cdh17/Fzd7/Pik3r2/Wnt5b	5	mmu00130	Ubiquinone and other terpenoid-quinone biosynthesis	2/424	8656-11-01	0.0982884	0.746498	0.710695	Coq7/Coq5	2	mmu04060	Cytokine-cytokine receptor interaction	18/334	296/8656	0.0374765	0.290696	0.26015	Acvrl1/Bmpr1a/Ccr1/Csf1/Csf2ra/Il10/Il11ra1/Il18/Il18rap/Tnfrsf11b/Tgfb3/Tgfbr2/Tnfrsf8/Tnfsf11/Tnfsf9/Tnfsf4/Xcr1/Il24	18	mmu04530	Tight junction	6/146	166/8656	0.0616229	0.341383	0.30711	Arhgef18/Synpo/Actn1/Cd1d1/Tiam1/Nedd4l	6	mmu05213	Endometrial cancer	1999-02-01	58/8656	0.1421
mmu05226	Gastric cancer	4/112	150/8656	0.129502	0.558906	0.502226	Ccne1/Ccne2/Cdk2/Tgfbr1	4	mmu05211	Renal cell carcinoma	3/133	68/8656	0.0865663	0.558199	0.522032	Pik3r2/Slc2a1/Vegfa	3	mmu00430	Taurine and hypotaurine metabolism	2/424	8656-11-01	0.0982884	0.746498	0.710695	Ggt1/Ggt7	2	mmu01200	Carbon metabolism	9/334	121/8656	0.0439988	0.316676	0.2834	Aldoa/Aldoc/Gapdh/Gpi1/Pcx/Pgk1/Amt/Acss2/Acox3	9	mmu05164	Influenza A	6/146	166/8656	0.0616229	0.341383	0.30711	Socs3/H2-DMa/H2-Ob/Cxcl10/Ifngr2/Ikbke	6	mmu04217	Necroptosis	1999-04-01	177/8656	0.144394
mmu04144	Endocytosis	6/112	269/8656	0.135336	0.569106	0.511392	H2-K1/H2-T10/Cyth3/Agap2/Tgfbr1/Izumo1r	6	mmu04390	Hippo signaling pathway	5/133	154/8656	0.088317	0.558199	0.522032	Afp/Cdh1/Fzd7/Wnt5b/Ppp2r2c	5	mmu00900	Terpenoid backbone biosynthesis	3/424	23/8656	0.100131	0.746498	0.710695	Acat2/Nus1/Pdss1	3	mmu00051	Fructose and mannose metabolism	4/334	35/8656	0.0444943	0.316676	0.2834	Aldoa/Aldoc/Sord/Pmm1	4	mmu04060	Cytokine-cytokine receptor interaction	9/146	296/8656	0.0625846	0.341383	0.30711	Acvr1b/Ccr7/Cxcl10/Ifngr2/Il16/Ltb/Cd27/Tnfrsf14/Tnfrsf25	9	mmu04961	Endocrine and other factor-regulated calcium reabsorption	1999-02-01	60/8656	0.150007
mmu05167	Kaposi sarcoma-associated herpesvirus infection	5/112	216/8656	0.147881	0.602239	0.541165	Ccr8/H2-K1/H2-T10/Tnfrsf1a/Prex1	5	mmu04931	Insulin resistance	4/133	110/8656	0.0889561	0.558199	0.522032	Gys1/Pik3r2/Slc2a1/Ppp1r3b	4	mmu05203	Viral carcinogenesis	16/424	231/8656	0.101911	0.746498	0.710695	Ccnd2/Cdk6/Ddb1/Egr2/Egr3/Kat2a/Gtf2h1/Gtf2h4/Psmc1/Ranbp1/Stat5a/Traf3/Vac14/Gtf2h2/Mrps18b/Dnaja3	16	mmu00982	Drug metabolism - cytochrome P450	6/334	68/8656	0.0466235	0.316676	0.2834	Gstt3/Gstm1/Gstm4/Gstt2/Hpgds/Mgst3	6	mmu04727	GABAergic synapse	4/146	89/8656	0.0632079	0.341383	0.30711	Adcy6/Adcy7/Cacna1a/Gabbr1	4	mmu04730	Long-term depression	1999-02-01	61/8656	0.153994
mmu04934	Cushing syndrome	4/112	159/8656	0.15056	0.602239	0.541165	Ccne1/Ccne2/Cdk2/Cdkn2c	4	mmu04015	Rap1 signaling pathway	6/133	214/8656	0.11152	0.682722	0.638486	Adora2b/Cdh1/Grin1/Pik3r2/Vegfa/Magi2	6	mmu04977	Vitamin digestion and absorption	3/424	24/8656	0.11048	0.789531	0.751664	Slc19a1/Scarb1/Slc5a6	3	mmu04145	Phagosome	12/334	181/8656	0.0472927	0.316676	0.2834	Fcgr3/H2-Ab1/H2-Q10/Itga5/Itgam/Itgb2l/Itgb3/Itgb5/Tuba1a/Tubb2a/Tubb4a/Atp6v1g2	12	mmu04211	Longevity regulating pathway	4/146	90/8656	0.0653191	0.341383	0.30711	Adcy6/Adcy7/Igf1r/Irs2	4	mmu04722	Neurotrophin signaling pathway	1999-03-01	121/8656	0.160697
mmu03450	Non-homologous end-joining	1/112	13/8656	0.155848	0.60855	0.546836	Fen1	1	mmu00513	Various types of N-glycan biosynthesis	2/133	39/8656	0.120304	0.718959	0.672375	Alg9/B4galt2	2	mmu00250	Alanine, aspartate and glutamate metabolism	4/424	38/8656	0.11347	0.791585	0.75362	Adsl/Got1/Ppat/Cad	4	mmu04978	Mineral absorption	5/334	52/8656	0.0491443	0.316676	0.2834	Ftl1/Hmox1/Mt1/Mt2/Trf	5	mmu05310	Asthma	2/146	25/8656	0.0658392	0.341383	0.30711	H2-DMa/H2-Ob	2	mmu05217	Basal cell carcinoma	1999-02-01	63/8656	0.162029
mmu00533	Glycosaminoglycan biosynthesis - keratan sulfate	1/112	14/8656	0.166787	0.632288	0.568166	Chst2	1	mmu00750	Vitamin B6 metabolism	1/133	8656-09-01	0.130141	0.744901	0.696636	Psat1	1	mmu04146	Peroxisome	7/424	84/8656	0.116661	0.79492	0.756794	Pecr/Acsl1/Prdx1/Abcd3/Sod2/Pex14/Gstk1	7	mmu05140	Leishmaniasis	6/334	69/8656	0.0494824	0.316676	0.2834	Fcgr3/H2-Ab1/Il10/Itgam/Itgb2l/Tgfb3	6	mmu04612	Antigen processing and presentation	4/146	91/8656	0.0674669	0.341383	0.30711	Ctss/H2-DMa/H2-Ob/Hspa1b	4	mmu00120	Primary bile acid biosynthesis	1999-01-01	16/8656	0.168239
mmu00240	Pyrimidine metabolism	2/112	58/8656	0.172622	0.632288	0.568166	Rrm1/Rrm2	2	mmu05219	Bladder cancer	2/133	41/8656	0.13058	0.744901	0.696636	Cdh1/Vegfa	2	mmu00260	Glycine, serine and threonine metabolism	4/424	40/8656	0.130458	0.832559	0.792628	Psph/Shmt2/Shmt1/Srr	4	mmu00983	Drug metabolism - other enzymes	7/334	87/8656	0.0503353	0.316676	0.2834	Gstt3/Gstm1/Gstm4/Gstt2/Upp1/Xdh/Mgst3	7	mmu04923	Regulation of lipolysis in adipocytes	3/146	56/8656	0.068224	0.341383	0.30711	Adcy6/Adcy7/Irs2	3	mmu04071	Sphingolipid signaling pathway	1999-03-01	124/8656	0.169045
mmu04064	NF-kappa B signaling pathway	3/112	111/8656	0.173494	0.632288	0.568166	Tnfrsf1a/Tnfsf14/Pidd1	3	mmu03018	RNA degradation	3/133	83/8656	0.135138	0.753771	0.704932	Eno1/Pfkl/Pfkp	3	mmu00790	Folate biosynthesis	3/424	26/8656	0.132324	0.832559	0.792628	Fpgs/Spr/Mocs1	3	mmu05323	Rheumatoid arthritis	7/334	87/8656	0.0503353	0.316676	0.2834	Csf1/H2-Ab1/Il18/Itgb2l/Tgfb3/Tnfsf11/Atp6v1g2	7	mmu04913	Ovarian steroidogenesis	3/146	57/8656	0.0711602	0.341383	0.30711	Adcy6/Adcy7/Igf1r	3	mmu04152	AMPK signaling pathway	1999-03-01	126/8656	0.17468
mmu00310	Lysine degradation	2/112	61/8656	0.186572	0.665171	0.597715	Aldh3a2/Ezh2	2	mmu00190	Oxidative phosphorylation	4/133	133/8656	0.14805	0.783074	0.732336	Atp5b/Cox17/Uqcr10/Ndufv3	4	mmu00983	Drug metabolism - other enzymes	7/424	87/8656	0.133426	0.832559	0.792628	Gusb/Gsto1/Nme1/Umps/Gmps/Tk2/Uck2	7	mmu04964	Proximal tubule bicarbonate reclamation	3/334	22/8656	0.0509493	0.316676	0.2834	Car2/Gls2/Pck2	3	mmu04024	cAMP signaling pathway	7/146	215/8656	0.0712733	0.341383	0.30711	Orai1/Adcy6/Adcy7/Atp1b3/Tiam1/Gabbr1/Rapgef4	7	mmu00450	Selenocompound metabolism	1999-01-01	17/8656	0.177769
mmu00450	Selenocompound metabolism	1/112	17/8656	0.198768	0.671652	0.603539	Txnrd1	1	mmu00230	Purine metabolism	4/133	136/8656	0.156679	0.783074	0.732336	Ak4/Pkm/Pde11a/Pgm2	4	mmu04115	p53 signaling pathway	6/424	71/8656	0.13355	0.832559	0.792628	Bcl2/Bcl2l1/Ccnd2/Cdk6/Cycs/Siah1a	6	mmu05221	Acute myeloid leukemia	6/334	70/8656	0.0524469	0.316676	0.2834	Bcl2a1d/Eif4ebp1/Itgam/Jup/Kit/Pik3r1	6	mmu01522	Endocrine resistance	4/146	93/8656	0.0718715	0.341383	0.30711	Adcy6/Adcy7/Esr1/Igf1r	4	mmu00010	Glycolysis / Gluconeogenesis	1999-02-01	67/8656	0.178316
mmu00480	Glutathione metabolism	2/112	64/8656	0.200677	0.671652	0.603539	Rrm1/Rrm2	2	mmu00130	Ubiquinone and other terpenoid-quinone biosynthesis	1/133	8656-11-01	0.156695	0.783074	0.732336	Coq3	1	mmu05169	Epstein-Barr virus infection	15/424	230/8656	0.15768	0.962508	0.916345	Bcl2/Ccnd2/Cdk6/Cycs/Psmd7/Psmc1/Psmc2/Psmc5/Psmd2/Tnf/Traf3/Psmd3/Psmd6/Psmd12/Psmd1	15	mmu05210	Colorectal cancer	7/334	88/8656	0.0529633	0.316676	0.2834	Cdkn1a/Pik3r1/Tgfa/Tgfb3/Tgfbr2/Gadd45g/Ralb	7	mmu04022	cGMP-PKG signaling pathway	6/146	173/8656	0.0721867	0.341383	0.30711	Adcy6/Adcy7/Atp1b3/Pde2a/Pik3r5/Irs2	6	mmu05016	Huntington disease	1999-04-01	193/8656	0.179385
mmu05330	Allograft rejection	2/112	64/8656	0.200677	0.671652	0.603539	H2-K1/H2-T10	2	mmu00920	Sulfur metabolism	1/133	8656-11-01	0.156695	0.783074	0.732336	Selenbp1	1	mmu00310	Lysine degradation	5/424	61/8656	0.177746	1	0.952039	Acat2/Dot1l/Smyd2/Kmt2d/Dlst	5	mmu00620	Pyruvate metabolism	4/334	38/8656	0.0573942	0.336166	0.300842	Aldh7a1/Pcx/Acss2/Pck2	4	mmu00240	Pyrimidine metabolism	3/146	58/8656	0.0741525	0.343523	0.309035	Cmpk2/Nt5e/Nme4	3	mmu04664	Fc epsilon RI signaling pathway	1999-02-01	68/8656	0.182428
mmu05332	Graft-versus-host disease	2/112	65/8656	0.205407	0.673734	0.605409	H2-K1/H2-T10	2	mmu04973	Carbohydrate digestion and absorption	2/133	46/8656	0.157076	0.783074	0.732336	Hk2/Pik3r2	2	mmu04630	JAK-STAT signaling pathway	11/424	165/8656	0.185482	1	0.952039	Bcl2/Bcl2l1/Ccnd2/Cish/Ptpn6/Il10rb/Il15ra/Il6ra/Osm/Stat5a/Il27ra	11	mmu05144	Malaria	5/334	55/8656	0.0600055	0.344432	0.308239	Il10/Il18/Itgb2l/Sdc1/Tgfb3	5	mmu04961	Endocrine and other factor-regulated calcium reabsorption	3/146	60/8656	0.0803024	0.348366	0.313392	Adcy6/Atp1b3/Esr1	3	mmu05031	Amphetamine addiction	1999-02-01	68/8656	0.182428
mmu00670	One carbon pool by folate	1/112	19/8656	0.21941	0.697774	0.627011	Dhfr	1	mmu04340	Hedgehog signaling pathway	2/133	47/8656	0.162493	0.783074	0.732336	Arrb1/Mgrn1	2	mmu04215	Apoptosis - multiple species	3/424	32/8656	0.205151	1	0.952039	Bcl2/Bcl2l1/Cycs	3	mmu04666	Fc gamma R-mediated phagocytosis	7/334	91/8656	0.0613567	0.345282	0.309	Gab2/Marcks/Pik3r1/Pld2/Scin/Gsn/Plcg2	7	mmu05321	Inflammatory bowel disease (IBD)	3/146	60/8656	0.0803024	0.348366	0.313392	H2-DMa/H2-Ob/Ifngr2	3	mmu04926	Relaxin signaling pathway	1999-03-01	129/8656	0.183231
mmu04940	Type I diabetes mellitus	2/112	70/8656	0.229221	0.697774	0.627011	H2-K1/H2-T10	2	mmu04550	Signaling pathways regulating pluripotency of stem cells	4/133	138/8656	0.162535	0.783074	0.732336	Zfhx3/Fzd7/Pik3r2/Wnt5b	4	mmu02010	ABC transporters	4/424	48/8656	0.207279	1	0.952039	Abca2/Abcd3/Abcc10/Abcb6	4	mmu04068	FoxO signaling pathway	9/334	131/8656	0.0663359	0.366123	0.327651	Bcl6/Cdkn1a/Cdkn2b/Il10/Pik3r1/Tgfb3/Tgfbr2/Gadd45g/Pck2	9	mmu01212	Fatty acid metabolism	3/146	61/8656	0.0834581	0.348366	0.313392	Elovl6/Hacd1/Elovl7	3	mmu04927	Cortisol synthesis and secretion	1999-02-01	69/8656	0.186554
mmu00532	Glycosaminoglycan biosynthesis - chondroitin sulfate / dermatan sulfate	1/112	20/8656	0.229532	0.697774	0.627011	Xylt2	1	mmu00600	Sphingolipid metabolism	2/133	48/8656	0.167943	0.783074	0.732336	Smpd1/Cers6	2	mmu00510	N-Glycan biosynthesis	4/424	49/8656	0.217683	1	0.952039	Rpn1/Alg3/Alg8/Mogs	4	mmu04015	Rap1 signaling pathway	13/334	214/8656	0.0704883	0.374805	0.33542	Arap3/Bcar1/Csf1/Itga2b/Itgam/Itgb2l/Itgb3/Kit/Pik3r1/Rras/Sipa1l1/Rapgef3/Ralb	13	mmu04550	Signaling pathways regulating pluripotency of stem cells	5/146	138/8656	0.0837022	0.348366	0.313392	Acvr1b/Fgfr1/Id3/Igf1r/Tcf7	5	mmu05221	Acute myeloid leukemia	1999-02-01	70/8656	0.190693
mmu04380	Osteoclast differentiation	3/112	128/8656	0.22996	0.697774	0.627011	Fosl1/Tgfbr1/Tnfrsf1a	3	mmu04910	Insulin signaling pathway	4/133	140/8656	0.16847	0.783074	0.732336	Gys1/Hk2/Pik3r2/Ppp1r3b	4	mmu00980	Metabolism of xenobiotics by cytochrome P450	5/424	66/8656	0.221156	1	0.952039	Adh5/Ephx1/Gsto1/Hsd11b1/Gstk1	5	mmu05204	Chemical carcinogenesis	7/334	94/8656	0.0705208	0.374805	0.33542	Gstt3/Cyp3a13/Gstm1/Gstm4/Gstt2/Hpgds/Mgst3	7	mmu04360	Axon guidance	6/146	180/8656	0.0837314	0.348366	0.313392	Sema4b/Sema4f/Pdk1/Ssh2/Sema4g/Smo	6	mmu00061	Fatty acid biosynthesis	1999-01-01	19/8656	0.196507
mmu04520	Adherens junction	2/112	71/8656	0.234009	0.697774	0.627011	Tgfbr1/Ssx2ip	2	mmu00510	N-Glycan biosynthesis	2/133	49/8656	0.173425	0.791447	0.740166	Alg9/B4galt2	2	mmu03010	Ribosome	11/424	175/8656	0.238848	1	0.952039	Mrps2/Rsl24d1/Mrpl15/Mrpl17/Mrpl2/Mrpl12/Mrps10/Mrpl11/Rpl34/Mrps5/Mrpl3	11	mmu05220	Chronic myeloid leukemia	6/334	76/8656	0.0724695	0.378159	0.338422	Cdkn1a/Gab2/Pik3r1/Tgfb3/Tgfbr2/Gadd45g	6	mmu04144	Endocytosis	8/146	269/8656	0.0846496	0.348366	0.313392	Ldlrap1/Asap1/Hspa1b/Igf1r/Kif5c/Ehd3/Smap2/Nedd4l	8	mmu04915	Estrogen signaling pathway	1999-03-01	134/8656	0.197726
mmu04917	Prolactin signaling pathway	2/112	72/8656	0.238804	0.699355	0.628432	Socs2/Foxo3	2	mmu00330	Arginine and proline metabolism	2/133	50/8656	0.178935	0.802013	0.750048	P4ha1/Pycr1	2	mmu05012	Parkinson disease	9/424	142/8656	0.260478	1	0.952039	Ppif/Atp5a1/Atp5g1/Cycs/Ndufa4/Ndufa12/Cyc1/Ndufab1/Uba7	9	mmu05134	Legionellosis	5/334	59/8656	0.07644	0.391755	0.350589	Il18/Itgam/Itgb2l/Pycard/Eef1g	5	mmu04620	Toll-like receptor signaling pathway	4/146	99/8656	0.0859405	0.348366	0.313392	Cxcl10/Tlr1/Ikbke/Tab2	4	mmu04918	Thyroid hormone synthesis	1999-02-01	73/8656	0.203184
mmu00514	Other types of O-glycan biosynthesis	1/112	22/8656	0.249388	0.715988	0.643378	B3glct	1	mmu03450	Non-homologous end-joining	1/133	13/8656	0.182445	0.803398	0.751343	Polm	1	mmu00620	Pyruvate metabolism	3/424	38/8656	0.284737	1	0.952039	Acat2/Dlat/Acyp1	3	mmu04210	Apoptosis	9/334	136/8656	0.0797781	0.39584	0.354245	Bcl2a1d/Capn2/Eif2ak3/Lmna/Pik3r1/Traf1/Tuba1a/Gadd45g/Ern1	9	mmu05217	Basal cell carcinoma	3/146	63/8656	0.0899267	0.358129	0.322175	Kif7/Tcf7/Smo	3	mmu00230	Purine metabolism	1999-03-01	136/8656	0.203602
mmu05212	Pancreatic cancer	2/112	75/8656	0.253215	0.715988	0.643378	Rad51/Tgfbr1	2	mmu05215	Prostate cancer	3/133	97/8656	0.187004	0.809278	0.756842	Etv5/Pik3r2/Insrr	3	mmu04918	Thyroid hormone synthesis	5/424	73/8656	0.286444	1	0.952039	Adcy3/Canx/Gpx1/Hspa5/Plcb2	5	mmu01230	Biosynthesis of amino acids	6/334	78/8656	0.0799955	0.39584	0.354245	Aldoa/Aldoc/Gapdh/Pcx/Pgk1/Asns	6	mmu00480	Glutathione metabolism	3/146	64/8656	0.0932378	0.36151	0.325216	Mgst2/Ggt5/Idh2	3	mmu04371	Apelin signaling pathway	1999-03-01	138/8656	0.20952
mmu05133	Pertussis	2/112	76/8656	0.258025	0.717223	0.644488	Nod1/Casp7	2	mmu05165	Human papillomavirus infection	8/133	361/8656	0.190941	0.812309	0.759677	Fzd7/Pik3r2/Pkm/Itgb4/Vegfa/Wnt5b/Oasl1/Ppp2r2c	8	mmu04612	Antigen processing and presentation	6/424	91/8656	0.286895	1	0.952039	Canx/Hspa5/Hsp90aa1/Hspa4/Psme3/Tnf	6	mmu04510	Focal adhesion	12/334	199/8656	0.083556	0.40645	0.363741	Capn2/Bcar1/Itga2b/Itga5/Itga7/Itgb3/Itgb5/Lama5/Lamb3/Pik3r1/Spp1/Pak6	12	mmu05418	Fluid shear stress and atherosclerosis	5/146	143/8656	0.0939772	0.36151	0.325216	Klf2/Ncf1/Pecam1/Sele/Mgst2	5	mmu04270	Vascular smooth muscle contraction	1999-03-01	140/8656	0.215476
mmu04120	Ubiquitin mediated proteolysis	3/112	138/8656	0.264643	0.720706	0.647617	Siah1b/Skp2/Uba2	3	mmu00533	Glycosaminoglycan biosynthesis - keratan sulfate	1/133	14/8656	0.195026	0.815857	0.762995	B4galt2	1	mmu00280	Valine, leucine and isoleucine degradation	4/424	56/8656	0.293701	1	0.952039	Aldh6a1/Acat2/Pcca/Aacs	4	mmu01212	Fatty acid metabolism	5/334	61/8656	0.0854811	0.408884	0.365919	Scd1/Scd2/Fads2/Acox3/Acsbg1	5	mmu04714	Thermogenesis	7/146	231/8656	0.0955533	0.36151	0.325216	Kdm3a/Adcy6/Adcy7/Fgfr1/Zfp516/Coa7/Ndufaf6	7	mmu04721	Synaptic vesicle cycle	1999-02-01	77/8656	0.219976
mmu00340	Histidine metabolism	1/112	24/8656	0.268736	0.720706	0.647617	Aldh3a2	1	mmu05142	Chagas disease (American trypanosomiasis)	3/133	102/8656	0.206653	0.831095	0.777246	C3/Pik3r2/Ppp2r2c	3	mmu05222	Small cell lung cancer	6/424	92/8656	0.295481	1	0.952039	Bcl2/Bcl2l1/Cdk6/Cycs/Rxra/Traf3	6	mmu04137	Mitophagy - animal	5/334	63/8656	0.0950581	0.447241	0.400245	Bnip3l/Eif2ak3/Sqstm1/Rras/Atg9a	5	mmu04928	Parathyroid hormone synthesis, secretion and action	4/146	107/8656	0.106612	0.396735	0.356905	Adcy6/Adcy7/Fgfr1/Mmp15	4	mmu04964	Proximal tubule bicarbonate reclamation	1999-01-01	22/8656	0.223824
mmu05320	Autoimmune thyroid disease	2/112	79/8656	0.272462	0.720706	0.647617	H2-K1/H2-T10	2	mmu00730	Thiamine metabolism	1/133	15/8656	0.207414	0.831095	0.777246	Ak4	1	mmu04064	NF-kappa B signaling pathway	7/424	111/8656	0.301215	1	0.952039	Parp1/Bcl2/Bcl2l1/Card14/Tnf/Traf3/Tnfrsf13c	7	mmu04061	Viral protein interaction with cytokine and cytokine receptor	7/334	103/8656	0.102637	0.475109	0.425184	Ccr1/Csf1/Il10/Il18/Il18rap/Xcr1/Il24	7	mmu04927	Cortisol synthesis and secretion	3/146	69/8656	0.110523	0.404656	0.364031	Orai1/Adcy6/Adcy7	3	mmu04970	Salivary secretion	1999-02-01	78/8656	0.224194
[truncated: 231 more rows]
[truncated: 40 more columns]

## Sheet: Day5-6 Cyt Clust HGT MsigDB_C7 
Pairwise Comparison: WT_OT1 vs. Pik3cdE1020_OT1
Starting Population: live, CD62L+ CD44-low CD8+ naïve T cells
Stimulus: OVA peptide (257-264) + splenopcytes > wash > IL-2 or IL-15
Duration: 72 hours > wash > 48h or 72h
Analysis Type: HGT
Analysis Database: MsigDB C7: immunologic signatures (select gene sets)
Analysis Package: clusterProfiler
Analysis Input: DEG segregated based on hierarchical clusters
[truncated: 14 more rows]
[truncated: 40 more columns]
